# Supplementary material for: Dominant Gene Expression Profiles Define Adenoid Cystic Carcinoma (ACC) from Different Tissues: Validation of a Gene Signature Classifier for Poor Survival in Salivary Gland ACC
Source: Cancers (Basel). 2023 Feb 22;15(5):1390. doi: 10.3390/cancers15051390 (PMC10000625; doi:10.3390/cancers15051390)
Supplement: Supplementary file 1 [file cancers-15-01390-s001.zip]

Archive with 18 entries (18 files):
- __MACOSX/._Clinal Data Analysis and Tables C1, C2 and C3.docx
- __MACOSX/._FigS1_ACC_Samples_Heatmap.pdf
- __MACOSX/._FigS2_Tissue_Markers.pdf
- __MACOSX/._FigS3_Poor_Survival_Heatmap.pdf
- __MACOSX/._FigS4_Heatmap_Combined_Groups.pdf
- __MACOSX/._FigS5_Poor_Survival_Heatmap.pdf
- __MACOSX/._FigS6_Classifier_Groups.pdf
- __MACOSX/._TableS1_NoMYB_DE.csv
- __MACOSX/._TableS2_Poor_Survival_DE.csv
- FigS1_ACC_Samples_Heatmap.pdf
- FigS2_Tissue_Markers.pdf
- FigS3_Poor_Survival_Heatmap.pdf
- FigS4_Heatmap_Combined_Groups.pdf
- FigS5_Poor_Survival_Heatmap.pdf
- FigS6_Classifier_Groups.pdf
- File S1. Clinal Data Analysis and Tables C1, C2 and C3.pdf
- TableS1_NoMYB_DE.csv
- TableS2_Poor_Survival_DE.csv
