# Supplementary material for: Dominant Gene Expression Profiles Define Adenoid Cystic Carcinoma (ACC) from Different Tissues: Validation of a Gene Signature Classifier for Poor Survival in Salivary Gland ACC
Source: Cancers (Basel). 2023 Feb 22;15(5):1390. doi: 10.3390/cancers15051390 (PMC10000625; doi:10.3390/cancers15051390)
Supplement: Supplementary file 1 [file cancers-15-01390-s001.zip › TableS1_NoMYB_DE.csv]

Table S1: Differential gene expression results for 'No Myb' samples vs rest.
gene	ID	EntrezGene	Symbol	log2FC	FC	PValue	AdjPVal	GENE_LINK	PUBMED_LINK	UCSC_LINK	GENE_CARDS
7038	TG	7038	TG	-7.090250819	136.2630712	2.13E-36	1.41E-32	http://www.ncbi.nlm.nih.gov/gene/7038	http://www.ncbi.nlm.nih.gov/pubmed/?term=TG	http://genome.ucsc.edu/cgi-bin/hgTracks?clade=mammal&org=Human&db=hg19&position=TG	http://www.genecards.org/cgi-bin/carddisp.pl?gene=TG
8091	HMGA2	8091	HMGA2	-5.396008892	42.10760434	1.00E-17	1.66E-14	http://www.ncbi.nlm.nih.gov/gene/8091	http://www.ncbi.nlm.nih.gov/pubmed/?term=HMGA2	http://genome.ucsc.edu/cgi-bin/hgTracks?clade=mammal&org=Human&db=hg19&position=HMGA2	http://www.genecards.org/cgi-bin/carddisp.pl?gene=HMGA2
91156	IGFN1	91156	IGFN1	-3.89857875	14.91382849	5.99E-10	7.41E-08	http://www.ncbi.nlm.nih.gov/gene/91156	http://www.ncbi.nlm.nih.gov/pubmed/?term=IGFN1	http://genome.ucsc.edu/cgi-bin/hgTracks?clade=mammal&org=Human&db=hg19&position=IGFN1	http://www.genecards.org/cgi-bin/carddisp.pl?gene=IGFN1
4069	LYZ	4069	LYZ	-3.629373701	12.37514652	6.56E-08	4.19E-06	http://www.ncbi.nlm.nih.gov/gene/4069	http://www.ncbi.nlm.nih.gov/pubmed/?term=LYZ	http://genome.ucsc.edu/cgi-bin/hgTracks?clade=mammal&org=Human&db=hg19&position=LYZ	http://www.genecards.org/cgi-bin/carddisp.pl?gene=LYZ
388698	FLG2	388698	FLG2	-3.59441322	12.07886691	1.78E-06	5.87E-05	http://www.ncbi.nlm.nih.gov/gene/388698	http://www.ncbi.nlm.nih.gov/pubmed/?term=FLG2	http://genome.ucsc.edu/cgi-bin/hgTracks?clade=mammal&org=Human&db=hg19&position=FLG2	http://www.genecards.org/cgi-bin/carddisp.pl?gene=FLG2
1277	COL1A1	1277	COL1A1	-3.266719801	9.624554751	2.92E-23	9.72E-20	http://www.ncbi.nlm.nih.gov/gene/1277	http://www.ncbi.nlm.nih.gov/pubmed/?term=COL1A1	http://genome.ucsc.edu/cgi-bin/hgTracks?clade=mammal&org=Human&db=hg19&position=COL1A1	http://www.genecards.org/cgi-bin/carddisp.pl?gene=COL1A1
2312	FLG	2312	FLG	-3.137029111	8.7971067	9.31E-08	5.38E-06	http://www.ncbi.nlm.nih.gov/gene/2312	http://www.ncbi.nlm.nih.gov/pubmed/?term=FLG	http://genome.ucsc.edu/cgi-bin/hgTracks?clade=mammal&org=Human&db=hg19&position=FLG	http://www.genecards.org/cgi-bin/carddisp.pl?gene=FLG
4057	LTF	4057	LTF	-3.008180326	8.045490204	1.61E-08	1.37E-06	http://www.ncbi.nlm.nih.gov/gene/4057	http://www.ncbi.nlm.nih.gov/pubmed/?term=LTF	http://genome.ucsc.edu/cgi-bin/hgTracks?clade=mammal&org=Human&db=hg19&position=LTF	http://www.genecards.org/cgi-bin/carddisp.pl?gene=LTF
26353	HSPB8	26353	HSPB8	-2.993834051	7.965881678	9.84E-08	5.59E-06	http://www.ncbi.nlm.nih.gov/gene/26353	http://www.ncbi.nlm.nih.gov/pubmed/?term=HSPB8	http://genome.ucsc.edu/cgi-bin/hgTracks?clade=mammal&org=Human&db=hg19&position=HSPB8	http://www.genecards.org/cgi-bin/carddisp.pl?gene=HSPB8
7138	TNNT1	7138	TNNT1	-2.951411841	7.73505656	0.0001866	0.002288774	http://www.ncbi.nlm.nih.gov/gene/7138	http://www.ncbi.nlm.nih.gov/pubmed/?term=TNNT1	http://genome.ucsc.edu/cgi-bin/hgTracks?clade=mammal&org=Human&db=hg19&position=TNNT1	http://www.genecards.org/cgi-bin/carddisp.pl?gene=TNNT1
1674	DES	1674	DES	-2.92932917	7.617561117	0.000994748	0.00867859	http://www.ncbi.nlm.nih.gov/gene/1674	http://www.ncbi.nlm.nih.gov/pubmed/?term=DES	http://genome.ucsc.edu/cgi-bin/hgTracks?clade=mammal&org=Human&db=hg19&position=DES	http://www.genecards.org/cgi-bin/carddisp.pl?gene=DES
1281	COL3A1	1281	COL3A1	-2.921290286	7.575233114	2.60E-20	5.76E-17	http://www.ncbi.nlm.nih.gov/gene/1281	http://www.ncbi.nlm.nih.gov/pubmed/?term=COL3A1	http://genome.ucsc.edu/cgi-bin/hgTracks?clade=mammal&org=Human&db=hg19&position=COL3A1	http://www.genecards.org/cgi-bin/carddisp.pl?gene=COL3A1
247	ALOX15B	247	ALOX15B	-2.88985841	7.411977029	0.000630093	0.005941638	http://www.ncbi.nlm.nih.gov/gene/247	http://www.ncbi.nlm.nih.gov/pubmed/?term=ALOX15B	http://genome.ucsc.edu/cgi-bin/hgTracks?clade=mammal&org=Human&db=hg19&position=ALOX15B	http://www.genecards.org/cgi-bin/carddisp.pl?gene=ALOX15B
1805	DPT	1805	DPT	-2.884524094	7.384622096	4.86E-08	3.33E-06	http://www.ncbi.nlm.nih.gov/gene/1805	http://www.ncbi.nlm.nih.gov/pubmed/?term=DPT	http://genome.ucsc.edu/cgi-bin/hgTracks?clade=mammal&org=Human&db=hg19&position=DPT	http://www.genecards.org/cgi-bin/carddisp.pl?gene=DPT
285973	ATG9B	285973	ATG9B	-2.803818332	6.982861371	2.69E-05	0.000515862	http://www.ncbi.nlm.nih.gov/gene/285973	http://www.ncbi.nlm.nih.gov/pubmed/?term=ATG9B	http://genome.ucsc.edu/cgi-bin/hgTracks?clade=mammal&org=Human&db=hg19&position=ATG9B	http://www.genecards.org/cgi-bin/carddisp.pl?gene=ATG9B
3858	KRT10	3858	KRT10	-2.795736648	6.943854162	4.88E-05	0.00081946	http://www.ncbi.nlm.nih.gov/gene/3858	http://www.ncbi.nlm.nih.gov/pubmed/?term=KRT10	http://genome.ucsc.edu/cgi-bin/hgTracks?clade=mammal&org=Human&db=hg19&position=KRT10	http://www.genecards.org/cgi-bin/carddisp.pl?gene=KRT10
374897	SBSN	374897	SBSN	-2.784031233	6.887742616	0.005315559	0.030782087	http://www.ncbi.nlm.nih.gov/gene/374897	http://www.ncbi.nlm.nih.gov/pubmed/?term=SBSN	http://genome.ucsc.edu/cgi-bin/hgTracks?clade=mammal&org=Human&db=hg19&position=SBSN	http://www.genecards.org/cgi-bin/carddisp.pl?gene=SBSN
284111	SLC13A5	284111	SLC13A5	-2.721435923	6.595289204	0.004224574	0.025789687	http://www.ncbi.nlm.nih.gov/gene/284111	http://www.ncbi.nlm.nih.gov/pubmed/?term=SLC13A5	http://genome.ucsc.edu/cgi-bin/hgTracks?clade=mammal&org=Human&db=hg19&position=SLC13A5	http://www.genecards.org/cgi-bin/carddisp.pl?gene=SLC13A5
4313	MMP2	4313	MMP2	-2.715693247	6.569088704	8.49E-17	1.13E-13	http://www.ncbi.nlm.nih.gov/gene/4313	http://www.ncbi.nlm.nih.gov/pubmed/?term=MMP2	http://genome.ucsc.edu/cgi-bin/hgTracks?clade=mammal&org=Human&db=hg19&position=MMP2	http://www.genecards.org/cgi-bin/carddisp.pl?gene=MMP2
2318	FLNC	2318	FLNC	-2.651136238	6.281618113	2.92E-06	8.59E-05	http://www.ncbi.nlm.nih.gov/gene/2318	http://www.ncbi.nlm.nih.gov/pubmed/?term=FLNC	http://genome.ucsc.edu/cgi-bin/hgTracks?clade=mammal&org=Human&db=hg19&position=FLNC	http://www.genecards.org/cgi-bin/carddisp.pl?gene=FLNC
120892	LRRK2	120892	LRRK2	-2.638570254	6.227142328	3.60E-10	5.21E-08	http://www.ncbi.nlm.nih.gov/gene/120892	http://www.ncbi.nlm.nih.gov/pubmed/?term=LRRK2	http://genome.ucsc.edu/cgi-bin/hgTracks?clade=mammal&org=Human&db=hg19&position=LRRK2	http://www.genecards.org/cgi-bin/carddisp.pl?gene=LRRK2
79742	DIPK2B	79742	DIPK2B	-2.562337833	5.906640606	2.55E-11	6.27E-09	http://www.ncbi.nlm.nih.gov/gene/79742	http://www.ncbi.nlm.nih.gov/pubmed/?term=DIPK2B	http://genome.ucsc.edu/cgi-bin/hgTracks?clade=mammal&org=Human&db=hg19&position=DIPK2B	http://www.genecards.org/cgi-bin/carddisp.pl?gene=DIPK2B
10178	TENM1	10178	TENM1	-2.536308035	5.801025798	6.27E-08	4.13E-06	http://www.ncbi.nlm.nih.gov/gene/10178	http://www.ncbi.nlm.nih.gov/pubmed/?term=TENM1	http://genome.ucsc.edu/cgi-bin/hgTracks?clade=mammal&org=Human&db=hg19&position=TENM1	http://www.genecards.org/cgi-bin/carddisp.pl?gene=TENM1
127294	MYOM3	127294	MYOM3	-2.530119267	5.776194279	0.001636017	0.01247275	http://www.ncbi.nlm.nih.gov/gene/127294	http://www.ncbi.nlm.nih.gov/pubmed/?term=MYOM3	http://genome.ucsc.edu/cgi-bin/hgTracks?clade=mammal&org=Human&db=hg19&position=MYOM3	http://www.genecards.org/cgi-bin/carddisp.pl?gene=MYOM3
151887	CCDC80	151887	CCDC80	-2.522295214	5.744953493	3.51E-16	3.89E-13	http://www.ncbi.nlm.nih.gov/gene/151887	http://www.ncbi.nlm.nih.gov/pubmed/?term=CCDC80	http://genome.ucsc.edu/cgi-bin/hgTracks?clade=mammal&org=Human&db=hg19&position=CCDC80	http://www.genecards.org/cgi-bin/carddisp.pl?gene=CCDC80
575	ADGRB1	575	ADGRB1	-2.490496723	5.619714051	1.98E-05	0.000411438	http://www.ncbi.nlm.nih.gov/gene/575	http://www.ncbi.nlm.nih.gov/pubmed/?term=ADGRB1	http://genome.ucsc.edu/cgi-bin/hgTracks?clade=mammal&org=Human&db=hg19&position=ADGRB1	http://www.genecards.org/cgi-bin/carddisp.pl?gene=ADGRB1
1755	DMBT1	1755	DMBT1	-2.487861315	5.609457743	0.001309861	0.010670136	http://www.ncbi.nlm.nih.gov/gene/1755	http://www.ncbi.nlm.nih.gov/pubmed/?term=DMBT1	http://genome.ucsc.edu/cgi-bin/hgTracks?clade=mammal&org=Human&db=hg19&position=DMBT1	http://www.genecards.org/cgi-bin/carddisp.pl?gene=DMBT1
3853	KRT6A	3853	KRT6A	-2.481439098	5.584542505	0.003108962	0.020504344	http://www.ncbi.nlm.nih.gov/gene/3853	http://www.ncbi.nlm.nih.gov/pubmed/?term=KRT6A	http://genome.ucsc.edu/cgi-bin/hgTracks?clade=mammal&org=Human&db=hg19&position=KRT6A	http://www.genecards.org/cgi-bin/carddisp.pl?gene=KRT6A
4969	OGN	4969	OGN	-2.477839982	5.570628016	6.21E-08	4.13E-06	http://www.ncbi.nlm.nih.gov/gene/4969	http://www.ncbi.nlm.nih.gov/pubmed/?term=OGN	http://genome.ucsc.edu/cgi-bin/hgTracks?clade=mammal&org=Human&db=hg19&position=OGN	http://www.genecards.org/cgi-bin/carddisp.pl?gene=OGN
140766	ADAMTS14	140766	ADAMTS14	-2.46500871	5.521302748	7.64E-05	0.001157681	http://www.ncbi.nlm.nih.gov/gene/140766	http://www.ncbi.nlm.nih.gov/pubmed/?term=ADAMTS14	http://genome.ucsc.edu/cgi-bin/hgTracks?clade=mammal&org=Human&db=hg19&position=ADAMTS14	http://www.genecards.org/cgi-bin/carddisp.pl?gene=ADAMTS14
1278	COL1A2	1278	COL1A2	-2.458153477	5.495129485	1.71E-14	1.42E-11	http://www.ncbi.nlm.nih.gov/gene/1278	http://www.ncbi.nlm.nih.gov/pubmed/?term=COL1A2	http://genome.ucsc.edu/cgi-bin/hgTracks?clade=mammal&org=Human&db=hg19&position=COL1A2	http://www.genecards.org/cgi-bin/carddisp.pl?gene=COL1A2
3479	IGF1	3479	IGF1	-2.451732148	5.470725421	1.96E-08	1.57E-06	http://www.ncbi.nlm.nih.gov/gene/3479	http://www.ncbi.nlm.nih.gov/pubmed/?term=IGF1	http://genome.ucsc.edu/cgi-bin/hgTracks?clade=mammal&org=Human&db=hg19&position=IGF1	http://www.genecards.org/cgi-bin/carddisp.pl?gene=IGF1
6423	SFRP2	6423	SFRP2	-2.419761704	5.350826329	3.85E-11	8.53E-09	http://www.ncbi.nlm.nih.gov/gene/6423	http://www.ncbi.nlm.nih.gov/pubmed/?term=SFRP2	http://genome.ucsc.edu/cgi-bin/hgTracks?clade=mammal&org=Human&db=hg19&position=SFRP2	http://www.genecards.org/cgi-bin/carddisp.pl?gene=SFRP2
6261	RYR1	6261	RYR1	-2.419017308	5.348066142	1.59E-06	5.42E-05	http://www.ncbi.nlm.nih.gov/gene/6261	http://www.ncbi.nlm.nih.gov/pubmed/?term=RYR1	http://genome.ucsc.edu/cgi-bin/hgTracks?clade=mammal&org=Human&db=hg19&position=RYR1	http://www.genecards.org/cgi-bin/carddisp.pl?gene=RYR1
4239	MFAP4	4239	MFAP4	-2.417213451	5.341383429	7.23E-12	2.67E-09	http://www.ncbi.nlm.nih.gov/gene/4239	http://www.ncbi.nlm.nih.gov/pubmed/?term=MFAP4	http://genome.ucsc.edu/cgi-bin/hgTracks?clade=mammal&org=Human&db=hg19&position=MFAP4	http://www.genecards.org/cgi-bin/carddisp.pl?gene=MFAP4
7373	COL14A1	7373	COL14A1	-2.409607308	5.313296817	1.85E-11	5.12E-09	http://www.ncbi.nlm.nih.gov/gene/7373	http://www.ncbi.nlm.nih.gov/pubmed/?term=COL14A1	http://genome.ucsc.edu/cgi-bin/hgTracks?clade=mammal&org=Human&db=hg19&position=COL14A1	http://www.genecards.org/cgi-bin/carddisp.pl?gene=COL14A1
101927897	LOC101927897	101927897	LOC101927897	-2.395361243	5.261088224	6.44E-10	7.73E-08	http://www.ncbi.nlm.nih.gov/gene/101927897	http://www.ncbi.nlm.nih.gov/pubmed/?term=LOC101927897	http://genome.ucsc.edu/cgi-bin/hgTracks?clade=mammal&org=Human&db=hg19&position=LOC101927897	http://www.genecards.org/cgi-bin/carddisp.pl?gene=LOC101927897
8038	ADAM12	8038	ADAM12	-2.385554633	5.225447645	5.62E-12	2.20E-09	http://www.ncbi.nlm.nih.gov/gene/8038	http://www.ncbi.nlm.nih.gov/pubmed/?term=ADAM12	http://genome.ucsc.edu/cgi-bin/hgTracks?clade=mammal&org=Human&db=hg19&position=ADAM12	http://www.genecards.org/cgi-bin/carddisp.pl?gene=ADAM12
92211	CDHR1	92211	CDHR1	-2.384440407	5.221413474	0.001244294	0.010288637	http://www.ncbi.nlm.nih.gov/gene/92211	http://www.ncbi.nlm.nih.gov/pubmed/?term=CDHR1	http://genome.ucsc.edu/cgi-bin/hgTracks?clade=mammal&org=Human&db=hg19&position=CDHR1	http://www.genecards.org/cgi-bin/carddisp.pl?gene=CDHR1
117247	SLC16A10	117247	SLC16A10	-2.358142376	5.127097651	5.19E-08	3.52E-06	http://www.ncbi.nlm.nih.gov/gene/117247	http://www.ncbi.nlm.nih.gov/pubmed/?term=SLC16A10	http://genome.ucsc.edu/cgi-bin/hgTracks?clade=mammal&org=Human&db=hg19&position=SLC16A10	http://www.genecards.org/cgi-bin/carddisp.pl?gene=SLC16A10
9507	ADAMTS4	9507	ADAMTS4	-2.334850122	5.044985497	8.27E-10	9.64E-08	http://www.ncbi.nlm.nih.gov/gene/9507	http://www.ncbi.nlm.nih.gov/pubmed/?term=ADAMTS4	http://genome.ucsc.edu/cgi-bin/hgTracks?clade=mammal&org=Human&db=hg19&position=ADAMTS4	http://www.genecards.org/cgi-bin/carddisp.pl?gene=ADAMTS4
378832	COL18A1-AS1	378832	COL18A1-AS1	-2.333714995	5.041017611	3.96E-07	1.70E-05	http://www.ncbi.nlm.nih.gov/gene/378832	http://www.ncbi.nlm.nih.gov/pubmed/?term=COL18A1-AS1	http://genome.ucsc.edu/cgi-bin/hgTracks?clade=mammal&org=Human&db=hg19&position=COL18A1-AS1	http://www.genecards.org/cgi-bin/carddisp.pl?gene=COL18A1-AS1
284297	SSC5D	284297	SSC5D	-2.300372692	4.925849986	1.27E-07	6.90E-06	http://www.ncbi.nlm.nih.gov/gene/284297	http://www.ncbi.nlm.nih.gov/pubmed/?term=SSC5D	http://genome.ucsc.edu/cgi-bin/hgTracks?clade=mammal&org=Human&db=hg19&position=SSC5D	http://www.genecards.org/cgi-bin/carddisp.pl?gene=SSC5D
5118	PCOLCE	5118	PCOLCE	-2.276650641	4.845517124	6.48E-08	4.18E-06	http://www.ncbi.nlm.nih.gov/gene/5118	http://www.ncbi.nlm.nih.gov/pubmed/?term=PCOLCE	http://genome.ucsc.edu/cgi-bin/hgTracks?clade=mammal&org=Human&db=hg19&position=PCOLCE	http://www.genecards.org/cgi-bin/carddisp.pl?gene=PCOLCE
55332	DRAM1	55332	DRAM1	-2.269664704	4.822110476	2.89E-06	8.54E-05	http://www.ncbi.nlm.nih.gov/gene/55332	http://www.ncbi.nlm.nih.gov/pubmed/?term=DRAM1	http://genome.ucsc.edu/cgi-bin/hgTracks?clade=mammal&org=Human&db=hg19&position=DRAM1	http://www.genecards.org/cgi-bin/carddisp.pl?gene=DRAM1
9076	CLDN1	9076	CLDN1	-2.250057547	4.757018206	5.93E-05	0.00095191	http://www.ncbi.nlm.nih.gov/gene/9076	http://www.ncbi.nlm.nih.gov/pubmed/?term=CLDN1	http://genome.ucsc.edu/cgi-bin/hgTracks?clade=mammal&org=Human&db=hg19&position=CLDN1	http://www.genecards.org/cgi-bin/carddisp.pl?gene=CLDN1
440503	PLIN5	440503	PLIN5	-2.249404371	4.754864967	0.003683278	0.023159757	http://www.ncbi.nlm.nih.gov/gene/440503	http://www.ncbi.nlm.nih.gov/pubmed/?term=PLIN5	http://genome.ucsc.edu/cgi-bin/hgTracks?clade=mammal&org=Human&db=hg19&position=PLIN5	http://www.genecards.org/cgi-bin/carddisp.pl?gene=PLIN5
27071	DAPP1	27071	DAPP1	-2.247324889	4.748016305	6.20E-05	0.000985843	http://www.ncbi.nlm.nih.gov/gene/27071	http://www.ncbi.nlm.nih.gov/pubmed/?term=DAPP1	http://genome.ucsc.edu/cgi-bin/hgTracks?clade=mammal&org=Human&db=hg19&position=DAPP1	http://www.genecards.org/cgi-bin/carddisp.pl?gene=DAPP1
5837	PYGM	5837	PYGM	-2.244190818	4.737713041	0.001413962	0.011257508	http://www.ncbi.nlm.nih.gov/gene/5837	http://www.ncbi.nlm.nih.gov/pubmed/?term=PYGM	http://genome.ucsc.edu/cgi-bin/hgTracks?clade=mammal&org=Human&db=hg19&position=PYGM	http://www.genecards.org/cgi-bin/carddisp.pl?gene=PYGM
1290	COL5A2	1290	COL5A2	-2.239232128	4.721456988	3.34E-13	2.02E-10	http://www.ncbi.nlm.nih.gov/gene/1290	http://www.ncbi.nlm.nih.gov/pubmed/?term=COL5A2	http://genome.ucsc.edu/cgi-bin/hgTracks?clade=mammal&org=Human&db=hg19&position=COL5A2	http://www.genecards.org/cgi-bin/carddisp.pl?gene=COL5A2
3976	LIF	3976	LIF	-2.232404034	4.699163725	1.03E-06	3.79E-05	http://www.ncbi.nlm.nih.gov/gene/3976	http://www.ncbi.nlm.nih.gov/pubmed/?term=LIF	http://genome.ucsc.edu/cgi-bin/hgTracks?clade=mammal&org=Human&db=hg19&position=LIF	http://www.genecards.org/cgi-bin/carddisp.pl?gene=LIF
6590	SLPI	6590	SLPI	-2.222487557	4.666974411	2.75E-05	0.000523186	http://www.ncbi.nlm.nih.gov/gene/6590	http://www.ncbi.nlm.nih.gov/pubmed/?term=SLPI	http://genome.ucsc.edu/cgi-bin/hgTracks?clade=mammal&org=Human&db=hg19&position=SLPI	http://www.genecards.org/cgi-bin/carddisp.pl?gene=SLPI
126393	HSPB6	126393	HSPB6	-2.218315067	4.653496321	6.51E-06	0.000165287	http://www.ncbi.nlm.nih.gov/gene/126393	http://www.ncbi.nlm.nih.gov/pubmed/?term=HSPB6	http://genome.ucsc.edu/cgi-bin/hgTracks?clade=mammal&org=Human&db=hg19&position=HSPB6	http://www.genecards.org/cgi-bin/carddisp.pl?gene=HSPB6
3687	ITGAX	3687	ITGAX	-2.19397993	4.575660239	9.04E-08	5.27E-06	http://www.ncbi.nlm.nih.gov/gene/3687	http://www.ncbi.nlm.nih.gov/pubmed/?term=ITGAX	http://genome.ucsc.edu/cgi-bin/hgTracks?clade=mammal&org=Human&db=hg19&position=ITGAX	http://www.genecards.org/cgi-bin/carddisp.pl?gene=ITGAX
287	ANK2	287	ANK2	-2.161489109	4.473763864	2.27E-08	1.78E-06	http://www.ncbi.nlm.nih.gov/gene/287	http://www.ncbi.nlm.nih.gov/pubmed/?term=ANK2	http://genome.ucsc.edu/cgi-bin/hgTracks?clade=mammal&org=Human&db=hg19&position=ANK2	http://www.genecards.org/cgi-bin/carddisp.pl?gene=ANK2
8483	CILP	8483	CILP	-2.159221796	4.466738498	1.44E-05	0.000315642	http://www.ncbi.nlm.nih.gov/gene/8483	http://www.ncbi.nlm.nih.gov/pubmed/?term=CILP	http://genome.ucsc.edu/cgi-bin/hgTracks?clade=mammal&org=Human&db=hg19&position=CILP	http://www.genecards.org/cgi-bin/carddisp.pl?gene=CILP
3059	HCLS1	3059	HCLS1	-2.131678311	4.382269809	1.32E-07	7.15E-06	http://www.ncbi.nlm.nih.gov/gene/3059	http://www.ncbi.nlm.nih.gov/pubmed/?term=HCLS1	http://genome.ucsc.edu/cgi-bin/hgTracks?clade=mammal&org=Human&db=hg19&position=HCLS1	http://www.genecards.org/cgi-bin/carddisp.pl?gene=HCLS1
51705	EMCN	51705	EMCN	-2.115674013	4.333924477	3.19E-06	9.11E-05	http://www.ncbi.nlm.nih.gov/gene/51705	http://www.ncbi.nlm.nih.gov/pubmed/?term=EMCN	http://genome.ucsc.edu/cgi-bin/hgTracks?clade=mammal&org=Human&db=hg19&position=EMCN	http://www.genecards.org/cgi-bin/carddisp.pl?gene=EMCN
9509	ADAMTS2	9509	ADAMTS2	-2.111437008	4.321214985	1.10E-09	1.26E-07	http://www.ncbi.nlm.nih.gov/gene/9509	http://www.ncbi.nlm.nih.gov/pubmed/?term=ADAMTS2	http://genome.ucsc.edu/cgi-bin/hgTracks?clade=mammal&org=Human&db=hg19&position=ADAMTS2	http://www.genecards.org/cgi-bin/carddisp.pl?gene=ADAMTS2
1116	CHI3L1	1116	CHI3L1	-2.105261764	4.302758186	0.000134342	0.001811567	http://www.ncbi.nlm.nih.gov/gene/1116	http://www.ncbi.nlm.nih.gov/pubmed/?term=CHI3L1	http://genome.ucsc.edu/cgi-bin/hgTracks?clade=mammal&org=Human&db=hg19&position=CHI3L1	http://www.genecards.org/cgi-bin/carddisp.pl?gene=CHI3L1
6515	SLC2A3	6515	SLC2A3	-2.093937283	4.26911576	3.99E-08	2.85E-06	http://www.ncbi.nlm.nih.gov/gene/6515	http://www.ncbi.nlm.nih.gov/pubmed/?term=SLC2A3	http://genome.ucsc.edu/cgi-bin/hgTracks?clade=mammal&org=Human&db=hg19&position=SLC2A3	http://www.genecards.org/cgi-bin/carddisp.pl?gene=SLC2A3
107985134	LOC107985134	107985134	LOC107985134	-2.086940715	4.248462159	3.39E-05	0.000628988	http://www.ncbi.nlm.nih.gov/gene/107985134	http://www.ncbi.nlm.nih.gov/pubmed/?term=LOC107985134	http://genome.ucsc.edu/cgi-bin/hgTracks?clade=mammal&org=Human&db=hg19&position=LOC107985134	http://www.genecards.org/cgi-bin/carddisp.pl?gene=LOC107985134
6424	SFRP4	6424	SFRP4	-2.080982084	4.230951311	2.43E-05	0.000474782	http://www.ncbi.nlm.nih.gov/gene/6424	http://www.ncbi.nlm.nih.gov/pubmed/?term=SFRP4	http://genome.ucsc.edu/cgi-bin/hgTracks?clade=mammal&org=Human&db=hg19&position=SFRP4	http://www.genecards.org/cgi-bin/carddisp.pl?gene=SFRP4
22806	IKZF3	22806	IKZF3	-2.072558225	4.206318882	0.000128759	0.001764924	http://www.ncbi.nlm.nih.gov/gene/22806	http://www.ncbi.nlm.nih.gov/pubmed/?term=IKZF3	http://genome.ucsc.edu/cgi-bin/hgTracks?clade=mammal&org=Human&db=hg19&position=IKZF3	http://www.genecards.org/cgi-bin/carddisp.pl?gene=IKZF3
388697	HRNR	388697	HRNR	-2.053223599	4.150322942	7.21E-05	0.001107103	http://www.ncbi.nlm.nih.gov/gene/388697	http://www.ncbi.nlm.nih.gov/pubmed/?term=HRNR	http://genome.ucsc.edu/cgi-bin/hgTracks?clade=mammal&org=Human&db=hg19&position=HRNR	http://www.genecards.org/cgi-bin/carddisp.pl?gene=HRNR
9415	FADS2	9415	FADS2	-2.038862978	4.109215461	8.22E-06	0.000196594	http://www.ncbi.nlm.nih.gov/gene/9415	http://www.ncbi.nlm.nih.gov/pubmed/?term=FADS2	http://genome.ucsc.edu/cgi-bin/hgTracks?clade=mammal&org=Human&db=hg19&position=FADS2	http://www.genecards.org/cgi-bin/carddisp.pl?gene=FADS2
2335	FN1	2335	FN1	-2.029988787	4.08401676	2.82E-11	6.70E-09	http://www.ncbi.nlm.nih.gov/gene/2335	http://www.ncbi.nlm.nih.gov/pubmed/?term=FN1	http://genome.ucsc.edu/cgi-bin/hgTracks?clade=mammal&org=Human&db=hg19&position=FN1	http://www.genecards.org/cgi-bin/carddisp.pl?gene=FN1
3371	TNC	3371	TNC	-2.022831115	4.063804827	8.50E-08	5.09E-06	http://www.ncbi.nlm.nih.gov/gene/3371	http://www.ncbi.nlm.nih.gov/pubmed/?term=TNC	http://genome.ucsc.edu/cgi-bin/hgTracks?clade=mammal&org=Human&db=hg19&position=TNC	http://www.genecards.org/cgi-bin/carddisp.pl?gene=TNC
4920	ROR2	4920	ROR2	-2.021247863	4.059347545	4.05E-06	0.000110245	http://www.ncbi.nlm.nih.gov/gene/4920	http://www.ncbi.nlm.nih.gov/pubmed/?term=ROR2	http://genome.ucsc.edu/cgi-bin/hgTracks?clade=mammal&org=Human&db=hg19&position=ROR2	http://www.genecards.org/cgi-bin/carddisp.pl?gene=ROR2
25890	ABI3BP	25890	ABI3BP	-2.01525518	4.042520752	4.22E-07	1.80E-05	http://www.ncbi.nlm.nih.gov/gene/25890	http://www.ncbi.nlm.nih.gov/pubmed/?term=ABI3BP	http://genome.ucsc.edu/cgi-bin/hgTracks?clade=mammal&org=Human&db=hg19&position=ABI3BP	http://www.genecards.org/cgi-bin/carddisp.pl?gene=ABI3BP
7135	TNNI1	7135	TNNI1	-1.991173389	3.975602148	0.000975503	0.008566903	http://www.ncbi.nlm.nih.gov/gene/7135	http://www.ncbi.nlm.nih.gov/pubmed/?term=TNNI1	http://genome.ucsc.edu/cgi-bin/hgTracks?clade=mammal&org=Human&db=hg19&position=TNNI1	http://www.genecards.org/cgi-bin/carddisp.pl?gene=TNNI1
7273	TTN	7273	TTN	-1.98106327	3.947839314	5.75E-05	0.000929314	http://www.ncbi.nlm.nih.gov/gene/7273	http://www.ncbi.nlm.nih.gov/pubmed/?term=TTN	http://genome.ucsc.edu/cgi-bin/hgTracks?clade=mammal&org=Human&db=hg19&position=TTN	http://www.genecards.org/cgi-bin/carddisp.pl?gene=TTN
4330	MN1	4330	MN1	-1.979902728	3.944664845	3.42E-06	9.58E-05	http://www.ncbi.nlm.nih.gov/gene/4330	http://www.ncbi.nlm.nih.gov/pubmed/?term=MN1	http://genome.ucsc.edu/cgi-bin/hgTracks?clade=mammal&org=Human&db=hg19&position=MN1	http://www.genecards.org/cgi-bin/carddisp.pl?gene=MN1
1303	COL12A1	1303	COL12A1	-1.97509713	3.931547079	3.13E-11	7.17E-09	http://www.ncbi.nlm.nih.gov/gene/1303	http://www.ncbi.nlm.nih.gov/pubmed/?term=COL12A1	http://genome.ucsc.edu/cgi-bin/hgTracks?clade=mammal&org=Human&db=hg19&position=COL12A1	http://www.genecards.org/cgi-bin/carddisp.pl?gene=COL12A1
8569	MKNK1	8569	MKNK1	-1.974039322	3.92866546	4.77E-07	1.97E-05	http://www.ncbi.nlm.nih.gov/gene/8569	http://www.ncbi.nlm.nih.gov/pubmed/?term=MKNK1	http://genome.ucsc.edu/cgi-bin/hgTracks?clade=mammal&org=Human&db=hg19&position=MKNK1	http://www.genecards.org/cgi-bin/carddisp.pl?gene=MKNK1
5320	PLA2G2A	5320	PLA2G2A	-1.971714086	3.922338608	0.004392206	0.026641773	http://www.ncbi.nlm.nih.gov/gene/5320	http://www.ncbi.nlm.nih.gov/pubmed/?term=PLA2G2A	http://genome.ucsc.edu/cgi-bin/hgTracks?clade=mammal&org=Human&db=hg19&position=PLA2G2A	http://www.genecards.org/cgi-bin/carddisp.pl?gene=PLA2G2A
4804	NGFR	4804	NGFR	-1.954471289	3.875738649	3.55E-05	0.000644649	http://www.ncbi.nlm.nih.gov/gene/4804	http://www.ncbi.nlm.nih.gov/pubmed/?term=NGFR	http://genome.ucsc.edu/cgi-bin/hgTracks?clade=mammal&org=Human&db=hg19&position=NGFR	http://www.genecards.org/cgi-bin/carddisp.pl?gene=NGFR
1293	COL6A3	1293	COL6A3	-1.954272232	3.875203926	5.18E-13	2.65E-10	http://www.ncbi.nlm.nih.gov/gene/1293	http://www.ncbi.nlm.nih.gov/pubmed/?term=COL6A3	http://genome.ucsc.edu/cgi-bin/hgTracks?clade=mammal&org=Human&db=hg19&position=COL6A3	http://www.genecards.org/cgi-bin/carddisp.pl?gene=COL6A3
6550	SLC9A3	6550	SLC9A3	-1.940842079	3.839296763	1.86E-05	0.000392462	http://www.ncbi.nlm.nih.gov/gene/6550	http://www.ncbi.nlm.nih.gov/pubmed/?term=SLC9A3	http://genome.ucsc.edu/cgi-bin/hgTracks?clade=mammal&org=Human&db=hg19&position=SLC9A3	http://www.genecards.org/cgi-bin/carddisp.pl?gene=SLC9A3
57538	ALPK3	57538	ALPK3	-1.938833643	3.833955635	3.64E-07	1.60E-05	http://www.ncbi.nlm.nih.gov/gene/57538	http://www.ncbi.nlm.nih.gov/pubmed/?term=ALPK3	http://genome.ucsc.edu/cgi-bin/hgTracks?clade=mammal&org=Human&db=hg19&position=ALPK3	http://www.genecards.org/cgi-bin/carddisp.pl?gene=ALPK3
10631	POSTN	10631	POSTN	-1.93563051	3.825452767	6.18E-05	0.000985843	http://www.ncbi.nlm.nih.gov/gene/10631	http://www.ncbi.nlm.nih.gov/pubmed/?term=POSTN	http://genome.ucsc.edu/cgi-bin/hgTracks?clade=mammal&org=Human&db=hg19&position=POSTN	http://www.genecards.org/cgi-bin/carddisp.pl?gene=POSTN
2273	FHL1	2273	FHL1	-1.933372899	3.819471161	5.49E-05	0.000903759	http://www.ncbi.nlm.nih.gov/gene/2273	http://www.ncbi.nlm.nih.gov/pubmed/?term=FHL1	http://genome.ucsc.edu/cgi-bin/hgTracks?clade=mammal&org=Human&db=hg19&position=FHL1	http://www.genecards.org/cgi-bin/carddisp.pl?gene=FHL1
2006	ELN	2006	ELN	-1.912349522	3.764216278	2.08E-07	1.02E-05	http://www.ncbi.nlm.nih.gov/gene/2006	http://www.ncbi.nlm.nih.gov/pubmed/?term=ELN	http://genome.ucsc.edu/cgi-bin/hgTracks?clade=mammal&org=Human&db=hg19&position=ELN	http://www.genecards.org/cgi-bin/carddisp.pl?gene=ELN
1191	CLU	1191	CLU	-1.906053263	3.747824152	4.33E-05	0.000750276	http://www.ncbi.nlm.nih.gov/gene/1191	http://www.ncbi.nlm.nih.gov/pubmed/?term=CLU	http://genome.ucsc.edu/cgi-bin/hgTracks?clade=mammal&org=Human&db=hg19&position=CLU	http://www.genecards.org/cgi-bin/carddisp.pl?gene=CLU
80332	ADAM33	80332	ADAM33	-1.901679909	3.736480281	0.000215548	0.002563444	http://www.ncbi.nlm.nih.gov/gene/80332	http://www.ncbi.nlm.nih.gov/pubmed/?term=ADAM33	http://genome.ucsc.edu/cgi-bin/hgTracks?clade=mammal&org=Human&db=hg19&position=ADAM33	http://www.genecards.org/cgi-bin/carddisp.pl?gene=ADAM33
107986008	LOC107986008	107986008	LOC107986008	-1.877296502	3.673859622	0.001043012	0.00898179	http://www.ncbi.nlm.nih.gov/gene/107986008	http://www.ncbi.nlm.nih.gov/pubmed/?term=LOC107986008	http://genome.ucsc.edu/cgi-bin/hgTracks?clade=mammal&org=Human&db=hg19&position=LOC107986008	http://www.genecards.org/cgi-bin/carddisp.pl?gene=LOC107986008
3678	ITGA5	3678	ITGA5	-1.871695187	3.659623384	4.65E-09	4.48E-07	http://www.ncbi.nlm.nih.gov/gene/3678	http://www.ncbi.nlm.nih.gov/pubmed/?term=ITGA5	http://genome.ucsc.edu/cgi-bin/hgTracks?clade=mammal&org=Human&db=hg19&position=ITGA5	http://www.genecards.org/cgi-bin/carddisp.pl?gene=ITGA5
8542	APOL1	8542	APOL1	-1.869942041	3.655178956	6.61E-05	0.001038084	http://www.ncbi.nlm.nih.gov/gene/8542	http://www.ncbi.nlm.nih.gov/pubmed/?term=APOL1	http://genome.ucsc.edu/cgi-bin/hgTracks?clade=mammal&org=Human&db=hg19&position=APOL1	http://www.genecards.org/cgi-bin/carddisp.pl?gene=APOL1
10396	ATP8A1	10396	ATP8A1	-1.868681054	3.651985542	1.58E-06	5.41E-05	http://www.ncbi.nlm.nih.gov/gene/10396	http://www.ncbi.nlm.nih.gov/pubmed/?term=ATP8A1	http://genome.ucsc.edu/cgi-bin/hgTracks?clade=mammal&org=Human&db=hg19&position=ATP8A1	http://www.genecards.org/cgi-bin/carddisp.pl?gene=ATP8A1
64651	CSRNP1	64651	CSRNP1	-1.854076563	3.61520276	1.46E-07	7.69E-06	http://www.ncbi.nlm.nih.gov/gene/64651	http://www.ncbi.nlm.nih.gov/pubmed/?term=CSRNP1	http://genome.ucsc.edu/cgi-bin/hgTracks?clade=mammal&org=Human&db=hg19&position=CSRNP1	http://www.genecards.org/cgi-bin/carddisp.pl?gene=CSRNP1
127435	PODN	127435	PODN	-1.852356735	3.610895665	6.77E-09	6.34E-07	http://www.ncbi.nlm.nih.gov/gene/127435	http://www.ncbi.nlm.nih.gov/pubmed/?term=PODN	http://genome.ucsc.edu/cgi-bin/hgTracks?clade=mammal&org=Human&db=hg19&position=PODN	http://www.genecards.org/cgi-bin/carddisp.pl?gene=PODN
10135	NAMPT	10135	NAMPT	-1.847935305	3.599846287	1.78E-07	8.90E-06	http://www.ncbi.nlm.nih.gov/gene/10135	http://www.ncbi.nlm.nih.gov/pubmed/?term=NAMPT	http://genome.ucsc.edu/cgi-bin/hgTracks?clade=mammal&org=Human&db=hg19&position=NAMPT	http://www.genecards.org/cgi-bin/carddisp.pl?gene=NAMPT
54829	ASPN	54829	ASPN	-1.837876225	3.574833937	1.06E-05	0.000244501	http://www.ncbi.nlm.nih.gov/gene/54829	http://www.ncbi.nlm.nih.gov/pubmed/?term=ASPN	http://genome.ucsc.edu/cgi-bin/hgTracks?clade=mammal&org=Human&db=hg19&position=ASPN	http://www.genecards.org/cgi-bin/carddisp.pl?gene=ASPN
8728	ADAM19	8728	ADAM19	-1.83154585	3.559182352	1.47E-06	5.08E-05	http://www.ncbi.nlm.nih.gov/gene/8728	http://www.ncbi.nlm.nih.gov/pubmed/?term=ADAM19	http://genome.ucsc.edu/cgi-bin/hgTracks?clade=mammal&org=Human&db=hg19&position=ADAM19	http://www.genecards.org/cgi-bin/carddisp.pl?gene=ADAM19
389136	VGLL3	389136	VGLL3	-1.831195144	3.558317253	2.13E-06	6.75E-05	http://www.ncbi.nlm.nih.gov/gene/389136	http://www.ncbi.nlm.nih.gov/pubmed/?term=VGLL3	http://genome.ucsc.edu/cgi-bin/hgTracks?clade=mammal&org=Human&db=hg19&position=VGLL3	http://www.genecards.org/cgi-bin/carddisp.pl?gene=VGLL3
5125	PCSK5	5125	PCSK5	-1.830737047	3.557187564	1.04E-05	0.000242019	http://www.ncbi.nlm.nih.gov/gene/5125	http://www.ncbi.nlm.nih.gov/pubmed/?term=PCSK5	http://genome.ucsc.edu/cgi-bin/hgTracks?clade=mammal&org=Human&db=hg19&position=PCSK5	http://www.genecards.org/cgi-bin/carddisp.pl?gene=PCSK5
9590	AKAP12	9590	AKAP12	-1.822970168	3.538088579	4.53E-06	0.000120913	http://www.ncbi.nlm.nih.gov/gene/9590	http://www.ncbi.nlm.nih.gov/pubmed/?term=AKAP12	http://genome.ucsc.edu/cgi-bin/hgTracks?clade=mammal&org=Human&db=hg19&position=AKAP12	http://www.genecards.org/cgi-bin/carddisp.pl?gene=AKAP12
8832	CD84	8832	CD84	-1.819485682	3.529553482	6.47E-06	0.000164672	http://www.ncbi.nlm.nih.gov/gene/8832	http://www.ncbi.nlm.nih.gov/pubmed/?term=CD84	http://genome.ucsc.edu/cgi-bin/hgTracks?clade=mammal&org=Human&db=hg19&position=CD84	http://www.genecards.org/cgi-bin/carddisp.pl?gene=CD84
105378620	LOC105378620	105378620	LOC105378620	-1.809800102	3.505937074	3.54E-06	9.81E-05	http://www.ncbi.nlm.nih.gov/gene/105378620	http://www.ncbi.nlm.nih.gov/pubmed/?term=LOC105378620	http://genome.ucsc.edu/cgi-bin/hgTracks?clade=mammal&org=Human&db=hg19&position=LOC105378620	http://www.genecards.org/cgi-bin/carddisp.pl?gene=LOC105378620
81575	APOLD1	81575	APOLD1	-1.797719489	3.476702181	1.52E-07	7.85E-06	http://www.ncbi.nlm.nih.gov/gene/81575	http://www.ncbi.nlm.nih.gov/pubmed/?term=APOLD1	http://genome.ucsc.edu/cgi-bin/hgTracks?clade=mammal&org=Human&db=hg19&position=APOLD1	http://www.genecards.org/cgi-bin/carddisp.pl?gene=APOLD1
83716	CRISPLD2	83716	CRISPLD2	-1.797354474	3.475822655	3.68E-09	3.65E-07	http://www.ncbi.nlm.nih.gov/gene/83716	http://www.ncbi.nlm.nih.gov/pubmed/?term=CRISPLD2	http://genome.ucsc.edu/cgi-bin/hgTracks?clade=mammal&org=Human&db=hg19&position=CRISPLD2	http://www.genecards.org/cgi-bin/carddisp.pl?gene=CRISPLD2
57402	S100A14	57402	S100A14	-1.7943766	3.468655591	0.000253727	0.002948907	http://www.ncbi.nlm.nih.gov/gene/57402	http://www.ncbi.nlm.nih.gov/pubmed/?term=S100A14	http://genome.ucsc.edu/cgi-bin/hgTracks?clade=mammal&org=Human&db=hg19&position=S100A14	http://www.genecards.org/cgi-bin/carddisp.pl?gene=S100A14
6387	CXCL12	6387	CXCL12	-1.790030425	3.458221855	1.67E-09	1.85E-07	http://www.ncbi.nlm.nih.gov/gene/6387	http://www.ncbi.nlm.nih.gov/pubmed/?term=CXCL12	http://genome.ucsc.edu/cgi-bin/hgTracks?clade=mammal&org=Human&db=hg19&position=CXCL12	http://www.genecards.org/cgi-bin/carddisp.pl?gene=CXCL12
51363	CHST15	51363	CHST15	-1.788349353	3.454194577	1.11E-08	9.87E-07	http://www.ncbi.nlm.nih.gov/gene/51363	http://www.ncbi.nlm.nih.gov/pubmed/?term=CHST15	http://genome.ucsc.edu/cgi-bin/hgTracks?clade=mammal&org=Human&db=hg19&position=CHST15	http://www.genecards.org/cgi-bin/carddisp.pl?gene=CHST15
4015	LOX	4015	LOX	-1.777482925	3.428275202	4.84E-06	0.000127687	http://www.ncbi.nlm.nih.gov/gene/4015	http://www.ncbi.nlm.nih.gov/pubmed/?term=LOX	http://genome.ucsc.edu/cgi-bin/hgTracks?clade=mammal&org=Human&db=hg19&position=LOX	http://www.genecards.org/cgi-bin/carddisp.pl?gene=LOX
102723506	LOC102723506	102723506	LOC102723506	-1.776124838	3.425049499	0.000290127	0.003283265	http://www.ncbi.nlm.nih.gov/gene/102723506	http://www.ncbi.nlm.nih.gov/pubmed/?term=LOC102723506	http://genome.ucsc.edu/cgi-bin/hgTracks?clade=mammal&org=Human&db=hg19&position=LOC102723506	http://www.genecards.org/cgi-bin/carddisp.pl?gene=LOC102723506
9332	CD163	9332	CD163	-1.77489698	3.422135727	3.44E-05	0.000635642	http://www.ncbi.nlm.nih.gov/gene/9332	http://www.ncbi.nlm.nih.gov/pubmed/?term=CD163	http://genome.ucsc.edu/cgi-bin/hgTracks?clade=mammal&org=Human&db=hg19&position=CD163	http://www.genecards.org/cgi-bin/carddisp.pl?gene=CD163
7538	ZFP36	7538	ZFP36	-1.770575924	3.411901326	4.18E-10	5.67E-08	http://www.ncbi.nlm.nih.gov/gene/7538	http://www.ncbi.nlm.nih.gov/pubmed/?term=ZFP36	http://genome.ucsc.edu/cgi-bin/hgTracks?clade=mammal&org=Human&db=hg19&position=ZFP36	http://www.genecards.org/cgi-bin/carddisp.pl?gene=ZFP36
4130	MAP1A	4130	MAP1A	-1.767062253	3.403601782	6.85E-11	1.34E-08	http://www.ncbi.nlm.nih.gov/gene/4130	http://www.ncbi.nlm.nih.gov/pubmed/?term=MAP1A	http://genome.ucsc.edu/cgi-bin/hgTracks?clade=mammal&org=Human&db=hg19&position=MAP1A	http://www.genecards.org/cgi-bin/carddisp.pl?gene=MAP1A
3690	ITGB3	3690	ITGB3	-1.766631921	3.402586695	2.62E-05	0.000506847	http://www.ncbi.nlm.nih.gov/gene/3690	http://www.ncbi.nlm.nih.gov/pubmed/?term=ITGB3	http://genome.ucsc.edu/cgi-bin/hgTracks?clade=mammal&org=Human&db=hg19&position=ITGB3	http://www.genecards.org/cgi-bin/carddisp.pl?gene=ITGB3
149478	BTBD19	149478	BTBD19	-1.764525886	3.39762325	6.76E-06	0.000168969	http://www.ncbi.nlm.nih.gov/gene/149478	http://www.ncbi.nlm.nih.gov/pubmed/?term=BTBD19	http://genome.ucsc.edu/cgi-bin/hgTracks?clade=mammal&org=Human&db=hg19&position=BTBD19	http://www.genecards.org/cgi-bin/carddisp.pl?gene=BTBD19
4703	NEB	4703	NEB	-1.762496817	3.392848043	0.001810727	0.013540737	http://www.ncbi.nlm.nih.gov/gene/4703	http://www.ncbi.nlm.nih.gov/pubmed/?term=NEB	http://genome.ucsc.edu/cgi-bin/hgTracks?clade=mammal&org=Human&db=hg19&position=NEB	http://www.genecards.org/cgi-bin/carddisp.pl?gene=NEB
51195	RAPGEFL1	51195	RAPGEFL1	-1.751534099	3.367164254	1.17E-06	4.23E-05	http://www.ncbi.nlm.nih.gov/gene/51195	http://www.ncbi.nlm.nih.gov/pubmed/?term=RAPGEFL1	http://genome.ucsc.edu/cgi-bin/hgTracks?clade=mammal&org=Human&db=hg19&position=RAPGEFL1	http://www.genecards.org/cgi-bin/carddisp.pl?gene=RAPGEFL1
9194	SLC16A7	9194	SLC16A7	-1.74944848	3.36230006	4.68E-05	0.00078966	http://www.ncbi.nlm.nih.gov/gene/9194	http://www.ncbi.nlm.nih.gov/pubmed/?term=SLC16A7	http://genome.ucsc.edu/cgi-bin/hgTracks?clade=mammal&org=Human&db=hg19&position=SLC16A7	http://www.genecards.org/cgi-bin/carddisp.pl?gene=SLC16A7
4773	NFATC2	4773	NFATC2	-1.739580796	3.339381213	3.51E-07	1.57E-05	http://www.ncbi.nlm.nih.gov/gene/4773	http://www.ncbi.nlm.nih.gov/pubmed/?term=NFATC2	http://genome.ucsc.edu/cgi-bin/hgTracks?clade=mammal&org=Human&db=hg19&position=NFATC2	http://www.genecards.org/cgi-bin/carddisp.pl?gene=NFATC2
2308	FOXO1	2308	FOXO1	-1.731778934	3.321371119	1.34E-11	4.24E-09	http://www.ncbi.nlm.nih.gov/gene/2308	http://www.ncbi.nlm.nih.gov/pubmed/?term=FOXO1	http://genome.ucsc.edu/cgi-bin/hgTracks?clade=mammal&org=Human&db=hg19&position=FOXO1	http://www.genecards.org/cgi-bin/carddisp.pl?gene=FOXO1
552889	ATXN7L3B	552889	ATXN7L3B	-1.729493334	3.31611338	1.60E-11	4.74E-09	http://www.ncbi.nlm.nih.gov/gene/552889	http://www.ncbi.nlm.nih.gov/pubmed/?term=ATXN7L3B	http://genome.ucsc.edu/cgi-bin/hgTracks?clade=mammal&org=Human&db=hg19&position=ATXN7L3B	http://www.genecards.org/cgi-bin/carddisp.pl?gene=ATXN7L3B
1879	EBF1	1879	EBF1	-1.728353738	3.313494991	2.36E-11	6.04E-09	http://www.ncbi.nlm.nih.gov/gene/1879	http://www.ncbi.nlm.nih.gov/pubmed/?term=EBF1	http://genome.ucsc.edu/cgi-bin/hgTracks?clade=mammal&org=Human&db=hg19&position=EBF1	http://www.genecards.org/cgi-bin/carddisp.pl?gene=EBF1
58475	MS4A7	58475	MS4A7	-1.727016974	3.310426212	4.77E-06	0.000126444	http://www.ncbi.nlm.nih.gov/gene/58475	http://www.ncbi.nlm.nih.gov/pubmed/?term=MS4A7	http://genome.ucsc.edu/cgi-bin/hgTracks?clade=mammal&org=Human&db=hg19&position=MS4A7	http://www.genecards.org/cgi-bin/carddisp.pl?gene=MS4A7
716	C1S	716	C1S	-1.724148539	3.303850804	9.45E-09	8.49E-07	http://www.ncbi.nlm.nih.gov/gene/716	http://www.ncbi.nlm.nih.gov/pubmed/?term=C1S	http://genome.ucsc.edu/cgi-bin/hgTracks?clade=mammal&org=Human&db=hg19&position=C1S	http://www.genecards.org/cgi-bin/carddisp.pl?gene=C1S
1545	CYP1B1	1545	CYP1B1	-1.723551999	3.302484978	0.000415774	0.004318951	http://www.ncbi.nlm.nih.gov/gene/1545	http://www.ncbi.nlm.nih.gov/pubmed/?term=CYP1B1	http://genome.ucsc.edu/cgi-bin/hgTracks?clade=mammal&org=Human&db=hg19&position=CYP1B1	http://www.genecards.org/cgi-bin/carddisp.pl?gene=CYP1B1
6542	SLC7A2	6542	SLC7A2	-1.720649532	3.295847595	0.000276673	0.003171241	http://www.ncbi.nlm.nih.gov/gene/6542	http://www.ncbi.nlm.nih.gov/pubmed/?term=SLC7A2	http://genome.ucsc.edu/cgi-bin/hgTracks?clade=mammal&org=Human&db=hg19&position=SLC7A2	http://www.genecards.org/cgi-bin/carddisp.pl?gene=SLC7A2
1038	CDR1	1038	CDR1	-1.715474111	3.284045489	0.000149383	0.001966525	http://www.ncbi.nlm.nih.gov/gene/1038	http://www.ncbi.nlm.nih.gov/pubmed/?term=CDR1	http://genome.ucsc.edu/cgi-bin/hgTracks?clade=mammal&org=Human&db=hg19&position=CDR1	http://www.genecards.org/cgi-bin/carddisp.pl?gene=CDR1
1476	CSTB	1476	CSTB	-1.709516964	3.270513033	0.000303547	0.003385878	http://www.ncbi.nlm.nih.gov/gene/1476	http://www.ncbi.nlm.nih.gov/pubmed/?term=CSTB	http://genome.ucsc.edu/cgi-bin/hgTracks?clade=mammal&org=Human&db=hg19&position=CSTB	http://www.genecards.org/cgi-bin/carddisp.pl?gene=CSTB
1843	DUSP1	1843	DUSP1	-1.709314968	3.270055152	1.56E-10	2.73E-08	http://www.ncbi.nlm.nih.gov/gene/1843	http://www.ncbi.nlm.nih.gov/pubmed/?term=DUSP1	http://genome.ucsc.edu/cgi-bin/hgTracks?clade=mammal&org=Human&db=hg19&position=DUSP1	http://www.genecards.org/cgi-bin/carddisp.pl?gene=DUSP1
11170	FAM107A	11170	FAM107A	-1.707620997	3.266217801	0.000576928	0.005590984	http://www.ncbi.nlm.nih.gov/gene/11170	http://www.ncbi.nlm.nih.gov/pubmed/?term=FAM107A	http://genome.ucsc.edu/cgi-bin/hgTracks?clade=mammal&org=Human&db=hg19&position=FAM107A	http://www.genecards.org/cgi-bin/carddisp.pl?gene=FAM107A
715	C1R	715	C1R	-1.701057461	3.251391906	3.20E-10	4.95E-08	http://www.ncbi.nlm.nih.gov/gene/715	http://www.ncbi.nlm.nih.gov/pubmed/?term=C1R	http://genome.ucsc.edu/cgi-bin/hgTracks?clade=mammal&org=Human&db=hg19&position=C1R	http://www.genecards.org/cgi-bin/carddisp.pl?gene=C1R
113146	AHNAK2	113146	AHNAK2	-1.700837844	3.250896992	3.12E-06	9.11E-05	http://www.ncbi.nlm.nih.gov/gene/113146	http://www.ncbi.nlm.nih.gov/pubmed/?term=AHNAK2	http://genome.ucsc.edu/cgi-bin/hgTracks?clade=mammal&org=Human&db=hg19&position=AHNAK2	http://www.genecards.org/cgi-bin/carddisp.pl?gene=AHNAK2
84239	ATP13A4	84239	ATP13A4	-1.693744998	3.234953553	0.000593895	0.005697282	http://www.ncbi.nlm.nih.gov/gene/84239	http://www.ncbi.nlm.nih.gov/pubmed/?term=ATP13A4	http://genome.ucsc.edu/cgi-bin/hgTracks?clade=mammal&org=Human&db=hg19&position=ATP13A4	http://www.genecards.org/cgi-bin/carddisp.pl?gene=ATP13A4
4837	NNMT	4837	NNMT	-1.691703917	3.230380073	0.00175419	0.013177235	http://www.ncbi.nlm.nih.gov/gene/4837	http://www.ncbi.nlm.nih.gov/pubmed/?term=NNMT	http://genome.ucsc.edu/cgi-bin/hgTracks?clade=mammal&org=Human&db=hg19&position=NNMT	http://www.genecards.org/cgi-bin/carddisp.pl?gene=NNMT
23452	ANGPTL2	23452	ANGPTL2	-1.690972844	3.228743522	8.61E-11	1.64E-08	http://www.ncbi.nlm.nih.gov/gene/23452	http://www.ncbi.nlm.nih.gov/pubmed/?term=ANGPTL2	http://genome.ucsc.edu/cgi-bin/hgTracks?clade=mammal&org=Human&db=hg19&position=ANGPTL2	http://www.genecards.org/cgi-bin/carddisp.pl?gene=ANGPTL2
79633	FAT4	79633	FAT4	-1.68600117	3.217636094	2.69E-05	0.000515862	http://www.ncbi.nlm.nih.gov/gene/79633	http://www.ncbi.nlm.nih.gov/pubmed/?term=FAT4	http://genome.ucsc.edu/cgi-bin/hgTracks?clade=mammal&org=Human&db=hg19&position=FAT4	http://www.genecards.org/cgi-bin/carddisp.pl?gene=FAT4
340527	NHSL2	340527	NHSL2	-1.684267196	3.213771143	2.04E-07	1.01E-05	http://www.ncbi.nlm.nih.gov/gene/340527	http://www.ncbi.nlm.nih.gov/pubmed/?term=NHSL2	http://genome.ucsc.edu/cgi-bin/hgTracks?clade=mammal&org=Human&db=hg19&position=NHSL2	http://www.genecards.org/cgi-bin/carddisp.pl?gene=NHSL2
2012	EMP1	2012	EMP1	-1.680657989	3.205741262	3.32E-09	3.34E-07	http://www.ncbi.nlm.nih.gov/gene/2012	http://www.ncbi.nlm.nih.gov/pubmed/?term=EMP1	http://genome.ucsc.edu/cgi-bin/hgTracks?clade=mammal&org=Human&db=hg19&position=EMP1	http://www.genecards.org/cgi-bin/carddisp.pl?gene=EMP1
127544	RNF19B	127544	RNF19B	-1.675259971	3.193769005	8.78E-08	5.21E-06	http://www.ncbi.nlm.nih.gov/gene/127544	http://www.ncbi.nlm.nih.gov/pubmed/?term=RNF19B	http://genome.ucsc.edu/cgi-bin/hgTracks?clade=mammal&org=Human&db=hg19&position=RNF19B	http://www.genecards.org/cgi-bin/carddisp.pl?gene=RNF19B
1326	MAP3K8	1326	MAP3K8	-1.675056873	3.193319428	0.000112016	0.001571055	http://www.ncbi.nlm.nih.gov/gene/1326	http://www.ncbi.nlm.nih.gov/pubmed/?term=MAP3K8	http://genome.ucsc.edu/cgi-bin/hgTracks?clade=mammal&org=Human&db=hg19&position=MAP3K8	http://www.genecards.org/cgi-bin/carddisp.pl?gene=MAP3K8
131578	LRRC15	131578	LRRC15	-1.673597526	3.190090884	0.004251727	0.025884142	http://www.ncbi.nlm.nih.gov/gene/131578	http://www.ncbi.nlm.nih.gov/pubmed/?term=LRRC15	http://genome.ucsc.edu/cgi-bin/hgTracks?clade=mammal&org=Human&db=hg19&position=LRRC15	http://www.genecards.org/cgi-bin/carddisp.pl?gene=LRRC15
3566	IL4R	3566	IL4R	-1.673222603	3.18926196	9.51E-06	0.000221936	http://www.ncbi.nlm.nih.gov/gene/3566	http://www.ncbi.nlm.nih.gov/pubmed/?term=IL4R	http://genome.ucsc.edu/cgi-bin/hgTracks?clade=mammal&org=Human&db=hg19&position=IL4R	http://www.genecards.org/cgi-bin/carddisp.pl?gene=IL4R
9314	KLF4	9314	KLF4	-1.671858055	3.18624688	0.000150403	0.001976051	http://www.ncbi.nlm.nih.gov/gene/9314	http://www.ncbi.nlm.nih.gov/pubmed/?term=KLF4	http://genome.ucsc.edu/cgi-bin/hgTracks?clade=mammal&org=Human&db=hg19&position=KLF4	http://www.genecards.org/cgi-bin/carddisp.pl?gene=KLF4
9510	ADAMTS1	9510	ADAMTS1	-1.662388021	3.165400442	7.68E-09	7.09E-07	http://www.ncbi.nlm.nih.gov/gene/9510	http://www.ncbi.nlm.nih.gov/pubmed/?term=ADAMTS1	http://genome.ucsc.edu/cgi-bin/hgTracks?clade=mammal&org=Human&db=hg19&position=ADAMTS1	http://www.genecards.org/cgi-bin/carddisp.pl?gene=ADAMTS1
10457	GPNMB	10457	GPNMB	-1.661290194	3.16299263	4.23E-05	0.000737174	http://www.ncbi.nlm.nih.gov/gene/10457	http://www.ncbi.nlm.nih.gov/pubmed/?term=GPNMB	http://genome.ucsc.edu/cgi-bin/hgTracks?clade=mammal&org=Human&db=hg19&position=GPNMB	http://www.genecards.org/cgi-bin/carddisp.pl?gene=GPNMB
693197	MIR612	693197	MIR612	-1.656779023	3.153117697	3.42E-07	1.55E-05	http://www.ncbi.nlm.nih.gov/gene/693197	http://www.ncbi.nlm.nih.gov/pubmed/?term=MIR612	http://genome.ucsc.edu/cgi-bin/hgTracks?clade=mammal&org=Human&db=hg19&position=MIR612	http://www.genecards.org/cgi-bin/carddisp.pl?gene=MIR612
9595	CYTIP	9595	CYTIP	-1.65597458	3.151360016	0.002074428	0.014908968	http://www.ncbi.nlm.nih.gov/gene/9595	http://www.ncbi.nlm.nih.gov/pubmed/?term=CYTIP	http://genome.ucsc.edu/cgi-bin/hgTracks?clade=mammal&org=Human&db=hg19&position=CYTIP	http://www.genecards.org/cgi-bin/carddisp.pl?gene=CYTIP
201799	TMEM154	201799	TMEM154	-1.655849403	3.151086599	0.000639259	0.005992646	http://www.ncbi.nlm.nih.gov/gene/201799	http://www.ncbi.nlm.nih.gov/pubmed/?term=TMEM154	http://genome.ucsc.edu/cgi-bin/hgTracks?clade=mammal&org=Human&db=hg19&position=TMEM154	http://www.genecards.org/cgi-bin/carddisp.pl?gene=TMEM154
25878	MXRA5	25878	MXRA5	-1.653015403	3.144902744	3.91E-10	5.50E-08	http://www.ncbi.nlm.nih.gov/gene/25878	http://www.ncbi.nlm.nih.gov/pubmed/?term=MXRA5	http://genome.ucsc.edu/cgi-bin/hgTracks?clade=mammal&org=Human&db=hg19&position=MXRA5	http://www.genecards.org/cgi-bin/carddisp.pl?gene=MXRA5
22918	CD93	22918	CD93	-1.652847913	3.144537658	7.34E-08	4.52E-06	http://www.ncbi.nlm.nih.gov/gene/22918	http://www.ncbi.nlm.nih.gov/pubmed/?term=CD93	http://genome.ucsc.edu/cgi-bin/hgTracks?clade=mammal&org=Human&db=hg19&position=CD93	http://www.genecards.org/cgi-bin/carddisp.pl?gene=CD93
771	CA12	771	CA12	-1.650497826	3.139419513	0.00642626	0.035218074	http://www.ncbi.nlm.nih.gov/gene/771	http://www.ncbi.nlm.nih.gov/pubmed/?term=CA12	http://genome.ucsc.edu/cgi-bin/hgTracks?clade=mammal&org=Human&db=hg19&position=CA12	http://www.genecards.org/cgi-bin/carddisp.pl?gene=CA12
22861	NLRP1	22861	NLRP1	-1.649841251	3.13799108	2.74E-07	1.30E-05	http://www.ncbi.nlm.nih.gov/gene/22861	http://www.ncbi.nlm.nih.gov/pubmed/?term=NLRP1	http://genome.ucsc.edu/cgi-bin/hgTracks?clade=mammal&org=Human&db=hg19&position=NLRP1	http://www.genecards.org/cgi-bin/carddisp.pl?gene=NLRP1
25976	TIPARP	25976	TIPARP	-1.649535712	3.137326575	1.91E-06	6.12E-05	http://www.ncbi.nlm.nih.gov/gene/25976	http://www.ncbi.nlm.nih.gov/pubmed/?term=TIPARP	http://genome.ucsc.edu/cgi-bin/hgTracks?clade=mammal&org=Human&db=hg19&position=TIPARP	http://www.genecards.org/cgi-bin/carddisp.pl?gene=TIPARP
140876	RIPOR3	140876	RIPOR3	-1.647772092	3.133493698	0.000908004	0.008059293	http://www.ncbi.nlm.nih.gov/gene/140876	http://www.ncbi.nlm.nih.gov/pubmed/?term=RIPOR3	http://genome.ucsc.edu/cgi-bin/hgTracks?clade=mammal&org=Human&db=hg19&position=RIPOR3	http://www.genecards.org/cgi-bin/carddisp.pl?gene=RIPOR3
131873	COL6A6	131873	COL6A6	-1.646395111	3.13050436	0.000915634	0.008116176	http://www.ncbi.nlm.nih.gov/gene/131873	http://www.ncbi.nlm.nih.gov/pubmed/?term=COL6A6	http://genome.ucsc.edu/cgi-bin/hgTracks?clade=mammal&org=Human&db=hg19&position=COL6A6	http://www.genecards.org/cgi-bin/carddisp.pl?gene=COL6A6
3315	HSPB1	3315	HSPB1	-1.646279521	3.130253551	4.31E-05	0.00074842	http://www.ncbi.nlm.nih.gov/gene/3315	http://www.ncbi.nlm.nih.gov/pubmed/?term=HSPB1	http://genome.ucsc.edu/cgi-bin/hgTracks?clade=mammal&org=Human&db=hg19&position=HSPB1	http://www.genecards.org/cgi-bin/carddisp.pl?gene=HSPB1
2191	FAP	2191	FAP	-1.644233801	3.125818046	0.000477296	0.004844373	http://www.ncbi.nlm.nih.gov/gene/2191	http://www.ncbi.nlm.nih.gov/pubmed/?term=FAP	http://genome.ucsc.edu/cgi-bin/hgTracks?clade=mammal&org=Human&db=hg19&position=FAP	http://www.genecards.org/cgi-bin/carddisp.pl?gene=FAP
5292	PIM1	5292	PIM1	-1.626606579	3.087858362	9.44E-05	0.001375161	http://www.ncbi.nlm.nih.gov/gene/5292	http://www.ncbi.nlm.nih.gov/pubmed/?term=PIM1	http://genome.ucsc.edu/cgi-bin/hgTracks?clade=mammal&org=Human&db=hg19&position=PIM1	http://www.genecards.org/cgi-bin/carddisp.pl?gene=PIM1
80301	PLEKHO2	80301	PLEKHO2	-1.62606131	3.086691521	9.38E-07	3.52E-05	http://www.ncbi.nlm.nih.gov/gene/80301	http://www.ncbi.nlm.nih.gov/pubmed/?term=PLEKHO2	http://genome.ucsc.edu/cgi-bin/hgTracks?clade=mammal&org=Human&db=hg19&position=PLEKHO2	http://www.genecards.org/cgi-bin/carddisp.pl?gene=PLEKHO2
10644	IGF2BP2	10644	IGF2BP2	-1.623093247	3.080347784	0.001766032	0.013251218	http://www.ncbi.nlm.nih.gov/gene/10644	http://www.ncbi.nlm.nih.gov/pubmed/?term=IGF2BP2	http://genome.ucsc.edu/cgi-bin/hgTracks?clade=mammal&org=Human&db=hg19&position=IGF2BP2	http://www.genecards.org/cgi-bin/carddisp.pl?gene=IGF2BP2
9021	SOCS3	9021	SOCS3	-1.619230059	3.072110394	5.90E-06	0.00015271	http://www.ncbi.nlm.nih.gov/gene/9021	http://www.ncbi.nlm.nih.gov/pubmed/?term=SOCS3	http://genome.ucsc.edu/cgi-bin/hgTracks?clade=mammal&org=Human&db=hg19&position=SOCS3	http://www.genecards.org/cgi-bin/carddisp.pl?gene=SOCS3
5142	PDE4B	5142	PDE4B	-1.617072003	3.067518411	3.59E-08	2.65E-06	http://www.ncbi.nlm.nih.gov/gene/5142	http://www.ncbi.nlm.nih.gov/pubmed/?term=PDE4B	http://genome.ucsc.edu/cgi-bin/hgTracks?clade=mammal&org=Human&db=hg19&position=PDE4B	http://www.genecards.org/cgi-bin/carddisp.pl?gene=PDE4B
23043	TNIK	23043	TNIK	-1.613592292	3.060128619	3.19E-06	9.11E-05	http://www.ncbi.nlm.nih.gov/gene/23043	http://www.ncbi.nlm.nih.gov/pubmed/?term=TNIK	http://genome.ucsc.edu/cgi-bin/hgTracks?clade=mammal&org=Human&db=hg19&position=TNIK	http://www.genecards.org/cgi-bin/carddisp.pl?gene=TNIK
1291	COL6A1	1291	COL6A1	-1.602806238	3.037335421	1.36E-12	5.65E-10	http://www.ncbi.nlm.nih.gov/gene/1291	http://www.ncbi.nlm.nih.gov/pubmed/?term=COL6A1	http://genome.ucsc.edu/cgi-bin/hgTracks?clade=mammal&org=Human&db=hg19&position=COL6A1	http://www.genecards.org/cgi-bin/carddisp.pl?gene=COL6A1
477	ATP1A2	477	ATP1A2	-1.601285342	3.034135134	0.006704259	0.036133432	http://www.ncbi.nlm.nih.gov/gene/477	http://www.ncbi.nlm.nih.gov/pubmed/?term=ATP1A2	http://genome.ucsc.edu/cgi-bin/hgTracks?clade=mammal&org=Human&db=hg19&position=ATP1A2	http://www.genecards.org/cgi-bin/carddisp.pl?gene=ATP1A2
9201	DCLK1	9201	DCLK1	-1.583514015	2.99698947	4.63E-06	0.000123052	http://www.ncbi.nlm.nih.gov/gene/9201	http://www.ncbi.nlm.nih.gov/pubmed/?term=DCLK1	http://genome.ucsc.edu/cgi-bin/hgTracks?clade=mammal&org=Human&db=hg19&position=DCLK1	http://www.genecards.org/cgi-bin/carddisp.pl?gene=DCLK1
79180	EFHD2	79180	EFHD2	-1.579172339	2.987983827	0.00044396	0.00456174	http://www.ncbi.nlm.nih.gov/gene/79180	http://www.ncbi.nlm.nih.gov/pubmed/?term=EFHD2	http://genome.ucsc.edu/cgi-bin/hgTracks?clade=mammal&org=Human&db=hg19&position=EFHD2	http://www.genecards.org/cgi-bin/carddisp.pl?gene=EFHD2
112268133	LOC112268133	112268133	LOC112268133	-1.576666732	2.982798936	5.42E-05	0.000894596	http://www.ncbi.nlm.nih.gov/gene/112268133	http://www.ncbi.nlm.nih.gov/pubmed/?term=LOC112268133	http://genome.ucsc.edu/cgi-bin/hgTracks?clade=mammal&org=Human&db=hg19&position=LOC112268133	http://www.genecards.org/cgi-bin/carddisp.pl?gene=LOC112268133
10335	IRAG1	10335	IRAG1	-1.572591604	2.974385421	6.99E-05	0.001086244	http://www.ncbi.nlm.nih.gov/gene/10335	http://www.ncbi.nlm.nih.gov/pubmed/?term=IRAG1	http://genome.ucsc.edu/cgi-bin/hgTracks?clade=mammal&org=Human&db=hg19&position=IRAG1	http://www.genecards.org/cgi-bin/carddisp.pl?gene=IRAG1
57608	JCAD	57608	JCAD	-1.571790974	2.972735231	2.60E-06	7.89E-05	http://www.ncbi.nlm.nih.gov/gene/57608	http://www.ncbi.nlm.nih.gov/pubmed/?term=JCAD	http://genome.ucsc.edu/cgi-bin/hgTracks?clade=mammal&org=Human&db=hg19&position=JCAD	http://www.genecards.org/cgi-bin/carddisp.pl?gene=JCAD
80271	ITPKC	80271	ITPKC	-1.56780115	2.964525385	1.37E-06	4.73E-05	http://www.ncbi.nlm.nih.gov/gene/80271	http://www.ncbi.nlm.nih.gov/pubmed/?term=ITPKC	http://genome.ucsc.edu/cgi-bin/hgTracks?clade=mammal&org=Human&db=hg19&position=ITPKC	http://www.genecards.org/cgi-bin/carddisp.pl?gene=ITPKC
57493	HEG1	57493	HEG1	-1.567384127	2.963668587	1.18E-07	6.51E-06	http://www.ncbi.nlm.nih.gov/gene/57493	http://www.ncbi.nlm.nih.gov/pubmed/?term=HEG1	http://genome.ucsc.edu/cgi-bin/hgTracks?clade=mammal&org=Human&db=hg19&position=HEG1	http://www.genecards.org/cgi-bin/carddisp.pl?gene=HEG1
56603	CYP26B1	56603	CYP26B1	-1.557268803	2.942961774	0.001631371	0.012472161	http://www.ncbi.nlm.nih.gov/gene/56603	http://www.ncbi.nlm.nih.gov/pubmed/?term=CYP26B1	http://genome.ucsc.edu/cgi-bin/hgTracks?clade=mammal&org=Human&db=hg19&position=CYP26B1	http://www.genecards.org/cgi-bin/carddisp.pl?gene=CYP26B1
79750	ZNF385D	79750	ZNF385D	-1.557135486	2.942689831	0.000171409	0.002154113	http://www.ncbi.nlm.nih.gov/gene/79750	http://www.ncbi.nlm.nih.gov/pubmed/?term=ZNF385D	http://genome.ucsc.edu/cgi-bin/hgTracks?clade=mammal&org=Human&db=hg19&position=ZNF385D	http://www.genecards.org/cgi-bin/carddisp.pl?gene=ZNF385D
2200	FBN1	2200	FBN1	-1.553601365	2.935490046	3.30E-09	3.34E-07	http://www.ncbi.nlm.nih.gov/gene/2200	http://www.ncbi.nlm.nih.gov/pubmed/?term=FBN1	http://genome.ucsc.edu/cgi-bin/hgTracks?clade=mammal&org=Human&db=hg19&position=FBN1	http://www.genecards.org/cgi-bin/carddisp.pl?gene=FBN1
80243	PREX2	80243	PREX2	-1.551539904	2.931298533	0.000128129	0.001760445	http://www.ncbi.nlm.nih.gov/gene/80243	http://www.ncbi.nlm.nih.gov/pubmed/?term=PREX2	http://genome.ucsc.edu/cgi-bin/hgTracks?clade=mammal&org=Human&db=hg19&position=PREX2	http://www.genecards.org/cgi-bin/carddisp.pl?gene=PREX2
84034	EMILIN2	84034	EMILIN2	-1.550056265	2.928285593	0.000580757	0.005619898	http://www.ncbi.nlm.nih.gov/gene/84034	http://www.ncbi.nlm.nih.gov/pubmed/?term=EMILIN2	http://genome.ucsc.edu/cgi-bin/hgTracks?clade=mammal&org=Human&db=hg19&position=EMILIN2	http://www.genecards.org/cgi-bin/carddisp.pl?gene=EMILIN2
107984079	LOC107984079	107984079	LOC107984079	-1.54997382	2.928118257	0.002601795	0.017886341	http://www.ncbi.nlm.nih.gov/gene/107984079	http://www.ncbi.nlm.nih.gov/pubmed/?term=LOC107984079	http://genome.ucsc.edu/cgi-bin/hgTracks?clade=mammal&org=Human&db=hg19&position=LOC107984079	http://www.genecards.org/cgi-bin/carddisp.pl?gene=LOC107984079
7070	THY1	7070	THY1	-1.539783413	2.907508508	0.000136866	0.001838149	http://www.ncbi.nlm.nih.gov/gene/7070	http://www.ncbi.nlm.nih.gov/pubmed/?term=THY1	http://genome.ucsc.edu/cgi-bin/hgTracks?clade=mammal&org=Human&db=hg19&position=THY1	http://www.genecards.org/cgi-bin/carddisp.pl?gene=THY1
81794	ADAMTS10	81794	ADAMTS10	-1.537793423	2.903500782	0.000318627	0.003518659	http://www.ncbi.nlm.nih.gov/gene/81794	http://www.ncbi.nlm.nih.gov/pubmed/?term=ADAMTS10	http://genome.ucsc.edu/cgi-bin/hgTracks?clade=mammal&org=Human&db=hg19&position=ADAMTS10	http://www.genecards.org/cgi-bin/carddisp.pl?gene=ADAMTS10
1292	COL6A2	1292	COL6A2	-1.535184398	2.898254726	8.43E-12	2.95E-09	http://www.ncbi.nlm.nih.gov/gene/1292	http://www.ncbi.nlm.nih.gov/pubmed/?term=COL6A2	http://genome.ucsc.edu/cgi-bin/hgTracks?clade=mammal&org=Human&db=hg19&position=COL6A2	http://www.genecards.org/cgi-bin/carddisp.pl?gene=COL6A2
7071	KLF10	7071	KLF10	-1.528890933	2.885639213	4.34E-06	0.000116373	http://www.ncbi.nlm.nih.gov/gene/7071	http://www.ncbi.nlm.nih.gov/pubmed/?term=KLF10	http://genome.ucsc.edu/cgi-bin/hgTracks?clade=mammal&org=Human&db=hg19&position=KLF10	http://www.genecards.org/cgi-bin/carddisp.pl?gene=KLF10
785	CACNB4	785	CACNB4	-1.526803859	2.881467721	0.001388751	0.011123243	http://www.ncbi.nlm.nih.gov/gene/785	http://www.ncbi.nlm.nih.gov/pubmed/?term=CACNB4	http://genome.ucsc.edu/cgi-bin/hgTracks?clade=mammal&org=Human&db=hg19&position=CACNB4	http://www.genecards.org/cgi-bin/carddisp.pl?gene=CACNB4
2194	FASN	2194	FASN	-1.522081717	2.872051696	2.56E-07	1.22E-05	http://www.ncbi.nlm.nih.gov/gene/2194	http://www.ncbi.nlm.nih.gov/pubmed/?term=FASN	http://genome.ucsc.edu/cgi-bin/hgTracks?clade=mammal&org=Human&db=hg19&position=FASN	http://www.genecards.org/cgi-bin/carddisp.pl?gene=FASN
2512	FTL	2512	FTL	-1.521037785	2.869974234	3.80E-08	2.78E-06	http://www.ncbi.nlm.nih.gov/gene/2512	http://www.ncbi.nlm.nih.gov/pubmed/?term=FTL	http://genome.ucsc.edu/cgi-bin/hgTracks?clade=mammal&org=Human&db=hg19&position=FTL	http://www.genecards.org/cgi-bin/carddisp.pl?gene=FTL
2878	GPX3	2878	GPX3	-1.520026934	2.867964038	7.15E-05	0.00110062	http://www.ncbi.nlm.nih.gov/gene/2878	http://www.ncbi.nlm.nih.gov/pubmed/?term=GPX3	http://genome.ucsc.edu/cgi-bin/hgTracks?clade=mammal&org=Human&db=hg19&position=GPX3	http://www.genecards.org/cgi-bin/carddisp.pl?gene=GPX3
5362	PLXNA2	5362	PLXNA2	-1.518502979	2.864936135	1.84E-06	6.02E-05	http://www.ncbi.nlm.nih.gov/gene/5362	http://www.ncbi.nlm.nih.gov/pubmed/?term=PLXNA2	http://genome.ucsc.edu/cgi-bin/hgTracks?clade=mammal&org=Human&db=hg19&position=PLXNA2	http://www.genecards.org/cgi-bin/carddisp.pl?gene=PLXNA2
57124	CD248	57124	CD248	-1.515068156	2.858123299	0.000416433	0.004318951	http://www.ncbi.nlm.nih.gov/gene/57124	http://www.ncbi.nlm.nih.gov/pubmed/?term=CD248	http://genome.ucsc.edu/cgi-bin/hgTracks?clade=mammal&org=Human&db=hg19&position=CD248	http://www.genecards.org/cgi-bin/carddisp.pl?gene=CD248
3679	ITGA7	3679	ITGA7	-1.514734772	2.857462909	1.64E-06	5.56E-05	http://www.ncbi.nlm.nih.gov/gene/3679	http://www.ncbi.nlm.nih.gov/pubmed/?term=ITGA7	http://genome.ucsc.edu/cgi-bin/hgTracks?clade=mammal&org=Human&db=hg19&position=ITGA7	http://www.genecards.org/cgi-bin/carddisp.pl?gene=ITGA7
94121	SYTL4	94121	SYTL4	-1.513047401	2.854122785	2.15E-05	0.000436689	http://www.ncbi.nlm.nih.gov/gene/94121	http://www.ncbi.nlm.nih.gov/pubmed/?term=SYTL4	http://genome.ucsc.edu/cgi-bin/hgTracks?clade=mammal&org=Human&db=hg19&position=SYTL4	http://www.genecards.org/cgi-bin/carddisp.pl?gene=SYTL4
50509	COL5A3	50509	COL5A3	-1.504158025	2.83659076	2.71E-05	0.000517978	http://www.ncbi.nlm.nih.gov/gene/50509	http://www.ncbi.nlm.nih.gov/pubmed/?term=COL5A3	http://genome.ucsc.edu/cgi-bin/hgTracks?clade=mammal&org=Human&db=hg19&position=COL5A3	http://www.genecards.org/cgi-bin/carddisp.pl?gene=COL5A3
158471	PRUNE2	158471	PRUNE2	-1.502104689	2.832556413	0.002235278	0.01582548	http://www.ncbi.nlm.nih.gov/gene/158471	http://www.ncbi.nlm.nih.gov/pubmed/?term=PRUNE2	http://genome.ucsc.edu/cgi-bin/hgTracks?clade=mammal&org=Human&db=hg19&position=PRUNE2	http://www.genecards.org/cgi-bin/carddisp.pl?gene=PRUNE2
2331	FMOD	2331	FMOD	-1.500817101	2.830029519	3.72E-05	0.000664268	http://www.ncbi.nlm.nih.gov/gene/2331	http://www.ncbi.nlm.nih.gov/pubmed/?term=FMOD	http://genome.ucsc.edu/cgi-bin/hgTracks?clade=mammal&org=Human&db=hg19&position=FMOD	http://www.genecards.org/cgi-bin/carddisp.pl?gene=FMOD
10397	NDRG1	10397	NDRG1	-1.500320898	2.82905632	7.66E-08	4.67E-06	http://www.ncbi.nlm.nih.gov/gene/10397	http://www.ncbi.nlm.nih.gov/pubmed/?term=NDRG1	http://genome.ucsc.edu/cgi-bin/hgTracks?clade=mammal&org=Human&db=hg19&position=NDRG1	http://www.genecards.org/cgi-bin/carddisp.pl?gene=NDRG1
678	ZFP36L2	678	ZFP36L2	-1.4969512	2.822456214	6.84E-11	1.34E-08	http://www.ncbi.nlm.nih.gov/gene/678	http://www.ncbi.nlm.nih.gov/pubmed/?term=ZFP36L2	http://genome.ucsc.edu/cgi-bin/hgTracks?clade=mammal&org=Human&db=hg19&position=ZFP36L2	http://www.genecards.org/cgi-bin/carddisp.pl?gene=ZFP36L2
5587	PRKD1	5587	PRKD1	-1.496040648	2.820675393	0.000173466	0.002171758	http://www.ncbi.nlm.nih.gov/gene/5587	http://www.ncbi.nlm.nih.gov/pubmed/?term=PRKD1	http://genome.ucsc.edu/cgi-bin/hgTracks?clade=mammal&org=Human&db=hg19&position=PRKD1	http://www.genecards.org/cgi-bin/carddisp.pl?gene=PRKD1
27295	PDLIM3	27295	PDLIM3	-1.495283409	2.81919527	0.000278405	0.003184296	http://www.ncbi.nlm.nih.gov/gene/27295	http://www.ncbi.nlm.nih.gov/pubmed/?term=PDLIM3	http://genome.ucsc.edu/cgi-bin/hgTracks?clade=mammal&org=Human&db=hg19&position=PDLIM3	http://www.genecards.org/cgi-bin/carddisp.pl?gene=PDLIM3
105371441	LOC105371441	105371441	LOC105371441	-1.493868336	2.816431407	0.000616691	0.005831808	http://www.ncbi.nlm.nih.gov/gene/105371441	http://www.ncbi.nlm.nih.gov/pubmed/?term=LOC105371441	http://genome.ucsc.edu/cgi-bin/hgTracks?clade=mammal&org=Human&db=hg19&position=LOC105371441	http://www.genecards.org/cgi-bin/carddisp.pl?gene=LOC105371441
7805	LAPTM5	7805	LAPTM5	-1.486815594	2.802696634	2.09E-05	0.000428089	http://www.ncbi.nlm.nih.gov/gene/7805	http://www.ncbi.nlm.nih.gov/pubmed/?term=LAPTM5	http://genome.ucsc.edu/cgi-bin/hgTracks?clade=mammal&org=Human&db=hg19&position=LAPTM5	http://www.genecards.org/cgi-bin/carddisp.pl?gene=LAPTM5
301	ANXA1	301	ANXA1	-1.484437115	2.798079814	4.80E-05	0.000807765	http://www.ncbi.nlm.nih.gov/gene/301	http://www.ncbi.nlm.nih.gov/pubmed/?term=ANXA1	http://genome.ucsc.edu/cgi-bin/hgTracks?clade=mammal&org=Human&db=hg19&position=ANXA1	http://www.genecards.org/cgi-bin/carddisp.pl?gene=ANXA1
1513	CTSK	1513	CTSK	-1.483097192	2.795482264	0.000176803	0.002201099	http://www.ncbi.nlm.nih.gov/gene/1513	http://www.ncbi.nlm.nih.gov/pubmed/?term=CTSK	http://genome.ucsc.edu/cgi-bin/hgTracks?clade=mammal&org=Human&db=hg19&position=CTSK	http://www.genecards.org/cgi-bin/carddisp.pl?gene=CTSK
2192	FBLN1	2192	FBLN1	-1.478217683	2.786043305	8.20E-07	3.17E-05	http://www.ncbi.nlm.nih.gov/gene/2192	http://www.ncbi.nlm.nih.gov/pubmed/?term=FBLN1	http://genome.ucsc.edu/cgi-bin/hgTracks?clade=mammal&org=Human&db=hg19&position=FBLN1	http://www.genecards.org/cgi-bin/carddisp.pl?gene=FBLN1
79875	THSD4	79875	THSD4	-1.477328539	2.784326775	0.000343847	0.003730309	http://www.ncbi.nlm.nih.gov/gene/79875	http://www.ncbi.nlm.nih.gov/pubmed/?term=THSD4	http://genome.ucsc.edu/cgi-bin/hgTracks?clade=mammal&org=Human&db=hg19&position=THSD4	http://www.genecards.org/cgi-bin/carddisp.pl?gene=THSD4
23034	SAMD4A	23034	SAMD4A	-1.476788446	2.783284619	1.51E-07	7.84E-06	http://www.ncbi.nlm.nih.gov/gene/23034	http://www.ncbi.nlm.nih.gov/pubmed/?term=SAMD4A	http://genome.ucsc.edu/cgi-bin/hgTracks?clade=mammal&org=Human&db=hg19&position=SAMD4A	http://www.genecards.org/cgi-bin/carddisp.pl?gene=SAMD4A
4921	DDR2	4921	DDR2	-1.475357829	2.780526003	3.82E-07	1.66E-05	http://www.ncbi.nlm.nih.gov/gene/4921	http://www.ncbi.nlm.nih.gov/pubmed/?term=DDR2	http://genome.ucsc.edu/cgi-bin/hgTracks?clade=mammal&org=Human&db=hg19&position=DDR2	http://www.genecards.org/cgi-bin/carddisp.pl?gene=DDR2
100506866	TTN-AS1	100506866	TTN-AS1	-1.474207983	2.778310773	0.001013985	0.008823259	http://www.ncbi.nlm.nih.gov/gene/100506866	http://www.ncbi.nlm.nih.gov/pubmed/?term=TTN-AS1	http://genome.ucsc.edu/cgi-bin/hgTracks?clade=mammal&org=Human&db=hg19&position=TTN-AS1	http://www.genecards.org/cgi-bin/carddisp.pl?gene=TTN-AS1
25960	ADGRA2	25960	ADGRA2	-1.473828632	2.777580322	1.11E-07	6.12E-06	http://www.ncbi.nlm.nih.gov/gene/25960	http://www.ncbi.nlm.nih.gov/pubmed/?term=ADGRA2	http://genome.ucsc.edu/cgi-bin/hgTracks?clade=mammal&org=Human&db=hg19&position=ADGRA2	http://www.genecards.org/cgi-bin/carddisp.pl?gene=ADGRA2
1289	COL5A1	1289	COL5A1	-1.473601281	2.777142644	4.30E-10	5.71E-08	http://www.ncbi.nlm.nih.gov/gene/1289	http://www.ncbi.nlm.nih.gov/pubmed/?term=COL5A1	http://genome.ucsc.edu/cgi-bin/hgTracks?clade=mammal&org=Human&db=hg19&position=COL5A1	http://www.genecards.org/cgi-bin/carddisp.pl?gene=COL5A1
2674	GFRA1	2674	GFRA1	-1.472012846	2.774086639	0.002565006	0.017688964	http://www.ncbi.nlm.nih.gov/gene/2674	http://www.ncbi.nlm.nih.gov/pubmed/?term=GFRA1	http://genome.ucsc.edu/cgi-bin/hgTracks?clade=mammal&org=Human&db=hg19&position=GFRA1	http://www.genecards.org/cgi-bin/carddisp.pl?gene=GFRA1
4060	LUM	4060	LUM	-1.468615617	2.767561961	0.000128167	0.001760445	http://www.ncbi.nlm.nih.gov/gene/4060	http://www.ncbi.nlm.nih.gov/pubmed/?term=LUM	http://genome.ucsc.edu/cgi-bin/hgTracks?clade=mammal&org=Human&db=hg19&position=LUM	http://www.genecards.org/cgi-bin/carddisp.pl?gene=LUM
3726	JUNB	3726	JUNB	-1.467529203	2.765478647	3.38E-06	9.53E-05	http://www.ncbi.nlm.nih.gov/gene/3726	http://www.ncbi.nlm.nih.gov/pubmed/?term=JUNB	http://genome.ucsc.edu/cgi-bin/hgTracks?clade=mammal&org=Human&db=hg19&position=JUNB	http://www.genecards.org/cgi-bin/carddisp.pl?gene=JUNB
1634	DCN	1634	DCN	-1.464561318	2.759795405	1.38E-05	0.00030508	http://www.ncbi.nlm.nih.gov/gene/1634	http://www.ncbi.nlm.nih.gov/pubmed/?term=DCN	http://genome.ucsc.edu/cgi-bin/hgTracks?clade=mammal&org=Human&db=hg19&position=DCN	http://www.genecards.org/cgi-bin/carddisp.pl?gene=DCN
3937	LCP2	3937	LCP2	-1.46139962	2.753753874	0.002372474	0.016666854	http://www.ncbi.nlm.nih.gov/gene/3937	http://www.ncbi.nlm.nih.gov/pubmed/?term=LCP2	http://genome.ucsc.edu/cgi-bin/hgTracks?clade=mammal&org=Human&db=hg19&position=LCP2	http://www.genecards.org/cgi-bin/carddisp.pl?gene=LCP2
100532736	MICOS10-NBL1	100532736	MICOS10-NBL1	-1.458637966	2.748487591	2.32E-06	7.25E-05	http://www.ncbi.nlm.nih.gov/gene/100532736	http://www.ncbi.nlm.nih.gov/pubmed/?term=MICOS10-NBL1	http://genome.ucsc.edu/cgi-bin/hgTracks?clade=mammal&org=Human&db=hg19&position=MICOS10-NBL1	http://www.genecards.org/cgi-bin/carddisp.pl?gene=MICOS10-NBL1
2180	ACSL1	2180	ACSL1	-1.446892908	2.72620284	3.34E-05	0.000621457	http://www.ncbi.nlm.nih.gov/gene/2180	http://www.ncbi.nlm.nih.gov/pubmed/?term=ACSL1	http://genome.ucsc.edu/cgi-bin/hgTracks?clade=mammal&org=Human&db=hg19&position=ACSL1	http://www.genecards.org/cgi-bin/carddisp.pl?gene=ACSL1
23129	PLXND1	23129	PLXND1	-1.446076799	2.724661107	1.74E-07	8.83E-06	http://www.ncbi.nlm.nih.gov/gene/23129	http://www.ncbi.nlm.nih.gov/pubmed/?term=PLXND1	http://genome.ucsc.edu/cgi-bin/hgTracks?clade=mammal&org=Human&db=hg19&position=PLXND1	http://www.genecards.org/cgi-bin/carddisp.pl?gene=PLXND1
2354	FOSB	2354	FOSB	-1.442475787	2.717868749	9.98E-05	0.001426583	http://www.ncbi.nlm.nih.gov/gene/2354	http://www.ncbi.nlm.nih.gov/pubmed/?term=FOSB	http://genome.ucsc.edu/cgi-bin/hgTracks?clade=mammal&org=Human&db=hg19&position=FOSB	http://www.genecards.org/cgi-bin/carddisp.pl?gene=FOSB
2022	ENG	2022	ENG	-1.442246942	2.717437666	4.21E-06	0.000113413	http://www.ncbi.nlm.nih.gov/gene/2022	http://www.ncbi.nlm.nih.gov/pubmed/?term=ENG	http://genome.ucsc.edu/cgi-bin/hgTracks?clade=mammal&org=Human&db=hg19&position=ENG	http://www.genecards.org/cgi-bin/carddisp.pl?gene=ENG
3383	ICAM1	3383	ICAM1	-1.441420309	2.715881078	0.00394983	0.024472014	http://www.ncbi.nlm.nih.gov/gene/3383	http://www.ncbi.nlm.nih.gov/pubmed/?term=ICAM1	http://genome.ucsc.edu/cgi-bin/hgTracks?clade=mammal&org=Human&db=hg19&position=ICAM1	http://www.genecards.org/cgi-bin/carddisp.pl?gene=ICAM1
947	CD34	947	CD34	-1.438929309	2.711195803	0.000158451	0.002033555	http://www.ncbi.nlm.nih.gov/gene/947	http://www.ncbi.nlm.nih.gov/pubmed/?term=CD34	http://genome.ucsc.edu/cgi-bin/hgTracks?clade=mammal&org=Human&db=hg19&position=CD34	http://www.genecards.org/cgi-bin/carddisp.pl?gene=CD34
122953	JDP2	122953	JDP2	-1.438310388	2.710032942	5.47E-08	3.67E-06	http://www.ncbi.nlm.nih.gov/gene/122953	http://www.ncbi.nlm.nih.gov/pubmed/?term=JDP2	http://genome.ucsc.edu/cgi-bin/hgTracks?clade=mammal&org=Human&db=hg19&position=JDP2	http://www.genecards.org/cgi-bin/carddisp.pl?gene=JDP2
3992	FADS1	3992	FADS1	-1.434627217	2.703123107	0.001573898	0.012180757	http://www.ncbi.nlm.nih.gov/gene/3992	http://www.ncbi.nlm.nih.gov/pubmed/?term=FADS1	http://genome.ucsc.edu/cgi-bin/hgTracks?clade=mammal&org=Human&db=hg19&position=FADS1	http://www.genecards.org/cgi-bin/carddisp.pl?gene=FADS1
9472	AKAP6	9472	AKAP6	-1.434237926	2.702393806	0.000451879	0.004628801	http://www.ncbi.nlm.nih.gov/gene/9472	http://www.ncbi.nlm.nih.gov/pubmed/?term=AKAP6	http://genome.ucsc.edu/cgi-bin/hgTracks?clade=mammal&org=Human&db=hg19&position=AKAP6	http://www.genecards.org/cgi-bin/carddisp.pl?gene=AKAP6
124976	SPNS2	124976	SPNS2	-1.430282978	2.694995714	0.001952907	0.014235665	http://www.ncbi.nlm.nih.gov/gene/124976	http://www.ncbi.nlm.nih.gov/pubmed/?term=SPNS2	http://genome.ucsc.edu/cgi-bin/hgTracks?clade=mammal&org=Human&db=hg19&position=SPNS2	http://www.genecards.org/cgi-bin/carddisp.pl?gene=SPNS2
3554	IL1R1	3554	IL1R1	-1.429646612	2.693807225	1.89E-06	6.12E-05	http://www.ncbi.nlm.nih.gov/gene/3554	http://www.ncbi.nlm.nih.gov/pubmed/?term=IL1R1	http://genome.ucsc.edu/cgi-bin/hgTracks?clade=mammal&org=Human&db=hg19&position=IL1R1	http://www.genecards.org/cgi-bin/carddisp.pl?gene=IL1R1
5175	PECAM1	5175	PECAM1	-1.42948117	2.69349833	3.35E-07	1.53E-05	http://www.ncbi.nlm.nih.gov/gene/5175	http://www.ncbi.nlm.nih.gov/pubmed/?term=PECAM1	http://genome.ucsc.edu/cgi-bin/hgTracks?clade=mammal&org=Human&db=hg19&position=PECAM1	http://www.genecards.org/cgi-bin/carddisp.pl?gene=PECAM1
50807	ASAP1	50807	ASAP1	-1.424495168	2.684205576	5.62E-10	7.32E-08	http://www.ncbi.nlm.nih.gov/gene/50807	http://www.ncbi.nlm.nih.gov/pubmed/?term=ASAP1	http://genome.ucsc.edu/cgi-bin/hgTracks?clade=mammal&org=Human&db=hg19&position=ASAP1	http://www.genecards.org/cgi-bin/carddisp.pl?gene=ASAP1
8613	PLPP3	8613	PLPP3	-1.423418046	2.682202286	2.32E-05	0.000459803	http://www.ncbi.nlm.nih.gov/gene/8613	http://www.ncbi.nlm.nih.gov/pubmed/?term=PLPP3	http://genome.ucsc.edu/cgi-bin/hgTracks?clade=mammal&org=Human&db=hg19&position=PLPP3	http://www.genecards.org/cgi-bin/carddisp.pl?gene=PLPP3
4121	MAN1A1	4121	MAN1A1	-1.423113773	2.681636652	0.000209599	0.002501639	http://www.ncbi.nlm.nih.gov/gene/4121	http://www.ncbi.nlm.nih.gov/pubmed/?term=MAN1A1	http://genome.ucsc.edu/cgi-bin/hgTracks?clade=mammal&org=Human&db=hg19&position=MAN1A1	http://www.genecards.org/cgi-bin/carddisp.pl?gene=MAN1A1
1368	CPM	1368	CPM	-1.421593339	2.678812006	0.000182108	0.002250282	http://www.ncbi.nlm.nih.gov/gene/1368	http://www.ncbi.nlm.nih.gov/pubmed/?term=CPM	http://genome.ucsc.edu/cgi-bin/hgTracks?clade=mammal&org=Human&db=hg19&position=CPM	http://www.genecards.org/cgi-bin/carddisp.pl?gene=CPM
6614	SIGLEC1	6614	SIGLEC1	-1.419581818	2.675079594	0.006467049	0.03531491	http://www.ncbi.nlm.nih.gov/gene/6614	http://www.ncbi.nlm.nih.gov/pubmed/?term=SIGLEC1	http://genome.ucsc.edu/cgi-bin/hgTracks?clade=mammal&org=Human&db=hg19&position=SIGLEC1	http://www.genecards.org/cgi-bin/carddisp.pl?gene=SIGLEC1
2353	FOS	2353	FOS	-1.419353692	2.67465663	9.79E-07	3.63E-05	http://www.ncbi.nlm.nih.gov/gene/2353	http://www.ncbi.nlm.nih.gov/pubmed/?term=FOS	http://genome.ucsc.edu/cgi-bin/hgTracks?clade=mammal&org=Human&db=hg19&position=FOS	http://www.genecards.org/cgi-bin/carddisp.pl?gene=FOS
5360	PLTP	5360	PLTP	-1.414449729	2.665580457	4.00E-05	0.000710541	http://www.ncbi.nlm.nih.gov/gene/5360	http://www.ncbi.nlm.nih.gov/pubmed/?term=PLTP	http://genome.ucsc.edu/cgi-bin/hgTracks?clade=mammal&org=Human&db=hg19&position=PLTP	http://www.genecards.org/cgi-bin/carddisp.pl?gene=PLTP
2289	FKBP5	2289	FKBP5	-1.41366828	2.664137012	0.001104611	0.009402627	http://www.ncbi.nlm.nih.gov/gene/2289	http://www.ncbi.nlm.nih.gov/pubmed/?term=FKBP5	http://genome.ucsc.edu/cgi-bin/hgTracks?clade=mammal&org=Human&db=hg19&position=FKBP5	http://www.genecards.org/cgi-bin/carddisp.pl?gene=FKBP5
9839	ZEB2	9839	ZEB2	-1.41276305	2.662465905	3.54E-06	9.81E-05	http://www.ncbi.nlm.nih.gov/gene/9839	http://www.ncbi.nlm.nih.gov/pubmed/?term=ZEB2	http://genome.ucsc.edu/cgi-bin/hgTracks?clade=mammal&org=Human&db=hg19&position=ZEB2	http://www.genecards.org/cgi-bin/carddisp.pl?gene=ZEB2
55809	TRERF1	55809	TRERF1	-1.412026409	2.661106794	0.000149109	0.001966525	http://www.ncbi.nlm.nih.gov/gene/55809	http://www.ncbi.nlm.nih.gov/pubmed/?term=TRERF1	http://genome.ucsc.edu/cgi-bin/hgTracks?clade=mammal&org=Human&db=hg19&position=TRERF1	http://www.genecards.org/cgi-bin/carddisp.pl?gene=TRERF1
56975	FAM20C	56975	FAM20C	-1.410697863	2.658657367	0.000157115	0.002032106	http://www.ncbi.nlm.nih.gov/gene/56975	http://www.ncbi.nlm.nih.gov/pubmed/?term=FAM20C	http://genome.ucsc.edu/cgi-bin/hgTracks?clade=mammal&org=Human&db=hg19&position=FAM20C	http://www.genecards.org/cgi-bin/carddisp.pl?gene=FAM20C
2118	ETV4	2118	ETV4	-1.40910395	2.655721662	0.006330098	0.034807686	http://www.ncbi.nlm.nih.gov/gene/2118	http://www.ncbi.nlm.nih.gov/pubmed/?term=ETV4	http://genome.ucsc.edu/cgi-bin/hgTracks?clade=mammal&org=Human&db=hg19&position=ETV4	http://www.genecards.org/cgi-bin/carddisp.pl?gene=ETV4
10568	SLC34A2	10568	SLC34A2	-1.408695124	2.654969199	0.004114249	0.025278677	http://www.ncbi.nlm.nih.gov/gene/10568	http://www.ncbi.nlm.nih.gov/pubmed/?term=SLC34A2	http://genome.ucsc.edu/cgi-bin/hgTracks?clade=mammal&org=Human&db=hg19&position=SLC34A2	http://www.genecards.org/cgi-bin/carddisp.pl?gene=SLC34A2
79839	CCDC102B	79839	CCDC102B	-1.401846821	2.642396238	0.001210971	0.010038078	http://www.ncbi.nlm.nih.gov/gene/79839	http://www.ncbi.nlm.nih.gov/pubmed/?term=CCDC102B	http://genome.ucsc.edu/cgi-bin/hgTracks?clade=mammal&org=Human&db=hg19&position=CCDC102B	http://www.genecards.org/cgi-bin/carddisp.pl?gene=CCDC102B
574406	ADAMTSL4-AS1	574406	ADAMTSL4-AS1	-1.401314757	2.641421907	5.41E-05	0.000894596	http://www.ncbi.nlm.nih.gov/gene/574406	http://www.ncbi.nlm.nih.gov/pubmed/?term=ADAMTSL4-AS1	http://genome.ucsc.edu/cgi-bin/hgTracks?clade=mammal&org=Human&db=hg19&position=ADAMTSL4-AS1	http://www.genecards.org/cgi-bin/carddisp.pl?gene=ADAMTSL4-AS1
10320	IKZF1	10320	IKZF1	-1.397667965	2.634753448	0.001709426	0.01291247	http://www.ncbi.nlm.nih.gov/gene/10320	http://www.ncbi.nlm.nih.gov/pubmed/?term=IKZF1	http://genome.ucsc.edu/cgi-bin/hgTracks?clade=mammal&org=Human&db=hg19&position=IKZF1	http://www.genecards.org/cgi-bin/carddisp.pl?gene=IKZF1
259173	ALS2CL	259173	ALS2CL	-1.394797099	2.629515679	0.000376902	0.004002624	http://www.ncbi.nlm.nih.gov/gene/259173	http://www.ncbi.nlm.nih.gov/pubmed/?term=ALS2CL	http://genome.ucsc.edu/cgi-bin/hgTracks?clade=mammal&org=Human&db=hg19&position=ALS2CL	http://www.genecards.org/cgi-bin/carddisp.pl?gene=ALS2CL
4772	NFATC1	4772	NFATC1	-1.391967685	2.624363724	0.000135554	0.001824211	http://www.ncbi.nlm.nih.gov/gene/4772	http://www.ncbi.nlm.nih.gov/pubmed/?term=NFATC1	http://genome.ucsc.edu/cgi-bin/hgTracks?clade=mammal&org=Human&db=hg19&position=NFATC1	http://www.genecards.org/cgi-bin/carddisp.pl?gene=NFATC1
7704	ZBTB16	7704	ZBTB16	-1.38938144	2.619663378	0.008394131	0.042992437	http://www.ncbi.nlm.nih.gov/gene/7704	http://www.ncbi.nlm.nih.gov/pubmed/?term=ZBTB16	http://genome.ucsc.edu/cgi-bin/hgTracks?clade=mammal&org=Human&db=hg19&position=ZBTB16	http://www.genecards.org/cgi-bin/carddisp.pl?gene=ZBTB16
246243	RNASEH1	246243	RNASEH1	-1.387941548	2.617050109	2.32E-06	7.25E-05	http://www.ncbi.nlm.nih.gov/gene/246243	http://www.ncbi.nlm.nih.gov/pubmed/?term=RNASEH1	http://genome.ucsc.edu/cgi-bin/hgTracks?clade=mammal&org=Human&db=hg19&position=RNASEH1	http://www.genecards.org/cgi-bin/carddisp.pl?gene=RNASEH1
148932	MOB3C	148932	MOB3C	-1.387652848	2.616526459	5.56E-06	0.000144843	http://www.ncbi.nlm.nih.gov/gene/148932	http://www.ncbi.nlm.nih.gov/pubmed/?term=MOB3C	http://genome.ucsc.edu/cgi-bin/hgTracks?clade=mammal&org=Human&db=hg19&position=MOB3C	http://www.genecards.org/cgi-bin/carddisp.pl?gene=MOB3C
83872	HMCN1	83872	HMCN1	-1.379157266	2.601163827	8.39E-06	0.000199213	http://www.ncbi.nlm.nih.gov/gene/83872	http://www.ncbi.nlm.nih.gov/pubmed/?term=HMCN1	http://genome.ucsc.edu/cgi-bin/hgTracks?clade=mammal&org=Human&db=hg19&position=HMCN1	http://www.genecards.org/cgi-bin/carddisp.pl?gene=HMCN1
5787	PTPRB	5787	PTPRB	-1.37889018	2.600682318	8.66E-05	0.00128824	http://www.ncbi.nlm.nih.gov/gene/5787	http://www.ncbi.nlm.nih.gov/pubmed/?term=PTPRB	http://genome.ucsc.edu/cgi-bin/hgTracks?clade=mammal&org=Human&db=hg19&position=PTPRB	http://www.genecards.org/cgi-bin/carddisp.pl?gene=PTPRB
4299	AFF1	4299	AFF1	-1.374360608	2.592529864	3.25E-14	2.40E-11	http://www.ncbi.nlm.nih.gov/gene/4299	http://www.ncbi.nlm.nih.gov/pubmed/?term=AFF1	http://genome.ucsc.edu/cgi-bin/hgTracks?clade=mammal&org=Human&db=hg19&position=AFF1	http://www.genecards.org/cgi-bin/carddisp.pl?gene=AFF1
6319	SCD	6319	SCD	-1.373723235	2.591384755	0.000574867	0.005579149	http://www.ncbi.nlm.nih.gov/gene/6319	http://www.ncbi.nlm.nih.gov/pubmed/?term=SCD	http://genome.ucsc.edu/cgi-bin/hgTracks?clade=mammal&org=Human&db=hg19&position=SCD	http://www.genecards.org/cgi-bin/carddisp.pl?gene=SCD
11021	RAB35	11021	RAB35	-1.371880205	2.588076398	3.88E-06	0.000106213	http://www.ncbi.nlm.nih.gov/gene/11021	http://www.ncbi.nlm.nih.gov/pubmed/?term=RAB35	http://genome.ucsc.edu/cgi-bin/hgTracks?clade=mammal&org=Human&db=hg19&position=RAB35	http://www.genecards.org/cgi-bin/carddisp.pl?gene=RAB35
79689	STEAP4	79689	STEAP4	-1.368952496	2.582829653	0.003303953	0.02151291	http://www.ncbi.nlm.nih.gov/gene/79689	http://www.ncbi.nlm.nih.gov/pubmed/?term=STEAP4	http://genome.ucsc.edu/cgi-bin/hgTracks?clade=mammal&org=Human&db=hg19&position=STEAP4	http://www.genecards.org/cgi-bin/carddisp.pl?gene=STEAP4
23221	RHOBTB2	23221	RHOBTB2	-1.362825813	2.571884426	0.000411506	0.004301402	http://www.ncbi.nlm.nih.gov/gene/23221	http://www.ncbi.nlm.nih.gov/pubmed/?term=RHOBTB2	http://genome.ucsc.edu/cgi-bin/hgTracks?clade=mammal&org=Human&db=hg19&position=RHOBTB2	http://www.genecards.org/cgi-bin/carddisp.pl?gene=RHOBTB2
503542	SPRN	503542	SPRN	-1.359474362	2.565916748	5.14E-05	0.000853679	http://www.ncbi.nlm.nih.gov/gene/503542	http://www.ncbi.nlm.nih.gov/pubmed/?term=SPRN	http://genome.ucsc.edu/cgi-bin/hgTracks?clade=mammal&org=Human&db=hg19&position=SPRN	http://www.genecards.org/cgi-bin/carddisp.pl?gene=SPRN
3949	LDLR	3949	LDLR	-1.359455092	2.565882474	2.05E-05	0.000423085	http://www.ncbi.nlm.nih.gov/gene/3949	http://www.ncbi.nlm.nih.gov/pubmed/?term=LDLR	http://genome.ucsc.edu/cgi-bin/hgTracks?clade=mammal&org=Human&db=hg19&position=LDLR	http://www.genecards.org/cgi-bin/carddisp.pl?gene=LDLR
4327	MMP19	4327	MMP19	-1.356127684	2.559971385	0.000177598	0.00220686	http://www.ncbi.nlm.nih.gov/gene/4327	http://www.ncbi.nlm.nih.gov/pubmed/?term=MMP19	http://genome.ucsc.edu/cgi-bin/hgTracks?clade=mammal&org=Human&db=hg19&position=MMP19	http://www.genecards.org/cgi-bin/carddisp.pl?gene=MMP19
256364	EML3	256364	EML3	-1.3553752	2.558636498	1.29E-06	4.54E-05	http://www.ncbi.nlm.nih.gov/gene/256364	http://www.ncbi.nlm.nih.gov/pubmed/?term=EML3	http://genome.ucsc.edu/cgi-bin/hgTracks?clade=mammal&org=Human&db=hg19&position=EML3	http://www.genecards.org/cgi-bin/carddisp.pl?gene=EML3
107984591	LOC107984591	107984591	LOC107984591	-1.351521576	2.55181117	0.000287826	0.003270883	http://www.ncbi.nlm.nih.gov/gene/107984591	http://www.ncbi.nlm.nih.gov/pubmed/?term=LOC107984591	http://genome.ucsc.edu/cgi-bin/hgTracks?clade=mammal&org=Human&db=hg19&position=LOC107984591	http://www.genecards.org/cgi-bin/carddisp.pl?gene=LOC107984591
5139	PDE3A	5139	PDE3A	-1.350585632	2.550156227	0.001393425	0.011133998	http://www.ncbi.nlm.nih.gov/gene/5139	http://www.ncbi.nlm.nih.gov/pubmed/?term=PDE3A	http://genome.ucsc.edu/cgi-bin/hgTracks?clade=mammal&org=Human&db=hg19&position=PDE3A	http://www.genecards.org/cgi-bin/carddisp.pl?gene=PDE3A
7450	VWF	7450	VWF	-1.348929359	2.547230223	8.99E-06	0.000210493	http://www.ncbi.nlm.nih.gov/gene/7450	http://www.ncbi.nlm.nih.gov/pubmed/?term=VWF	http://genome.ucsc.edu/cgi-bin/hgTracks?clade=mammal&org=Human&db=hg19&position=VWF	http://www.genecards.org/cgi-bin/carddisp.pl?gene=VWF
59339	PLEKHA2	59339	PLEKHA2	-1.347233262	2.544237345	2.48E-05	0.000483908	http://www.ncbi.nlm.nih.gov/gene/59339	http://www.ncbi.nlm.nih.gov/pubmed/?term=PLEKHA2	http://genome.ucsc.edu/cgi-bin/hgTracks?clade=mammal&org=Human&db=hg19&position=PLEKHA2	http://www.genecards.org/cgi-bin/carddisp.pl?gene=PLEKHA2
11010	GLIPR1	11010	GLIPR1	-1.345212132	2.540675515	2.76E-05	0.000523186	http://www.ncbi.nlm.nih.gov/gene/11010	http://www.ncbi.nlm.nih.gov/pubmed/?term=GLIPR1	http://genome.ucsc.edu/cgi-bin/hgTracks?clade=mammal&org=Human&db=hg19&position=GLIPR1	http://www.genecards.org/cgi-bin/carddisp.pl?gene=GLIPR1
781	CACNA2D1	781	CACNA2D1	-1.341452872	2.534063843	0.000437092	0.004505095	http://www.ncbi.nlm.nih.gov/gene/781	http://www.ncbi.nlm.nih.gov/pubmed/?term=CACNA2D1	http://genome.ucsc.edu/cgi-bin/hgTracks?clade=mammal&org=Human&db=hg19&position=CACNA2D1	http://www.genecards.org/cgi-bin/carddisp.pl?gene=CACNA2D1
7132	TNFRSF1A	7132	TNFRSF1A	-1.340421013	2.532252052	9.15E-07	3.46E-05	http://www.ncbi.nlm.nih.gov/gene/7132	http://www.ncbi.nlm.nih.gov/pubmed/?term=TNFRSF1A	http://genome.ucsc.edu/cgi-bin/hgTracks?clade=mammal&org=Human&db=hg19&position=TNFRSF1A	http://www.genecards.org/cgi-bin/carddisp.pl?gene=TNFRSF1A
6446	SGK1	6446	SGK1	-1.339611301	2.530831225	0.000101346	0.001442715	http://www.ncbi.nlm.nih.gov/gene/6446	http://www.ncbi.nlm.nih.gov/pubmed/?term=SGK1	http://genome.ucsc.edu/cgi-bin/hgTracks?clade=mammal&org=Human&db=hg19&position=SGK1	http://www.genecards.org/cgi-bin/carddisp.pl?gene=SGK1
1384	CRAT	1384	CRAT	-1.339571865	2.530762047	0.005144286	0.030104939	http://www.ncbi.nlm.nih.gov/gene/1384	http://www.ncbi.nlm.nih.gov/pubmed/?term=CRAT	http://genome.ucsc.edu/cgi-bin/hgTracks?clade=mammal&org=Human&db=hg19&position=CRAT	http://www.genecards.org/cgi-bin/carddisp.pl?gene=CRAT
83931	STK40	83931	STK40	-1.335656623	2.523903276	1.09E-05	0.000247371	http://www.ncbi.nlm.nih.gov/gene/83931	http://www.ncbi.nlm.nih.gov/pubmed/?term=STK40	http://genome.ucsc.edu/cgi-bin/hgTracks?clade=mammal&org=Human&db=hg19&position=STK40	http://www.genecards.org/cgi-bin/carddisp.pl?gene=STK40
113	ADCY7	113	ADCY7	-1.335610814	2.523823138	0.000881752	0.007868309	http://www.ncbi.nlm.nih.gov/gene/113	http://www.ncbi.nlm.nih.gov/pubmed/?term=ADCY7	http://genome.ucsc.edu/cgi-bin/hgTracks?clade=mammal&org=Human&db=hg19&position=ADCY7	http://www.genecards.org/cgi-bin/carddisp.pl?gene=ADCY7
602	BCL3	602	BCL3	-1.332426033	2.518257888	0.000390537	0.004121094	http://www.ncbi.nlm.nih.gov/gene/602	http://www.ncbi.nlm.nih.gov/pubmed/?term=BCL3	http://genome.ucsc.edu/cgi-bin/hgTracks?clade=mammal&org=Human&db=hg19&position=BCL3	http://www.genecards.org/cgi-bin/carddisp.pl?gene=BCL3
57194	ATP10A	57194	ATP10A	-1.332422497	2.518251716	0.000734089	0.006712823	http://www.ncbi.nlm.nih.gov/gene/57194	http://www.ncbi.nlm.nih.gov/pubmed/?term=ATP10A	http://genome.ucsc.edu/cgi-bin/hgTracks?clade=mammal&org=Human&db=hg19&position=ATP10A	http://www.genecards.org/cgi-bin/carddisp.pl?gene=ATP10A
54757	FAM20A	54757	FAM20A	-1.332309629	2.51805471	1.93E-05	0.000405564	http://www.ncbi.nlm.nih.gov/gene/54757	http://www.ncbi.nlm.nih.gov/pubmed/?term=FAM20A	http://genome.ucsc.edu/cgi-bin/hgTracks?clade=mammal&org=Human&db=hg19&position=FAM20A	http://www.genecards.org/cgi-bin/carddisp.pl?gene=FAM20A
5447	POR	5447	POR	-1.331426684	2.516514105	7.13E-05	0.001099185	http://www.ncbi.nlm.nih.gov/gene/5447	http://www.ncbi.nlm.nih.gov/pubmed/?term=POR	http://genome.ucsc.edu/cgi-bin/hgTracks?clade=mammal&org=Human&db=hg19&position=POR	http://www.genecards.org/cgi-bin/carddisp.pl?gene=POR
4254	KITLG	4254	KITLG	-1.326488172	2.507914514	0.003233186	0.021197459	http://www.ncbi.nlm.nih.gov/gene/4254	http://www.ncbi.nlm.nih.gov/pubmed/?term=KITLG	http://genome.ucsc.edu/cgi-bin/hgTracks?clade=mammal&org=Human&db=hg19&position=KITLG	http://www.genecards.org/cgi-bin/carddisp.pl?gene=KITLG
7832	BTG2	7832	BTG2	-1.325214994	2.505702256	4.60E-08	3.23E-06	http://www.ncbi.nlm.nih.gov/gene/7832	http://www.ncbi.nlm.nih.gov/pubmed/?term=BTG2	http://genome.ucsc.edu/cgi-bin/hgTracks?clade=mammal&org=Human&db=hg19&position=BTG2	http://www.genecards.org/cgi-bin/carddisp.pl?gene=BTG2
11221	DUSP10	11221	DUSP10	-1.324021787	2.503630726	0.000703063	0.006473631	http://www.ncbi.nlm.nih.gov/gene/11221	http://www.ncbi.nlm.nih.gov/pubmed/?term=DUSP10	http://genome.ucsc.edu/cgi-bin/hgTracks?clade=mammal&org=Human&db=hg19&position=DUSP10	http://www.genecards.org/cgi-bin/carddisp.pl?gene=DUSP10
6648	SOD2	6648	SOD2	-1.323672081	2.503023925	4.64E-08	3.23E-06	http://www.ncbi.nlm.nih.gov/gene/6648	http://www.ncbi.nlm.nih.gov/pubmed/?term=SOD2	http://genome.ucsc.edu/cgi-bin/hgTracks?clade=mammal&org=Human&db=hg19&position=SOD2	http://www.genecards.org/cgi-bin/carddisp.pl?gene=SOD2
10763	NES	10763	NES	-1.322608678	2.501179639	0.000183784	0.002266783	http://www.ncbi.nlm.nih.gov/gene/10763	http://www.ncbi.nlm.nih.gov/pubmed/?term=NES	http://genome.ucsc.edu/cgi-bin/hgTracks?clade=mammal&org=Human&db=hg19&position=NES	http://www.genecards.org/cgi-bin/carddisp.pl?gene=NES
10411	RAPGEF3	10411	RAPGEF3	-1.321343296	2.498986827	4.01E-05	0.000710541	http://www.ncbi.nlm.nih.gov/gene/10411	http://www.ncbi.nlm.nih.gov/pubmed/?term=RAPGEF3	http://genome.ucsc.edu/cgi-bin/hgTracks?clade=mammal&org=Human&db=hg19&position=RAPGEF3	http://www.genecards.org/cgi-bin/carddisp.pl?gene=RAPGEF3
7220	TRPC1	7220	TRPC1	-1.310216576	2.479787636	8.82E-05	0.001308226	http://www.ncbi.nlm.nih.gov/gene/7220	http://www.ncbi.nlm.nih.gov/pubmed/?term=TRPC1	http://genome.ucsc.edu/cgi-bin/hgTracks?clade=mammal&org=Human&db=hg19&position=TRPC1	http://www.genecards.org/cgi-bin/carddisp.pl?gene=TRPC1
11119	BTN3A1	11119	BTN3A1	-1.307453041	2.475042057	3.51E-07	1.57E-05	http://www.ncbi.nlm.nih.gov/gene/11119	http://www.ncbi.nlm.nih.gov/pubmed/?term=BTN3A1	http://genome.ucsc.edu/cgi-bin/hgTracks?clade=mammal&org=Human&db=hg19&position=BTN3A1	http://www.genecards.org/cgi-bin/carddisp.pl?gene=BTN3A1
11167	FSTL1	11167	FSTL1	-1.304178481	2.469430697	1.80E-08	1.46E-06	http://www.ncbi.nlm.nih.gov/gene/11167	http://www.ncbi.nlm.nih.gov/pubmed/?term=FSTL1	http://genome.ucsc.edu/cgi-bin/hgTracks?clade=mammal&org=Human&db=hg19&position=FSTL1	http://www.genecards.org/cgi-bin/carddisp.pl?gene=FSTL1
220323	OAF	220323	OAF	-1.303103231	2.4675909	0.002655633	0.018144549	http://www.ncbi.nlm.nih.gov/gene/220323	http://www.ncbi.nlm.nih.gov/pubmed/?term=OAF	http://genome.ucsc.edu/cgi-bin/hgTracks?clade=mammal&org=Human&db=hg19&position=OAF	http://www.genecards.org/cgi-bin/carddisp.pl?gene=OAF
440823	MIAT	440823	MIAT	-1.301313978	2.464532452	0.001912423	0.014079497	http://www.ncbi.nlm.nih.gov/gene/440823	http://www.ncbi.nlm.nih.gov/pubmed/?term=MIAT	http://genome.ucsc.edu/cgi-bin/hgTracks?clade=mammal&org=Human&db=hg19&position=MIAT	http://www.genecards.org/cgi-bin/carddisp.pl?gene=MIAT
9770	RASSF2	9770	RASSF2	-1.29998399	2.462261501	6.68E-05	0.001045572	http://www.ncbi.nlm.nih.gov/gene/9770	http://www.ncbi.nlm.nih.gov/pubmed/?term=RASSF2	http://genome.ucsc.edu/cgi-bin/hgTracks?clade=mammal&org=Human&db=hg19&position=RASSF2	http://www.genecards.org/cgi-bin/carddisp.pl?gene=RASSF2
7045	TGFBI	7045	TGFBI	-1.299404772	2.461273144	7.96E-05	0.001197797	http://www.ncbi.nlm.nih.gov/gene/7045	http://www.ncbi.nlm.nih.gov/pubmed/?term=TGFBI	http://genome.ucsc.edu/cgi-bin/hgTracks?clade=mammal&org=Human&db=hg19&position=TGFBI	http://www.genecards.org/cgi-bin/carddisp.pl?gene=TGFBI
23670	CEMIP2	23670	CEMIP2	-1.297966008	2.4588198	1.20E-05	0.000272049	http://www.ncbi.nlm.nih.gov/gene/23670	http://www.ncbi.nlm.nih.gov/pubmed/?term=CEMIP2	http://genome.ucsc.edu/cgi-bin/hgTracks?clade=mammal&org=Human&db=hg19&position=CEMIP2	http://www.genecards.org/cgi-bin/carddisp.pl?gene=CEMIP2
6386	SDCBP	6386	SDCBP	-1.292204222	2.449019433	1.57E-05	0.000339085	http://www.ncbi.nlm.nih.gov/gene/6386	http://www.ncbi.nlm.nih.gov/pubmed/?term=SDCBP	http://genome.ucsc.edu/cgi-bin/hgTracks?clade=mammal&org=Human&db=hg19&position=SDCBP	http://www.genecards.org/cgi-bin/carddisp.pl?gene=SDCBP
54625	PARP14	54625	PARP14	-1.289474396	2.444389851	9.46E-08	5.42E-06	http://www.ncbi.nlm.nih.gov/gene/54625	http://www.ncbi.nlm.nih.gov/pubmed/?term=PARP14	http://genome.ucsc.edu/cgi-bin/hgTracks?clade=mammal&org=Human&db=hg19&position=PARP14	http://www.genecards.org/cgi-bin/carddisp.pl?gene=PARP14
84617	TUBB6	84617	TUBB6	-1.284524558	2.436017602	7.14E-06	0.000177155	http://www.ncbi.nlm.nih.gov/gene/84617	http://www.ncbi.nlm.nih.gov/pubmed/?term=TUBB6	http://genome.ucsc.edu/cgi-bin/hgTracks?clade=mammal&org=Human&db=hg19&position=TUBB6	http://www.genecards.org/cgi-bin/carddisp.pl?gene=TUBB6
5606	MAP2K3	5606	MAP2K3	-1.282393328	2.432421638	0.000342803	0.003729874	http://www.ncbi.nlm.nih.gov/gene/5606	http://www.ncbi.nlm.nih.gov/pubmed/?term=MAP2K3	http://genome.ucsc.edu/cgi-bin/hgTracks?clade=mammal&org=Human&db=hg19&position=MAP2K3	http://www.genecards.org/cgi-bin/carddisp.pl?gene=MAP2K3
23645	PPP1R15A	23645	PPP1R15A	-1.281418533	2.430778663	3.09E-07	1.43E-05	http://www.ncbi.nlm.nih.gov/gene/23645	http://www.ncbi.nlm.nih.gov/pubmed/?term=PPP1R15A	http://genome.ucsc.edu/cgi-bin/hgTracks?clade=mammal&org=Human&db=hg19&position=PPP1R15A	http://www.genecards.org/cgi-bin/carddisp.pl?gene=PPP1R15A
5912	RAP2B	5912	RAP2B	-1.277543313	2.424258115	5.80E-07	2.35E-05	http://www.ncbi.nlm.nih.gov/gene/5912	http://www.ncbi.nlm.nih.gov/pubmed/?term=RAP2B	http://genome.ucsc.edu/cgi-bin/hgTracks?clade=mammal&org=Human&db=hg19&position=RAP2B	http://www.genecards.org/cgi-bin/carddisp.pl?gene=RAP2B
51294	PCDH12	51294	PCDH12	-1.277038173	2.423409443	0.002136118	0.015220699	http://www.ncbi.nlm.nih.gov/gene/51294	http://www.ncbi.nlm.nih.gov/pubmed/?term=PCDH12	http://genome.ucsc.edu/cgi-bin/hgTracks?clade=mammal&org=Human&db=hg19&position=PCDH12	http://www.genecards.org/cgi-bin/carddisp.pl?gene=PCDH12
51099	ABHD5	51099	ABHD5	-1.276264865	2.422110803	0.001278846	0.010495231	http://www.ncbi.nlm.nih.gov/gene/51099	http://www.ncbi.nlm.nih.gov/pubmed/?term=ABHD5	http://genome.ucsc.edu/cgi-bin/hgTracks?clade=mammal&org=Human&db=hg19&position=ABHD5	http://www.genecards.org/cgi-bin/carddisp.pl?gene=ABHD5
29995	LMCD1	29995	LMCD1	-1.273589223	2.417622886	0.000662623	0.006178286	http://www.ncbi.nlm.nih.gov/gene/29995	http://www.ncbi.nlm.nih.gov/pubmed/?term=LMCD1	http://genome.ucsc.edu/cgi-bin/hgTracks?clade=mammal&org=Human&db=hg19&position=LMCD1	http://www.genecards.org/cgi-bin/carddisp.pl?gene=LMCD1
101927479	LOC101927479	101927479	LOC101927479	-1.272745467	2.416209359	0.009285058	0.046516252	http://www.ncbi.nlm.nih.gov/gene/101927479	http://www.ncbi.nlm.nih.gov/pubmed/?term=LOC101927479	http://genome.ucsc.edu/cgi-bin/hgTracks?clade=mammal&org=Human&db=hg19&position=LOC101927479	http://www.genecards.org/cgi-bin/carddisp.pl?gene=LOC101927479
5396	PRRX1	5396	PRRX1	-1.271827828	2.414672998	5.11E-05	0.000850912	http://www.ncbi.nlm.nih.gov/gene/5396	http://www.ncbi.nlm.nih.gov/pubmed/?term=PRRX1	http://genome.ucsc.edu/cgi-bin/hgTracks?clade=mammal&org=Human&db=hg19&position=PRRX1	http://www.genecards.org/cgi-bin/carddisp.pl?gene=PRRX1
9863	MAGI2	9863	MAGI2	-1.268957194	2.409873125	0.000302002	0.003374306	http://www.ncbi.nlm.nih.gov/gene/9863	http://www.ncbi.nlm.nih.gov/pubmed/?term=MAGI2	http://genome.ucsc.edu/cgi-bin/hgTracks?clade=mammal&org=Human&db=hg19&position=MAGI2	http://www.genecards.org/cgi-bin/carddisp.pl?gene=MAGI2
6574	SLC20A1	6574	SLC20A1	-1.268507533	2.40912213	0.000133565	0.001807658	http://www.ncbi.nlm.nih.gov/gene/6574	http://www.ncbi.nlm.nih.gov/pubmed/?term=SLC20A1	http://genome.ucsc.edu/cgi-bin/hgTracks?clade=mammal&org=Human&db=hg19&position=SLC20A1	http://www.genecards.org/cgi-bin/carddisp.pl?gene=SLC20A1
107986127	LOC107986127	107986127	LOC107986127	-1.268209574	2.408624627	0.002086787	0.014981596	http://www.ncbi.nlm.nih.gov/gene/107986127	http://www.ncbi.nlm.nih.gov/pubmed/?term=LOC107986127	http://genome.ucsc.edu/cgi-bin/hgTracks?clade=mammal&org=Human&db=hg19&position=LOC107986127	http://www.genecards.org/cgi-bin/carddisp.pl?gene=LOC107986127
84918	LRP11	84918	LRP11	-1.265495473	2.40409761	4.15E-05	0.000730327	http://www.ncbi.nlm.nih.gov/gene/84918	http://www.ncbi.nlm.nih.gov/pubmed/?term=LRP11	http://genome.ucsc.edu/cgi-bin/hgTracks?clade=mammal&org=Human&db=hg19&position=LRP11	http://www.genecards.org/cgi-bin/carddisp.pl?gene=LRP11
6281	S100A10	6281	S100A10	-1.26476153	2.402874884	0.005229312	0.030468418	http://www.ncbi.nlm.nih.gov/gene/6281	http://www.ncbi.nlm.nih.gov/pubmed/?term=S100A10	http://genome.ucsc.edu/cgi-bin/hgTracks?clade=mammal&org=Human&db=hg19&position=S100A10	http://www.genecards.org/cgi-bin/carddisp.pl?gene=S100A10
639	PRDM1	639	PRDM1	-1.262115917	2.398472532	0.000314916	0.003495098	http://www.ncbi.nlm.nih.gov/gene/639	http://www.ncbi.nlm.nih.gov/pubmed/?term=PRDM1	http://genome.ucsc.edu/cgi-bin/hgTracks?clade=mammal&org=Human&db=hg19&position=PRDM1	http://www.genecards.org/cgi-bin/carddisp.pl?gene=PRDM1
64768	IPPK	64768	IPPK	-1.260432204	2.395675001	0.000157738	0.002033162	http://www.ncbi.nlm.nih.gov/gene/64768	http://www.ncbi.nlm.nih.gov/pubmed/?term=IPPK	http://genome.ucsc.edu/cgi-bin/hgTracks?clade=mammal&org=Human&db=hg19&position=IPPK	http://www.genecards.org/cgi-bin/carddisp.pl?gene=IPPK
83999	KREMEN1	83999	KREMEN1	-1.259485177	2.394102926	6.81E-05	0.001062192	http://www.ncbi.nlm.nih.gov/gene/83999	http://www.ncbi.nlm.nih.gov/pubmed/?term=KREMEN1	http://genome.ucsc.edu/cgi-bin/hgTracks?clade=mammal&org=Human&db=hg19&position=KREMEN1	http://www.genecards.org/cgi-bin/carddisp.pl?gene=KREMEN1
83478	ARHGAP24	83478	ARHGAP24	-1.259431995	2.394014674	0.00034484	0.003733107	http://www.ncbi.nlm.nih.gov/gene/83478	http://www.ncbi.nlm.nih.gov/pubmed/?term=ARHGAP24	http://genome.ucsc.edu/cgi-bin/hgTracks?clade=mammal&org=Human&db=hg19&position=ARHGAP24	http://www.genecards.org/cgi-bin/carddisp.pl?gene=ARHGAP24
57452	GALNT16	57452	GALNT16	-1.259180339	2.393597111	0.002500071	0.017331047	http://www.ncbi.nlm.nih.gov/gene/57452	http://www.ncbi.nlm.nih.gov/pubmed/?term=GALNT16	http://genome.ucsc.edu/cgi-bin/hgTracks?clade=mammal&org=Human&db=hg19&position=GALNT16	http://www.genecards.org/cgi-bin/carddisp.pl?gene=GALNT16
23673	STX12	23673	STX12	-1.256295268	2.38881523	2.86E-05	0.000539792	http://www.ncbi.nlm.nih.gov/gene/23673	http://www.ncbi.nlm.nih.gov/pubmed/?term=STX12	http://genome.ucsc.edu/cgi-bin/hgTracks?clade=mammal&org=Human&db=hg19&position=STX12	http://www.genecards.org/cgi-bin/carddisp.pl?gene=STX12
92106	OXNAD1	92106	OXNAD1	-1.25101124	2.380081935	1.35E-06	4.69E-05	http://www.ncbi.nlm.nih.gov/gene/92106	http://www.ncbi.nlm.nih.gov/pubmed/?term=OXNAD1	http://genome.ucsc.edu/cgi-bin/hgTracks?clade=mammal&org=Human&db=hg19&position=OXNAD1	http://www.genecards.org/cgi-bin/carddisp.pl?gene=OXNAD1
7058	THBS2	7058	THBS2	-1.248910352	2.376618525	5.09E-06	0.00013365	http://www.ncbi.nlm.nih.gov/gene/7058	http://www.ncbi.nlm.nih.gov/pubmed/?term=THBS2	http://genome.ucsc.edu/cgi-bin/hgTracks?clade=mammal&org=Human&db=hg19&position=THBS2	http://www.genecards.org/cgi-bin/carddisp.pl?gene=THBS2
8013	NR4A3	8013	NR4A3	-1.245262969	2.37061761	0.003160421	0.020802454	http://www.ncbi.nlm.nih.gov/gene/8013	http://www.ncbi.nlm.nih.gov/pubmed/?term=NR4A3	http://genome.ucsc.edu/cgi-bin/hgTracks?clade=mammal&org=Human&db=hg19&position=NR4A3	http://www.genecards.org/cgi-bin/carddisp.pl?gene=NR4A3
3659	IRF1	3659	IRF1	-1.244277355	2.368998615	0.000583492	0.005632156	http://www.ncbi.nlm.nih.gov/gene/3659	http://www.ncbi.nlm.nih.gov/pubmed/?term=IRF1	http://genome.ucsc.edu/cgi-bin/hgTracks?clade=mammal&org=Human&db=hg19&position=IRF1	http://www.genecards.org/cgi-bin/carddisp.pl?gene=IRF1
196740	VSTM4	196740	VSTM4	-1.243363832	2.367499026	0.001122092	0.009514883	http://www.ncbi.nlm.nih.gov/gene/196740	http://www.ncbi.nlm.nih.gov/pubmed/?term=VSTM4	http://genome.ucsc.edu/cgi-bin/hgTracks?clade=mammal&org=Human&db=hg19&position=VSTM4	http://www.genecards.org/cgi-bin/carddisp.pl?gene=VSTM4
5305	PIP4K2A	5305	PIP4K2A	-1.242653387	2.366333454	0.001149724	0.009688662	http://www.ncbi.nlm.nih.gov/gene/5305	http://www.ncbi.nlm.nih.gov/pubmed/?term=PIP4K2A	http://genome.ucsc.edu/cgi-bin/hgTracks?clade=mammal&org=Human&db=hg19&position=PIP4K2A	http://www.genecards.org/cgi-bin/carddisp.pl?gene=PIP4K2A
718	C3	718	C3	-1.239075997	2.360473026	0.00025367	0.002948907	http://www.ncbi.nlm.nih.gov/gene/718	http://www.ncbi.nlm.nih.gov/pubmed/?term=C3	http://genome.ucsc.edu/cgi-bin/hgTracks?clade=mammal&org=Human&db=hg19&position=C3	http://www.genecards.org/cgi-bin/carddisp.pl?gene=C3
9935	MAFB	9935	MAFB	-1.238963571	2.360289087	0.000156124	0.002028885	http://www.ncbi.nlm.nih.gov/gene/9935	http://www.ncbi.nlm.nih.gov/pubmed/?term=MAFB	http://genome.ucsc.edu/cgi-bin/hgTracks?clade=mammal&org=Human&db=hg19&position=MAFB	http://www.genecards.org/cgi-bin/carddisp.pl?gene=MAFB
131544	CRYBG3	131544	CRYBG3	-1.238197666	2.359036377	1.55E-05	0.000337134	http://www.ncbi.nlm.nih.gov/gene/131544	http://www.ncbi.nlm.nih.gov/pubmed/?term=CRYBG3	http://genome.ucsc.edu/cgi-bin/hgTracks?clade=mammal&org=Human&db=hg19&position=CRYBG3	http://www.genecards.org/cgi-bin/carddisp.pl?gene=CRYBG3
64115	VSIR	64115	VSIR	-1.234691205	2.353309717	0.003508764	0.022442421	http://www.ncbi.nlm.nih.gov/gene/64115	http://www.ncbi.nlm.nih.gov/pubmed/?term=VSIR	http://genome.ucsc.edu/cgi-bin/hgTracks?clade=mammal&org=Human&db=hg19&position=VSIR	http://www.genecards.org/cgi-bin/carddisp.pl?gene=VSIR
64859	NABP1	64859	NABP1	-1.232470082	2.349689432	0.000402577	0.004228016	http://www.ncbi.nlm.nih.gov/gene/64859	http://www.ncbi.nlm.nih.gov/pubmed/?term=NABP1	http://genome.ucsc.edu/cgi-bin/hgTracks?clade=mammal&org=Human&db=hg19&position=NABP1	http://www.genecards.org/cgi-bin/carddisp.pl?gene=NABP1
49854	ZBTB21	49854	ZBTB21	-1.23145004	2.348028696	2.32E-05	0.000459803	http://www.ncbi.nlm.nih.gov/gene/49854	http://www.ncbi.nlm.nih.gov/pubmed/?term=ZBTB21	http://genome.ucsc.edu/cgi-bin/hgTracks?clade=mammal&org=Human&db=hg19&position=ZBTB21	http://www.genecards.org/cgi-bin/carddisp.pl?gene=ZBTB21
1604	CD55	1604	CD55	-1.231160755	2.347557923	0.000174195	0.002176779	http://www.ncbi.nlm.nih.gov/gene/1604	http://www.ncbi.nlm.nih.gov/pubmed/?term=CD55	http://genome.ucsc.edu/cgi-bin/hgTracks?clade=mammal&org=Human&db=hg19&position=CD55	http://www.genecards.org/cgi-bin/carddisp.pl?gene=CD55
4000	LMNA	4000	LMNA	-1.230666185	2.346753295	5.05E-09	4.79E-07	http://www.ncbi.nlm.nih.gov/gene/4000	http://www.ncbi.nlm.nih.gov/pubmed/?term=LMNA	http://genome.ucsc.edu/cgi-bin/hgTracks?clade=mammal&org=Human&db=hg19&position=LMNA	http://www.genecards.org/cgi-bin/carddisp.pl?gene=LMNA
7128	TNFAIP3	7128	TNFAIP3	-1.230097866	2.345829024	0.00031078	0.003460741	http://www.ncbi.nlm.nih.gov/gene/7128	http://www.ncbi.nlm.nih.gov/pubmed/?term=TNFAIP3	http://genome.ucsc.edu/cgi-bin/hgTracks?clade=mammal&org=Human&db=hg19&position=TNFAIP3	http://www.genecards.org/cgi-bin/carddisp.pl?gene=TNFAIP3
5797	PTPRM	5797	PTPRM	-1.229103955	2.344213476	3.19E-06	9.11E-05	http://www.ncbi.nlm.nih.gov/gene/5797	http://www.ncbi.nlm.nih.gov/pubmed/?term=PTPRM	http://genome.ucsc.edu/cgi-bin/hgTracks?clade=mammal&org=Human&db=hg19&position=PTPRM	http://www.genecards.org/cgi-bin/carddisp.pl?gene=PTPRM
19	ABCA1	19	ABCA1	-1.228756034	2.343648212	1.08E-07	6.07E-06	http://www.ncbi.nlm.nih.gov/gene/19	http://www.ncbi.nlm.nih.gov/pubmed/?term=ABCA1	http://genome.ucsc.edu/cgi-bin/hgTracks?clade=mammal&org=Human&db=hg19&position=ABCA1	http://www.genecards.org/cgi-bin/carddisp.pl?gene=ABCA1
25903	OLFML2B	25903	OLFML2B	-1.228583591	2.343368096	0.000709762	0.006526273	http://www.ncbi.nlm.nih.gov/gene/25903	http://www.ncbi.nlm.nih.gov/pubmed/?term=OLFML2B	http://genome.ucsc.edu/cgi-bin/hgTracks?clade=mammal&org=Human&db=hg19&position=OLFML2B	http://www.genecards.org/cgi-bin/carddisp.pl?gene=OLFML2B
58476	TP53INP2	58476	TP53INP2	-1.228229327	2.342792737	3.36E-07	1.53E-05	http://www.ncbi.nlm.nih.gov/gene/58476	http://www.ncbi.nlm.nih.gov/pubmed/?term=TP53INP2	http://genome.ucsc.edu/cgi-bin/hgTracks?clade=mammal&org=Human&db=hg19&position=TP53INP2	http://www.genecards.org/cgi-bin/carddisp.pl?gene=TP53INP2
6464	SHC1	6464	SHC1	-1.224999173	2.337553156	8.11E-06	0.000194753	http://www.ncbi.nlm.nih.gov/gene/6464	http://www.ncbi.nlm.nih.gov/pubmed/?term=SHC1	http://genome.ucsc.edu/cgi-bin/hgTracks?clade=mammal&org=Human&db=hg19&position=SHC1	http://www.genecards.org/cgi-bin/carddisp.pl?gene=SHC1
649	BMP1	649	BMP1	-1.22468955	2.337051538	5.54E-05	0.000906595	http://www.ncbi.nlm.nih.gov/gene/649	http://www.ncbi.nlm.nih.gov/pubmed/?term=BMP1	http://genome.ucsc.edu/cgi-bin/hgTracks?clade=mammal&org=Human&db=hg19&position=BMP1	http://www.genecards.org/cgi-bin/carddisp.pl?gene=BMP1
23092	ARHGAP26	23092	ARHGAP26	-1.224537143	2.336804665	7.32E-05	0.001118629	http://www.ncbi.nlm.nih.gov/gene/23092	http://www.ncbi.nlm.nih.gov/pubmed/?term=ARHGAP26	http://genome.ucsc.edu/cgi-bin/hgTracks?clade=mammal&org=Human&db=hg19&position=ARHGAP26	http://www.genecards.org/cgi-bin/carddisp.pl?gene=ARHGAP26
6678	SPARC	6678	SPARC	-1.221780394	2.332343685	1.18E-06	4.25E-05	http://www.ncbi.nlm.nih.gov/gene/6678	http://www.ncbi.nlm.nih.gov/pubmed/?term=SPARC	http://genome.ucsc.edu/cgi-bin/hgTracks?clade=mammal&org=Human&db=hg19&position=SPARC	http://www.genecards.org/cgi-bin/carddisp.pl?gene=SPARC
79699	ZYG11B	79699	ZYG11B	-1.22164759	2.332128997	4.42E-05	0.00075863	http://www.ncbi.nlm.nih.gov/gene/79699	http://www.ncbi.nlm.nih.gov/pubmed/?term=ZYG11B	http://genome.ucsc.edu/cgi-bin/hgTracks?clade=mammal&org=Human&db=hg19&position=ZYG11B	http://www.genecards.org/cgi-bin/carddisp.pl?gene=ZYG11B
1306	COL15A1	1306	COL15A1	-1.221224661	2.331445428	0.000351186	0.003783929	http://www.ncbi.nlm.nih.gov/gene/1306	http://www.ncbi.nlm.nih.gov/pubmed/?term=COL15A1	http://genome.ucsc.edu/cgi-bin/hgTracks?clade=mammal&org=Human&db=hg19&position=COL15A1	http://www.genecards.org/cgi-bin/carddisp.pl?gene=COL15A1
4162	MCAM	4162	MCAM	-1.217275315	2.325071875	1.97E-05	0.00041096	http://www.ncbi.nlm.nih.gov/gene/4162	http://www.ncbi.nlm.nih.gov/pubmed/?term=MCAM	http://genome.ucsc.edu/cgi-bin/hgTracks?clade=mammal&org=Human&db=hg19&position=MCAM	http://www.genecards.org/cgi-bin/carddisp.pl?gene=MCAM
7043	TGFB3	7043	TGFB3	-1.216970041	2.324579942	3.04E-05	0.000569765	http://www.ncbi.nlm.nih.gov/gene/7043	http://www.ncbi.nlm.nih.gov/pubmed/?term=TGFB3	http://genome.ucsc.edu/cgi-bin/hgTracks?clade=mammal&org=Human&db=hg19&position=TGFB3	http://www.genecards.org/cgi-bin/carddisp.pl?gene=TGFB3
57088	PLSCR4	57088	PLSCR4	-1.213719404	2.319348164	0.00055704	0.005437886	http://www.ncbi.nlm.nih.gov/gene/57088	http://www.ncbi.nlm.nih.gov/pubmed/?term=PLSCR4	http://genome.ucsc.edu/cgi-bin/hgTracks?clade=mammal&org=Human&db=hg19&position=PLSCR4	http://www.genecards.org/cgi-bin/carddisp.pl?gene=PLSCR4
23604	DAPK2	23604	DAPK2	-1.212951606	2.318114143	0.000726778	0.006655123	http://www.ncbi.nlm.nih.gov/gene/23604	http://www.ncbi.nlm.nih.gov/pubmed/?term=DAPK2	http://genome.ucsc.edu/cgi-bin/hgTracks?clade=mammal&org=Human&db=hg19&position=DAPK2	http://www.genecards.org/cgi-bin/carddisp.pl?gene=DAPK2
6925	TCF4	6925	TCF4	-1.209338626	2.312316091	2.36E-07	1.14E-05	http://www.ncbi.nlm.nih.gov/gene/6925	http://www.ncbi.nlm.nih.gov/pubmed/?term=TCF4	http://genome.ucsc.edu/cgi-bin/hgTracks?clade=mammal&org=Human&db=hg19&position=TCF4	http://www.genecards.org/cgi-bin/carddisp.pl?gene=TCF4
1809	DPYSL3	1809	DPYSL3	-1.206409408	2.307625976	7.99E-06	0.000192524	http://www.ncbi.nlm.nih.gov/gene/1809	http://www.ncbi.nlm.nih.gov/pubmed/?term=DPYSL3	http://genome.ucsc.edu/cgi-bin/hgTracks?clade=mammal&org=Human&db=hg19&position=DPYSL3	http://www.genecards.org/cgi-bin/carddisp.pl?gene=DPYSL3
710	SERPING1	710	SERPING1	-1.204031425	2.303825467	0.00047933	0.004852349	http://www.ncbi.nlm.nih.gov/gene/710	http://www.ncbi.nlm.nih.gov/pubmed/?term=SERPING1	http://genome.ucsc.edu/cgi-bin/hgTracks?clade=mammal&org=Human&db=hg19&position=SERPING1	http://www.genecards.org/cgi-bin/carddisp.pl?gene=SERPING1
9424	KCNK6	9424	KCNK6	-1.203116534	2.302364948	0.002767382	0.018715726	http://www.ncbi.nlm.nih.gov/gene/9424	http://www.ncbi.nlm.nih.gov/pubmed/?term=KCNK6	http://genome.ucsc.edu/cgi-bin/hgTracks?clade=mammal&org=Human&db=hg19&position=KCNK6	http://www.genecards.org/cgi-bin/carddisp.pl?gene=KCNK6
50937	CDON	50937	CDON	-1.201818619	2.300294567	0.001462025	0.011543396	http://www.ncbi.nlm.nih.gov/gene/50937	http://www.ncbi.nlm.nih.gov/pubmed/?term=CDON	http://genome.ucsc.edu/cgi-bin/hgTracks?clade=mammal&org=Human&db=hg19&position=CDON	http://www.genecards.org/cgi-bin/carddisp.pl?gene=CDON
330	BIRC3	330	BIRC3	-1.200741169	2.298577277	0.006495809	0.035402466	http://www.ncbi.nlm.nih.gov/gene/330	http://www.ncbi.nlm.nih.gov/pubmed/?term=BIRC3	http://genome.ucsc.edu/cgi-bin/hgTracks?clade=mammal&org=Human&db=hg19&position=BIRC3	http://www.genecards.org/cgi-bin/carddisp.pl?gene=BIRC3
4261	CIITA	4261	CIITA	-1.200498944	2.298191382	5.69E-05	0.00092546	http://www.ncbi.nlm.nih.gov/gene/4261	http://www.ncbi.nlm.nih.gov/pubmed/?term=CIITA	http://genome.ucsc.edu/cgi-bin/hgTracks?clade=mammal&org=Human&db=hg19&position=CIITA	http://www.genecards.org/cgi-bin/carddisp.pl?gene=CIITA
8829	NRP1	8829	NRP1	-1.199918468	2.29726688	3.82E-06	0.000105254	http://www.ncbi.nlm.nih.gov/gene/8829	http://www.ncbi.nlm.nih.gov/pubmed/?term=NRP1	http://genome.ucsc.edu/cgi-bin/hgTracks?clade=mammal&org=Human&db=hg19&position=NRP1	http://www.genecards.org/cgi-bin/carddisp.pl?gene=NRP1
5187	PER1	5187	PER1	-1.197995481	2.294206862	1.65E-05	0.000352483	http://www.ncbi.nlm.nih.gov/gene/5187	http://www.ncbi.nlm.nih.gov/pubmed/?term=PER1	http://genome.ucsc.edu/cgi-bin/hgTracks?clade=mammal&org=Human&db=hg19&position=PER1	http://www.genecards.org/cgi-bin/carddisp.pl?gene=PER1
25946	ZNF385A	25946	ZNF385A	-1.193270508	2.286705392	0.002468209	0.017217896	http://www.ncbi.nlm.nih.gov/gene/25946	http://www.ncbi.nlm.nih.gov/pubmed/?term=ZNF385A	http://genome.ucsc.edu/cgi-bin/hgTracks?clade=mammal&org=Human&db=hg19&position=ZNF385A	http://www.genecards.org/cgi-bin/carddisp.pl?gene=ZNF385A
196463	PLBD2	196463	PLBD2	-1.188047318	2.278441482	9.03E-05	0.001331055	http://www.ncbi.nlm.nih.gov/gene/196463	http://www.ncbi.nlm.nih.gov/pubmed/?term=PLBD2	http://genome.ucsc.edu/cgi-bin/hgTracks?clade=mammal&org=Human&db=hg19&position=PLBD2	http://www.genecards.org/cgi-bin/carddisp.pl?gene=PLBD2
80307	FER1L4	80307	FER1L4	-1.187511222	2.277594986	0.001286801	0.010535286	http://www.ncbi.nlm.nih.gov/gene/80307	http://www.ncbi.nlm.nih.gov/pubmed/?term=FER1L4	http://genome.ucsc.edu/cgi-bin/hgTracks?clade=mammal&org=Human&db=hg19&position=FER1L4	http://www.genecards.org/cgi-bin/carddisp.pl?gene=FER1L4
339483	MTMR9LP	339483	MTMR9LP	-1.187181492	2.277074498	0.008357745	0.042839084	http://www.ncbi.nlm.nih.gov/gene/339483	http://www.ncbi.nlm.nih.gov/pubmed/?term=MTMR9LP	http://genome.ucsc.edu/cgi-bin/hgTracks?clade=mammal&org=Human&db=hg19&position=MTMR9LP	http://www.genecards.org/cgi-bin/carddisp.pl?gene=MTMR9LP
25987	TSKU	25987	TSKU	-1.185401749	2.274267176	0.005250513	0.030538419	http://www.ncbi.nlm.nih.gov/gene/25987	http://www.ncbi.nlm.nih.gov/pubmed/?term=TSKU	http://genome.ucsc.edu/cgi-bin/hgTracks?clade=mammal&org=Human&db=hg19&position=TSKU	http://www.genecards.org/cgi-bin/carddisp.pl?gene=TSKU
11098	PRSS23	11098	PRSS23	-1.184591164	2.272989728	0.000125958	0.001737281	http://www.ncbi.nlm.nih.gov/gene/11098	http://www.ncbi.nlm.nih.gov/pubmed/?term=PRSS23	http://genome.ucsc.edu/cgi-bin/hgTracks?clade=mammal&org=Human&db=hg19&position=PRSS23	http://www.genecards.org/cgi-bin/carddisp.pl?gene=PRSS23
3038	HAS3	3038	HAS3	-1.184590986	2.272989447	0.009404699	0.046938769	http://www.ncbi.nlm.nih.gov/gene/3038	http://www.ncbi.nlm.nih.gov/pubmed/?term=HAS3	http://genome.ucsc.edu/cgi-bin/hgTracks?clade=mammal&org=Human&db=hg19&position=HAS3	http://www.genecards.org/cgi-bin/carddisp.pl?gene=HAS3
3958	LGALS3	3958	LGALS3	-1.180685598	2.266844765	0.00013296	0.00180392	http://www.ncbi.nlm.nih.gov/gene/3958	http://www.ncbi.nlm.nih.gov/pubmed/?term=LGALS3	http://genome.ucsc.edu/cgi-bin/hgTracks?clade=mammal&org=Human&db=hg19&position=LGALS3	http://www.genecards.org/cgi-bin/carddisp.pl?gene=LGALS3
2162	F13A1	2162	F13A1	-1.176469006	2.260229088	0.001632187	0.012472161	http://www.ncbi.nlm.nih.gov/gene/2162	http://www.ncbi.nlm.nih.gov/pubmed/?term=F13A1	http://genome.ucsc.edu/cgi-bin/hgTracks?clade=mammal&org=Human&db=hg19&position=F13A1	http://www.genecards.org/cgi-bin/carddisp.pl?gene=F13A1
107984747	LOC107984747	107984747	LOC107984747	-1.176419728	2.260151887	6.47E-05	0.001019437	http://www.ncbi.nlm.nih.gov/gene/107984747	http://www.ncbi.nlm.nih.gov/pubmed/?term=LOC107984747	http://genome.ucsc.edu/cgi-bin/hgTracks?clade=mammal&org=Human&db=hg19&position=LOC107984747	http://www.genecards.org/cgi-bin/carddisp.pl?gene=LOC107984747
11259	FILIP1L	11259	FILIP1L	-1.175156931	2.258174432	0.000143654	0.001913846	http://www.ncbi.nlm.nih.gov/gene/11259	http://www.ncbi.nlm.nih.gov/pubmed/?term=FILIP1L	http://genome.ucsc.edu/cgi-bin/hgTracks?clade=mammal&org=Human&db=hg19&position=FILIP1L	http://www.genecards.org/cgi-bin/carddisp.pl?gene=FILIP1L
8850	KAT2B	8850	KAT2B	-1.174412364	2.257009301	0.003424271	0.022058679	http://www.ncbi.nlm.nih.gov/gene/8850	http://www.ncbi.nlm.nih.gov/pubmed/?term=KAT2B	http://genome.ucsc.edu/cgi-bin/hgTracks?clade=mammal&org=Human&db=hg19&position=KAT2B	http://www.genecards.org/cgi-bin/carddisp.pl?gene=KAT2B
3727	JUND	3727	JUND	-1.174306781	2.256844128	2.27E-05	0.000454975	http://www.ncbi.nlm.nih.gov/gene/3727	http://www.ncbi.nlm.nih.gov/pubmed/?term=JUND	http://genome.ucsc.edu/cgi-bin/hgTracks?clade=mammal&org=Human&db=hg19&position=JUND	http://www.genecards.org/cgi-bin/carddisp.pl?gene=JUND
22795	NID2	22795	NID2	-1.169806134	2.249814624	0.002556125	0.017646022	http://www.ncbi.nlm.nih.gov/gene/22795	http://www.ncbi.nlm.nih.gov/pubmed/?term=NID2	http://genome.ucsc.edu/cgi-bin/hgTracks?clade=mammal&org=Human&db=hg19&position=NID2	http://www.genecards.org/cgi-bin/carddisp.pl?gene=NID2
23166	STAB1	23166	STAB1	-1.168350465	2.247545722	6.94E-05	0.001080709	http://www.ncbi.nlm.nih.gov/gene/23166	http://www.ncbi.nlm.nih.gov/pubmed/?term=STAB1	http://genome.ucsc.edu/cgi-bin/hgTracks?clade=mammal&org=Human&db=hg19&position=STAB1	http://www.genecards.org/cgi-bin/carddisp.pl?gene=STAB1
9267	CYTH1	9267	CYTH1	-1.163416274	2.239871975	1.65E-05	0.000352483	http://www.ncbi.nlm.nih.gov/gene/9267	http://www.ncbi.nlm.nih.gov/pubmed/?term=CYTH1	http://genome.ucsc.edu/cgi-bin/hgTracks?clade=mammal&org=Human&db=hg19&position=CYTH1	http://www.genecards.org/cgi-bin/carddisp.pl?gene=CYTH1
25849	PARM1	25849	PARM1	-1.161658602	2.237144743	0.007680631	0.040016327	http://www.ncbi.nlm.nih.gov/gene/25849	http://www.ncbi.nlm.nih.gov/pubmed/?term=PARM1	http://genome.ucsc.edu/cgi-bin/hgTracks?clade=mammal&org=Human&db=hg19&position=PARM1	http://www.genecards.org/cgi-bin/carddisp.pl?gene=PARM1
4218	RAB8A	4218	RAB8A	-1.161642654	2.237120014	0.000168924	0.00214314	http://www.ncbi.nlm.nih.gov/gene/4218	http://www.ncbi.nlm.nih.gov/pubmed/?term=RAB8A	http://genome.ucsc.edu/cgi-bin/hgTracks?clade=mammal&org=Human&db=hg19&position=RAB8A	http://www.genecards.org/cgi-bin/carddisp.pl?gene=RAB8A
4124	MAN2A1	4124	MAN2A1	-1.161244154	2.236502163	4.54E-05	0.000771362	http://www.ncbi.nlm.nih.gov/gene/4124	http://www.ncbi.nlm.nih.gov/pubmed/?term=MAN2A1	http://genome.ucsc.edu/cgi-bin/hgTracks?clade=mammal&org=Human&db=hg19&position=MAN2A1	http://www.genecards.org/cgi-bin/carddisp.pl?gene=MAN2A1
79705	LRRK1	79705	LRRK1	-1.160895893	2.235962345	3.13E-05	0.000585344	http://www.ncbi.nlm.nih.gov/gene/79705	http://www.ncbi.nlm.nih.gov/pubmed/?term=LRRK1	http://genome.ucsc.edu/cgi-bin/hgTracks?clade=mammal&org=Human&db=hg19&position=LRRK1	http://www.genecards.org/cgi-bin/carddisp.pl?gene=LRRK1
81888	HYI	81888	HYI	-1.158360685	2.232036601	0.000147504	0.001953399	http://www.ncbi.nlm.nih.gov/gene/81888	http://www.ncbi.nlm.nih.gov/pubmed/?term=HYI	http://genome.ucsc.edu/cgi-bin/hgTracks?clade=mammal&org=Human&db=hg19&position=HYI	http://www.genecards.org/cgi-bin/carddisp.pl?gene=HYI
862	RUNX1T1	862	RUNX1T1	-1.157719205	2.231044369	0.004080009	0.025137997	http://www.ncbi.nlm.nih.gov/gene/862	http://www.ncbi.nlm.nih.gov/pubmed/?term=RUNX1T1	http://genome.ucsc.edu/cgi-bin/hgTracks?clade=mammal&org=Human&db=hg19&position=RUNX1T1	http://www.genecards.org/cgi-bin/carddisp.pl?gene=RUNX1T1
3487	IGFBP4	3487	IGFBP4	-1.155084711	2.226973994	4.13E-06	0.000111707	http://www.ncbi.nlm.nih.gov/gene/3487	http://www.ncbi.nlm.nih.gov/pubmed/?term=IGFBP4	http://genome.ucsc.edu/cgi-bin/hgTracks?clade=mammal&org=Human&db=hg19&position=IGFBP4	http://www.genecards.org/cgi-bin/carddisp.pl?gene=IGFBP4
56999	ADAMTS9	56999	ADAMTS9	-1.154494477	2.226063083	6.43E-05	0.001016011	http://www.ncbi.nlm.nih.gov/gene/56999	http://www.ncbi.nlm.nih.gov/pubmed/?term=ADAMTS9	http://genome.ucsc.edu/cgi-bin/hgTracks?clade=mammal&org=Human&db=hg19&position=ADAMTS9	http://www.genecards.org/cgi-bin/carddisp.pl?gene=ADAMTS9
7357	UGCG	7357	UGCG	-1.150347289	2.219673205	0.00103592	0.008955524	http://www.ncbi.nlm.nih.gov/gene/7357	http://www.ncbi.nlm.nih.gov/pubmed/?term=UGCG	http://genome.ucsc.edu/cgi-bin/hgTracks?clade=mammal&org=Human&db=hg19&position=UGCG	http://www.genecards.org/cgi-bin/carddisp.pl?gene=UGCG
89932	PAPLN	89932	PAPLN	-1.150191392	2.219433362	0.000545359	0.005347418	http://www.ncbi.nlm.nih.gov/gene/89932	http://www.ncbi.nlm.nih.gov/pubmed/?term=PAPLN	http://genome.ucsc.edu/cgi-bin/hgTracks?clade=mammal&org=Human&db=hg19&position=PAPLN	http://www.genecards.org/cgi-bin/carddisp.pl?gene=PAPLN
5739	PTGIR	5739	PTGIR	-1.149595987	2.218517582	0.000506691	0.005065389	http://www.ncbi.nlm.nih.gov/gene/5739	http://www.ncbi.nlm.nih.gov/pubmed/?term=PTGIR	http://genome.ucsc.edu/cgi-bin/hgTracks?clade=mammal&org=Human&db=hg19&position=PTGIR	http://www.genecards.org/cgi-bin/carddisp.pl?gene=PTGIR
6482	ST3GAL1	6482	ST3GAL1	-1.149226751	2.217949858	0.000169483	0.002146143	http://www.ncbi.nlm.nih.gov/gene/6482	http://www.ncbi.nlm.nih.gov/pubmed/?term=ST3GAL1	http://genome.ucsc.edu/cgi-bin/hgTracks?clade=mammal&org=Human&db=hg19&position=ST3GAL1	http://www.genecards.org/cgi-bin/carddisp.pl?gene=ST3GAL1
487	ATP2A1	487	ATP2A1	-1.148581528	2.216958138	0.001548105	0.012050186	http://www.ncbi.nlm.nih.gov/gene/487	http://www.ncbi.nlm.nih.gov/pubmed/?term=ATP2A1	http://genome.ucsc.edu/cgi-bin/hgTracks?clade=mammal&org=Human&db=hg19&position=ATP2A1	http://www.genecards.org/cgi-bin/carddisp.pl?gene=ATP2A1
152273	FGD5	152273	FGD5	-1.147803869	2.215763448	0.00484975	0.02881687	http://www.ncbi.nlm.nih.gov/gene/152273	http://www.ncbi.nlm.nih.gov/pubmed/?term=FGD5	http://genome.ucsc.edu/cgi-bin/hgTracks?clade=mammal&org=Human&db=hg19&position=FGD5	http://www.genecards.org/cgi-bin/carddisp.pl?gene=FGD5
379013	RNF138P1	379013	RNF138P1	-1.146879717	2.214344544	0.000555835	0.005437886	http://www.ncbi.nlm.nih.gov/gene/379013	http://www.ncbi.nlm.nih.gov/pubmed/?term=RNF138P1	http://genome.ucsc.edu/cgi-bin/hgTracks?clade=mammal&org=Human&db=hg19&position=RNF138P1	http://www.genecards.org/cgi-bin/carddisp.pl?gene=RNF138P1
160622	TAMALIN	160622	TAMALIN	-1.145663134	2.212478037	0.001174722	0.009786408	http://www.ncbi.nlm.nih.gov/gene/160622	http://www.ncbi.nlm.nih.gov/pubmed/?term=TAMALIN	http://genome.ucsc.edu/cgi-bin/hgTracks?clade=mammal&org=Human&db=hg19&position=TAMALIN	http://www.genecards.org/cgi-bin/carddisp.pl?gene=TAMALIN
3936	LCP1	3936	LCP1	-1.142669253	2.207891464	0.009402897	0.046938769	http://www.ncbi.nlm.nih.gov/gene/3936	http://www.ncbi.nlm.nih.gov/pubmed/?term=LCP1	http://genome.ucsc.edu/cgi-bin/hgTracks?clade=mammal&org=Human&db=hg19&position=LCP1	http://www.genecards.org/cgi-bin/carddisp.pl?gene=LCP1
386627	SAP30L-AS1	386627	SAP30L-AS1	-1.142244741	2.207241888	0.001011972	0.008817286	http://www.ncbi.nlm.nih.gov/gene/386627	http://www.ncbi.nlm.nih.gov/pubmed/?term=SAP30L-AS1	http://genome.ucsc.edu/cgi-bin/hgTracks?clade=mammal&org=Human&db=hg19&position=SAP30L-AS1	http://www.genecards.org/cgi-bin/carddisp.pl?gene=SAP30L-AS1
10964	IFI44L	10964	IFI44L	-1.141958724	2.206804341	0.005910927	0.033245213	http://www.ncbi.nlm.nih.gov/gene/10964	http://www.ncbi.nlm.nih.gov/pubmed/?term=IFI44L	http://genome.ucsc.edu/cgi-bin/hgTracks?clade=mammal&org=Human&db=hg19&position=IFI44L	http://www.genecards.org/cgi-bin/carddisp.pl?gene=IFI44L
5164	PDK2	5164	PDK2	-1.139206896	2.202599047	0.003588809	0.022809183	http://www.ncbi.nlm.nih.gov/gene/5164	http://www.ncbi.nlm.nih.gov/pubmed/?term=PDK2	http://genome.ucsc.edu/cgi-bin/hgTracks?clade=mammal&org=Human&db=hg19&position=PDK2	http://www.genecards.org/cgi-bin/carddisp.pl?gene=PDK2
8553	BHLHE40	8553	BHLHE40	-1.137106287	2.199394328	3.23E-06	9.18E-05	http://www.ncbi.nlm.nih.gov/gene/8553	http://www.ncbi.nlm.nih.gov/pubmed/?term=BHLHE40	http://genome.ucsc.edu/cgi-bin/hgTracks?clade=mammal&org=Human&db=hg19&position=BHLHE40	http://www.genecards.org/cgi-bin/carddisp.pl?gene=BHLHE40
55501	CHST12	55501	CHST12	-1.135887572	2.197537176	0.001679558	0.012702736	http://www.ncbi.nlm.nih.gov/gene/55501	http://www.ncbi.nlm.nih.gov/pubmed/?term=CHST12	http://genome.ucsc.edu/cgi-bin/hgTracks?clade=mammal&org=Human&db=hg19&position=CHST12	http://www.genecards.org/cgi-bin/carddisp.pl?gene=CHST12
60481	ELOVL5	60481	ELOVL5	-1.134233534	2.195019161	1.28E-06	4.54E-05	http://www.ncbi.nlm.nih.gov/gene/60481	http://www.ncbi.nlm.nih.gov/pubmed/?term=ELOVL5	http://genome.ucsc.edu/cgi-bin/hgTracks?clade=mammal&org=Human&db=hg19&position=ELOVL5	http://www.genecards.org/cgi-bin/carddisp.pl?gene=ELOVL5
100652759	PRICKLE2-AS1	100652759	PRICKLE2-AS1	-1.132591152	2.192521746	0.007538971	0.039401794	http://www.ncbi.nlm.nih.gov/gene/100652759	http://www.ncbi.nlm.nih.gov/pubmed/?term=PRICKLE2-AS1	http://genome.ucsc.edu/cgi-bin/hgTracks?clade=mammal&org=Human&db=hg19&position=PRICKLE2-AS1	http://www.genecards.org/cgi-bin/carddisp.pl?gene=PRICKLE2-AS1
6337	SCNN1A	6337	SCNN1A	-1.13049915	2.189344751	0.009768011	0.048368944	http://www.ncbi.nlm.nih.gov/gene/6337	http://www.ncbi.nlm.nih.gov/pubmed/?term=SCNN1A	http://genome.ucsc.edu/cgi-bin/hgTracks?clade=mammal&org=Human&db=hg19&position=SCNN1A	http://www.genecards.org/cgi-bin/carddisp.pl?gene=SCNN1A
1992	SERPINB1	1992	SERPINB1	-1.129739579	2.188192377	0.001919275	0.014095756	http://www.ncbi.nlm.nih.gov/gene/1992	http://www.ncbi.nlm.nih.gov/pubmed/?term=SERPINB1	http://genome.ucsc.edu/cgi-bin/hgTracks?clade=mammal&org=Human&db=hg19&position=SERPINB1	http://www.genecards.org/cgi-bin/carddisp.pl?gene=SERPINB1
256051	ZNF549	256051	ZNF549	-1.129696307	2.188126745	0.008580482	0.043711146	http://www.ncbi.nlm.nih.gov/gene/256051	http://www.ncbi.nlm.nih.gov/pubmed/?term=ZNF549	http://genome.ucsc.edu/cgi-bin/hgTracks?clade=mammal&org=Human&db=hg19&position=ZNF549	http://www.genecards.org/cgi-bin/carddisp.pl?gene=ZNF549
55619	DOCK10	55619	DOCK10	-1.127399837	2.184646474	0.00126902	0.010453899	http://www.ncbi.nlm.nih.gov/gene/55619	http://www.ncbi.nlm.nih.gov/pubmed/?term=DOCK10	http://genome.ucsc.edu/cgi-bin/hgTracks?clade=mammal&org=Human&db=hg19&position=DOCK10	http://www.genecards.org/cgi-bin/carddisp.pl?gene=DOCK10
29969	MDFIC	29969	MDFIC	-1.125222181	2.181351376	0.002477311	0.0172452	http://www.ncbi.nlm.nih.gov/gene/29969	http://www.ncbi.nlm.nih.gov/pubmed/?term=MDFIC	http://genome.ucsc.edu/cgi-bin/hgTracks?clade=mammal&org=Human&db=hg19&position=MDFIC	http://www.genecards.org/cgi-bin/carddisp.pl?gene=MDFIC
23345	SYNE1	23345	SYNE1	-1.124165735	2.179754617	0.000397148	0.004184216	http://www.ncbi.nlm.nih.gov/gene/23345	http://www.ncbi.nlm.nih.gov/pubmed/?term=SYNE1	http://genome.ucsc.edu/cgi-bin/hgTracks?clade=mammal&org=Human&db=hg19&position=SYNE1	http://www.genecards.org/cgi-bin/carddisp.pl?gene=SYNE1
57130	ATP13A1	57130	ATP13A1	-1.123170363	2.178251238	0.000158114	0.002033162	http://www.ncbi.nlm.nih.gov/gene/57130	http://www.ncbi.nlm.nih.gov/pubmed/?term=ATP13A1	http://genome.ucsc.edu/cgi-bin/hgTracks?clade=mammal&org=Human&db=hg19&position=ATP13A1	http://www.genecards.org/cgi-bin/carddisp.pl?gene=ATP13A1
4035	LRP1	4035	LRP1	-1.122669699	2.177495443	1.96E-09	2.11E-07	http://www.ncbi.nlm.nih.gov/gene/4035	http://www.ncbi.nlm.nih.gov/pubmed/?term=LRP1	http://genome.ucsc.edu/cgi-bin/hgTracks?clade=mammal&org=Human&db=hg19&position=LRP1	http://www.genecards.org/cgi-bin/carddisp.pl?gene=LRP1
6586	SLIT3	6586	SLIT3	-1.120449472	2.174146976	1.07E-05	0.000246243	http://www.ncbi.nlm.nih.gov/gene/6586	http://www.ncbi.nlm.nih.gov/pubmed/?term=SLIT3	http://genome.ucsc.edu/cgi-bin/hgTracks?clade=mammal&org=Human&db=hg19&position=SLIT3	http://www.genecards.org/cgi-bin/carddisp.pl?gene=SLIT3
6282	S100A11	6282	S100A11	-1.119605374	2.172875288	0.001434781	0.011368802	http://www.ncbi.nlm.nih.gov/gene/6282	http://www.ncbi.nlm.nih.gov/pubmed/?term=S100A11	http://genome.ucsc.edu/cgi-bin/hgTracks?clade=mammal&org=Human&db=hg19&position=S100A11	http://www.genecards.org/cgi-bin/carddisp.pl?gene=S100A11
2987	GUK1	2987	GUK1	-1.118928974	2.171856786	7.83E-05	0.001183518	http://www.ncbi.nlm.nih.gov/gene/2987	http://www.ncbi.nlm.nih.gov/pubmed/?term=GUK1	http://genome.ucsc.edu/cgi-bin/hgTracks?clade=mammal&org=Human&db=hg19&position=GUK1	http://www.genecards.org/cgi-bin/carddisp.pl?gene=GUK1
9645	MICAL2	9645	MICAL2	-1.117984122	2.170434857	0.001926289	0.014119038	http://www.ncbi.nlm.nih.gov/gene/9645	http://www.ncbi.nlm.nih.gov/pubmed/?term=MICAL2	http://genome.ucsc.edu/cgi-bin/hgTracks?clade=mammal&org=Human&db=hg19&position=MICAL2	http://www.genecards.org/cgi-bin/carddisp.pl?gene=MICAL2
283131	NEAT1	283131	NEAT1	-1.116918889	2.168832879	2.37E-08	1.83E-06	http://www.ncbi.nlm.nih.gov/gene/283131	http://www.ncbi.nlm.nih.gov/pubmed/?term=NEAT1	http://genome.ucsc.edu/cgi-bin/hgTracks?clade=mammal&org=Human&db=hg19&position=NEAT1	http://www.genecards.org/cgi-bin/carddisp.pl?gene=NEAT1
390	RND3	390	RND3	-1.116621842	2.168386367	0.000941617	0.008302211	http://www.ncbi.nlm.nih.gov/gene/390	http://www.ncbi.nlm.nih.gov/pubmed/?term=RND3	http://genome.ucsc.edu/cgi-bin/hgTracks?clade=mammal&org=Human&db=hg19&position=RND3	http://www.genecards.org/cgi-bin/carddisp.pl?gene=RND3
162073	ITPRIPL2	162073	ITPRIPL2	-1.116620089	2.168383732	9.63E-05	0.001391769	http://www.ncbi.nlm.nih.gov/gene/162073	http://www.ncbi.nlm.nih.gov/pubmed/?term=ITPRIPL2	http://genome.ucsc.edu/cgi-bin/hgTracks?clade=mammal&org=Human&db=hg19&position=ITPRIPL2	http://www.genecards.org/cgi-bin/carddisp.pl?gene=ITPRIPL2
3910	LAMA4	3910	LAMA4	-1.110271959	2.158863396	0.000538244	0.005316862	http://www.ncbi.nlm.nih.gov/gene/3910	http://www.ncbi.nlm.nih.gov/pubmed/?term=LAMA4	http://genome.ucsc.edu/cgi-bin/hgTracks?clade=mammal&org=Human&db=hg19&position=LAMA4	http://www.genecards.org/cgi-bin/carddisp.pl?gene=LAMA4
2669	GEM	2669	GEM	-1.110084137	2.158582356	0.00677577	0.036414971	http://www.ncbi.nlm.nih.gov/gene/2669	http://www.ncbi.nlm.nih.gov/pubmed/?term=GEM	http://genome.ucsc.edu/cgi-bin/hgTracks?clade=mammal&org=Human&db=hg19&position=GEM	http://www.genecards.org/cgi-bin/carddisp.pl?gene=GEM
10458	BAIAP2	10458	BAIAP2	-1.109896324	2.158301366	4.48E-05	0.000765704	http://www.ncbi.nlm.nih.gov/gene/10458	http://www.ncbi.nlm.nih.gov/pubmed/?term=BAIAP2	http://genome.ucsc.edu/cgi-bin/hgTracks?clade=mammal&org=Human&db=hg19&position=BAIAP2	http://www.genecards.org/cgi-bin/carddisp.pl?gene=BAIAP2
114897	C1QTNF1	114897	C1QTNF1	-1.107844682	2.155234249	0.001930556	0.014134731	http://www.ncbi.nlm.nih.gov/gene/114897	http://www.ncbi.nlm.nih.gov/pubmed/?term=C1QTNF1	http://genome.ucsc.edu/cgi-bin/hgTracks?clade=mammal&org=Human&db=hg19&position=C1QTNF1	http://www.genecards.org/cgi-bin/carddisp.pl?gene=C1QTNF1
10493	VAT1	10493	VAT1	-1.107342032	2.154483474	2.59E-06	7.89E-05	http://www.ncbi.nlm.nih.gov/gene/10493	http://www.ncbi.nlm.nih.gov/pubmed/?term=VAT1	http://genome.ucsc.edu/cgi-bin/hgTracks?clade=mammal&org=Human&db=hg19&position=VAT1	http://www.genecards.org/cgi-bin/carddisp.pl?gene=VAT1
4780	NFE2L2	4780	NFE2L2	-1.106591671	2.153363196	2.15E-07	1.04E-05	http://www.ncbi.nlm.nih.gov/gene/4780	http://www.ncbi.nlm.nih.gov/pubmed/?term=NFE2L2	http://genome.ucsc.edu/cgi-bin/hgTracks?clade=mammal&org=Human&db=hg19&position=NFE2L2	http://www.genecards.org/cgi-bin/carddisp.pl?gene=NFE2L2
100129931	LOC100129931	100129931	LOC100129931	-1.106359866	2.153017231	8.47E-05	0.001265184	http://www.ncbi.nlm.nih.gov/gene/100129931	http://www.ncbi.nlm.nih.gov/pubmed/?term=LOC100129931	http://genome.ucsc.edu/cgi-bin/hgTracks?clade=mammal&org=Human&db=hg19&position=LOC100129931	http://www.genecards.org/cgi-bin/carddisp.pl?gene=LOC100129931
11309	SLCO2B1	11309	SLCO2B1	-1.104866619	2.150789925	0.001329395	0.010799535	http://www.ncbi.nlm.nih.gov/gene/11309	http://www.ncbi.nlm.nih.gov/pubmed/?term=SLCO2B1	http://genome.ucsc.edu/cgi-bin/hgTracks?clade=mammal&org=Human&db=hg19&position=SLCO2B1	http://www.genecards.org/cgi-bin/carddisp.pl?gene=SLCO2B1
7316	UBC	7316	UBC	-1.104044621	2.149564829	3.35E-06	9.49E-05	http://www.ncbi.nlm.nih.gov/gene/7316	http://www.ncbi.nlm.nih.gov/pubmed/?term=UBC	http://genome.ucsc.edu/cgi-bin/hgTracks?clade=mammal&org=Human&db=hg19&position=UBC	http://www.genecards.org/cgi-bin/carddisp.pl?gene=UBC
6646	SOAT1	6646	SOAT1	-1.10369748	2.149047662	0.002908903	0.01947471	http://www.ncbi.nlm.nih.gov/gene/6646	http://www.ncbi.nlm.nih.gov/pubmed/?term=SOAT1	http://genome.ucsc.edu/cgi-bin/hgTracks?clade=mammal&org=Human&db=hg19&position=SOAT1	http://www.genecards.org/cgi-bin/carddisp.pl?gene=SOAT1
6185	RPN2	6185	RPN2	-1.102999271	2.148007858	2.23E-05	0.000447872	http://www.ncbi.nlm.nih.gov/gene/6185	http://www.ncbi.nlm.nih.gov/pubmed/?term=RPN2	http://genome.ucsc.edu/cgi-bin/hgTracks?clade=mammal&org=Human&db=hg19&position=RPN2	http://www.genecards.org/cgi-bin/carddisp.pl?gene=RPN2
283991	UBALD2	283991	UBALD2	-1.099454989	2.142737304	0.004283266	0.026052289	http://www.ncbi.nlm.nih.gov/gene/283991	http://www.ncbi.nlm.nih.gov/pubmed/?term=UBALD2	http://genome.ucsc.edu/cgi-bin/hgTracks?clade=mammal&org=Human&db=hg19&position=UBALD2	http://www.genecards.org/cgi-bin/carddisp.pl?gene=UBALD2
9881	TRANK1	9881	TRANK1	-1.099162533	2.142302983	9.91E-07	3.66E-05	http://www.ncbi.nlm.nih.gov/gene/9881	http://www.ncbi.nlm.nih.gov/pubmed/?term=TRANK1	http://genome.ucsc.edu/cgi-bin/hgTracks?clade=mammal&org=Human&db=hg19&position=TRANK1	http://www.genecards.org/cgi-bin/carddisp.pl?gene=TRANK1
2034	EPAS1	2034	EPAS1	-1.099063623	2.142156113	6.67E-07	2.65E-05	http://www.ncbi.nlm.nih.gov/gene/2034	http://www.ncbi.nlm.nih.gov/pubmed/?term=EPAS1	http://genome.ucsc.edu/cgi-bin/hgTracks?clade=mammal&org=Human&db=hg19&position=EPAS1	http://www.genecards.org/cgi-bin/carddisp.pl?gene=EPAS1
25992	SNED1	25992	SNED1	-1.098817258	2.141790335	6.64E-06	0.000167702	http://www.ncbi.nlm.nih.gov/gene/25992	http://www.ncbi.nlm.nih.gov/pubmed/?term=SNED1	http://genome.ucsc.edu/cgi-bin/hgTracks?clade=mammal&org=Human&db=hg19&position=SNED1	http://www.genecards.org/cgi-bin/carddisp.pl?gene=SNED1
5654	HTRA1	5654	HTRA1	-1.098042961	2.14064114	0.002475724	0.0172452	http://www.ncbi.nlm.nih.gov/gene/5654	http://www.ncbi.nlm.nih.gov/pubmed/?term=HTRA1	http://genome.ucsc.edu/cgi-bin/hgTracks?clade=mammal&org=Human&db=hg19&position=HTRA1	http://www.genecards.org/cgi-bin/carddisp.pl?gene=HTRA1
2114	ETS2	2114	ETS2	-1.095846056	2.137383898	6.74E-06	0.000168969	http://www.ncbi.nlm.nih.gov/gene/2114	http://www.ncbi.nlm.nih.gov/pubmed/?term=ETS2	http://genome.ucsc.edu/cgi-bin/hgTracks?clade=mammal&org=Human&db=hg19&position=ETS2	http://www.genecards.org/cgi-bin/carddisp.pl?gene=ETS2
116983	ACAP3	116983	ACAP3	-1.095213408	2.136446823	0.001919179	0.014095756	http://www.ncbi.nlm.nih.gov/gene/116983	http://www.ncbi.nlm.nih.gov/pubmed/?term=ACAP3	http://genome.ucsc.edu/cgi-bin/hgTracks?clade=mammal&org=Human&db=hg19&position=ACAP3	http://www.genecards.org/cgi-bin/carddisp.pl?gene=ACAP3
1024	CDK8	1024	CDK8	-1.094443569	2.135307094	0.001649018	0.012514467	http://www.ncbi.nlm.nih.gov/gene/1024	http://www.ncbi.nlm.nih.gov/pubmed/?term=CDK8	http://genome.ucsc.edu/cgi-bin/hgTracks?clade=mammal&org=Human&db=hg19&position=CDK8	http://www.genecards.org/cgi-bin/carddisp.pl?gene=CDK8
5412	UBL3	5412	UBL3	-1.094098231	2.134796027	2.43E-05	0.000474782	http://www.ncbi.nlm.nih.gov/gene/5412	http://www.ncbi.nlm.nih.gov/pubmed/?term=UBL3	http://genome.ucsc.edu/cgi-bin/hgTracks?clade=mammal&org=Human&db=hg19&position=UBL3	http://www.genecards.org/cgi-bin/carddisp.pl?gene=UBL3
3337	DNAJB1	3337	DNAJB1	-1.092968349	2.133124763	0.000532014	0.005278845	http://www.ncbi.nlm.nih.gov/gene/3337	http://www.ncbi.nlm.nih.gov/pubmed/?term=DNAJB1	http://genome.ucsc.edu/cgi-bin/hgTracks?clade=mammal&org=Human&db=hg19&position=DNAJB1	http://www.genecards.org/cgi-bin/carddisp.pl?gene=DNAJB1
6541	SLC7A1	6541	SLC7A1	-1.092113427	2.131861076	3.15E-06	9.11E-05	http://www.ncbi.nlm.nih.gov/gene/6541	http://www.ncbi.nlm.nih.gov/pubmed/?term=SLC7A1	http://genome.ucsc.edu/cgi-bin/hgTracks?clade=mammal&org=Human&db=hg19&position=SLC7A1	http://www.genecards.org/cgi-bin/carddisp.pl?gene=SLC7A1
27	ABL2	27	ABL2	-1.08840495	2.126388121	1.33E-08	1.15E-06	http://www.ncbi.nlm.nih.gov/gene/27	http://www.ncbi.nlm.nih.gov/pubmed/?term=ABL2	http://genome.ucsc.edu/cgi-bin/hgTracks?clade=mammal&org=Human&db=hg19&position=ABL2	http://www.genecards.org/cgi-bin/carddisp.pl?gene=ABL2
196	AHR	196	AHR	-1.088164743	2.126034109	1.33E-05	0.000297504	http://www.ncbi.nlm.nih.gov/gene/196	http://www.ncbi.nlm.nih.gov/pubmed/?term=AHR	http://genome.ucsc.edu/cgi-bin/hgTracks?clade=mammal&org=Human&db=hg19&position=AHR	http://www.genecards.org/cgi-bin/carddisp.pl?gene=AHR
7145	TNS1	7145	TNS1	-1.087525384	2.125092124	1.72E-08	1.43E-06	http://www.ncbi.nlm.nih.gov/gene/7145	http://www.ncbi.nlm.nih.gov/pubmed/?term=TNS1	http://genome.ucsc.edu/cgi-bin/hgTracks?clade=mammal&org=Human&db=hg19&position=TNS1	http://www.genecards.org/cgi-bin/carddisp.pl?gene=TNS1
219654	ZCCHC24	219654	ZCCHC24	-1.086130696	2.123038739	4.54E-05	0.000771362	http://www.ncbi.nlm.nih.gov/gene/219654	http://www.ncbi.nlm.nih.gov/pubmed/?term=ZCCHC24	http://genome.ucsc.edu/cgi-bin/hgTracks?clade=mammal&org=Human&db=hg19&position=ZCCHC24	http://www.genecards.org/cgi-bin/carddisp.pl?gene=ZCCHC24
90627	STARD13	90627	STARD13	-1.085431137	2.122009533	0.001176886	0.009792161	http://www.ncbi.nlm.nih.gov/gene/90627	http://www.ncbi.nlm.nih.gov/pubmed/?term=STARD13	http://genome.ucsc.edu/cgi-bin/hgTracks?clade=mammal&org=Human&db=hg19&position=STARD13	http://www.genecards.org/cgi-bin/carddisp.pl?gene=STARD13
23213	SULF1	23213	SULF1	-1.085355243	2.121897906	0.002519384	0.017446736	http://www.ncbi.nlm.nih.gov/gene/23213	http://www.ncbi.nlm.nih.gov/pubmed/?term=SULF1	http://genome.ucsc.edu/cgi-bin/hgTracks?clade=mammal&org=Human&db=hg19&position=SULF1	http://www.genecards.org/cgi-bin/carddisp.pl?gene=SULF1
2355	FOSL2	2355	FOSL2	-1.085171524	2.121627711	5.64E-05	0.000919575	http://www.ncbi.nlm.nih.gov/gene/2355	http://www.ncbi.nlm.nih.gov/pubmed/?term=FOSL2	http://genome.ucsc.edu/cgi-bin/hgTracks?clade=mammal&org=Human&db=hg19&position=FOSL2	http://www.genecards.org/cgi-bin/carddisp.pl?gene=FOSL2
953	ENTPD1	953	ENTPD1	-1.083761752	2.119555513	1.24E-06	4.42E-05	http://www.ncbi.nlm.nih.gov/gene/953	http://www.ncbi.nlm.nih.gov/pubmed/?term=ENTPD1	http://genome.ucsc.edu/cgi-bin/hgTracks?clade=mammal&org=Human&db=hg19&position=ENTPD1	http://www.genecards.org/cgi-bin/carddisp.pl?gene=ENTPD1
10788	IQGAP2	10788	IQGAP2	-1.082822646	2.118176261	0.005183874	0.030256711	http://www.ncbi.nlm.nih.gov/gene/10788	http://www.ncbi.nlm.nih.gov/pubmed/?term=IQGAP2	http://genome.ucsc.edu/cgi-bin/hgTracks?clade=mammal&org=Human&db=hg19&position=IQGAP2	http://www.genecards.org/cgi-bin/carddisp.pl?gene=IQGAP2
6867	TACC1	6867	TACC1	-1.08079727	2.115204674	1.57E-05	0.000339085	http://www.ncbi.nlm.nih.gov/gene/6867	http://www.ncbi.nlm.nih.gov/pubmed/?term=TACC1	http://genome.ucsc.edu/cgi-bin/hgTracks?clade=mammal&org=Human&db=hg19&position=TACC1	http://www.genecards.org/cgi-bin/carddisp.pl?gene=TACC1
100507062	PSMD6-AS2	100507062	PSMD6-AS2	-1.077882633	2.110935698	0.00342348	0.022058679	http://www.ncbi.nlm.nih.gov/gene/100507062	http://www.ncbi.nlm.nih.gov/pubmed/?term=PSMD6-AS2	http://genome.ucsc.edu/cgi-bin/hgTracks?clade=mammal&org=Human&db=hg19&position=PSMD6-AS2	http://www.genecards.org/cgi-bin/carddisp.pl?gene=PSMD6-AS2
7867	MAPKAPK3	7867	MAPKAPK3	-1.0770149	2.109666423	0.006968437	0.037144585	http://www.ncbi.nlm.nih.gov/gene/7867	http://www.ncbi.nlm.nih.gov/pubmed/?term=MAPKAPK3	http://genome.ucsc.edu/cgi-bin/hgTracks?clade=mammal&org=Human&db=hg19&position=MAPKAPK3	http://www.genecards.org/cgi-bin/carddisp.pl?gene=MAPKAPK3
2760	GM2A	2760	GM2A	-1.076290749	2.108607755	0.000321189	0.003535201	http://www.ncbi.nlm.nih.gov/gene/2760	http://www.ncbi.nlm.nih.gov/pubmed/?term=GM2A	http://genome.ucsc.edu/cgi-bin/hgTracks?clade=mammal&org=Human&db=hg19&position=GM2A	http://www.genecards.org/cgi-bin/carddisp.pl?gene=GM2A
57590	WDFY1	57590	WDFY1	-1.075983805	2.108159182	2.20E-05	0.000442413	http://www.ncbi.nlm.nih.gov/gene/57590	http://www.ncbi.nlm.nih.gov/pubmed/?term=WDFY1	http://genome.ucsc.edu/cgi-bin/hgTracks?clade=mammal&org=Human&db=hg19&position=WDFY1	http://www.genecards.org/cgi-bin/carddisp.pl?gene=WDFY1
54855	TENT5C	54855	TENT5C	-1.075216776	2.107038647	0.009608866	0.047742708	http://www.ncbi.nlm.nih.gov/gene/54855	http://www.ncbi.nlm.nih.gov/pubmed/?term=TENT5C	http://genome.ucsc.edu/cgi-bin/hgTracks?clade=mammal&org=Human&db=hg19&position=TENT5C	http://www.genecards.org/cgi-bin/carddisp.pl?gene=TENT5C
2495	FTH1	2495	FTH1	-1.074804064	2.106435972	3.56E-05	0.000644649	http://www.ncbi.nlm.nih.gov/gene/2495	http://www.ncbi.nlm.nih.gov/pubmed/?term=FTH1	http://genome.ucsc.edu/cgi-bin/hgTracks?clade=mammal&org=Human&db=hg19&position=FTH1	http://www.genecards.org/cgi-bin/carddisp.pl?gene=FTH1
51474	LIMA1	51474	LIMA1	-1.07365289	2.104755847	3.68E-05	0.00065872	http://www.ncbi.nlm.nih.gov/gene/51474	http://www.ncbi.nlm.nih.gov/pubmed/?term=LIMA1	http://genome.ucsc.edu/cgi-bin/hgTracks?clade=mammal&org=Human&db=hg19&position=LIMA1	http://www.genecards.org/cgi-bin/carddisp.pl?gene=LIMA1
64762	GAREM1	64762	GAREM1	-1.072091824	2.102479631	0.00463792	0.027832681	http://www.ncbi.nlm.nih.gov/gene/64762	http://www.ncbi.nlm.nih.gov/pubmed/?term=GAREM1	http://genome.ucsc.edu/cgi-bin/hgTracks?clade=mammal&org=Human&db=hg19&position=GAREM1	http://www.genecards.org/cgi-bin/carddisp.pl?gene=GAREM1
7048	TGFBR2	7048	TGFBR2	-1.070369644	2.099971348	3.66E-05	0.000658106	http://www.ncbi.nlm.nih.gov/gene/7048	http://www.ncbi.nlm.nih.gov/pubmed/?term=TGFBR2	http://genome.ucsc.edu/cgi-bin/hgTracks?clade=mammal&org=Human&db=hg19&position=TGFBR2	http://www.genecards.org/cgi-bin/carddisp.pl?gene=TGFBR2
5580	PRKCD	5580	PRKCD	-1.070262871	2.099815937	0.003849084	0.02395947	http://www.ncbi.nlm.nih.gov/gene/5580	http://www.ncbi.nlm.nih.gov/pubmed/?term=PRKCD	http://genome.ucsc.edu/cgi-bin/hgTracks?clade=mammal&org=Human&db=hg19&position=PRKCD	http://www.genecards.org/cgi-bin/carddisp.pl?gene=PRKCD
4734	NEDD4	4734	NEDD4	-1.069308484	2.098427302	0.002037982	0.01474863	http://www.ncbi.nlm.nih.gov/gene/4734	http://www.ncbi.nlm.nih.gov/pubmed/?term=NEDD4	http://genome.ucsc.edu/cgi-bin/hgTracks?clade=mammal&org=Human&db=hg19&position=NEDD4	http://www.genecards.org/cgi-bin/carddisp.pl?gene=NEDD4
6277	S100A6	6277	S100A6	-1.068388255	2.097089239	0.001539265	0.012038864	http://www.ncbi.nlm.nih.gov/gene/6277	http://www.ncbi.nlm.nih.gov/pubmed/?term=S100A6	http://genome.ucsc.edu/cgi-bin/hgTracks?clade=mammal&org=Human&db=hg19&position=S100A6	http://www.genecards.org/cgi-bin/carddisp.pl?gene=S100A6
378805	LINC-PINT	378805	LINC-PINT	-1.067571847	2.095902851	2.14E-05	0.000435613	http://www.ncbi.nlm.nih.gov/gene/378805	http://www.ncbi.nlm.nih.gov/pubmed/?term=LINC-PINT	http://genome.ucsc.edu/cgi-bin/hgTracks?clade=mammal&org=Human&db=hg19&position=LINC-PINT	http://www.genecards.org/cgi-bin/carddisp.pl?gene=LINC-PINT
114884	OSBPL10	114884	OSBPL10	-1.066768763	2.09473648	0.003236769	0.021200042	http://www.ncbi.nlm.nih.gov/gene/114884	http://www.ncbi.nlm.nih.gov/pubmed/?term=OSBPL10	http://genome.ucsc.edu/cgi-bin/hgTracks?clade=mammal&org=Human&db=hg19&position=OSBPL10	http://www.genecards.org/cgi-bin/carddisp.pl?gene=OSBPL10
81565	NDEL1	81565	NDEL1	-1.064984467	2.092147354	2.01E-07	1.00E-05	http://www.ncbi.nlm.nih.gov/gene/81565	http://www.ncbi.nlm.nih.gov/pubmed/?term=NDEL1	http://genome.ucsc.edu/cgi-bin/hgTracks?clade=mammal&org=Human&db=hg19&position=NDEL1	http://www.genecards.org/cgi-bin/carddisp.pl?gene=NDEL1
115207	KCTD12	115207	KCTD12	-1.064528201	2.091485797	1.78E-05	0.000378423	http://www.ncbi.nlm.nih.gov/gene/115207	http://www.ncbi.nlm.nih.gov/pubmed/?term=KCTD12	http://genome.ucsc.edu/cgi-bin/hgTracks?clade=mammal&org=Human&db=hg19&position=KCTD12	http://www.genecards.org/cgi-bin/carddisp.pl?gene=KCTD12
55824	PAG1	55824	PAG1	-1.062482654	2.088522454	0.002038807	0.01474863	http://www.ncbi.nlm.nih.gov/gene/55824	http://www.ncbi.nlm.nih.gov/pubmed/?term=PAG1	http://genome.ucsc.edu/cgi-bin/hgTracks?clade=mammal&org=Human&db=hg19&position=PAG1	http://www.genecards.org/cgi-bin/carddisp.pl?gene=PAG1
54507	ADAMTSL4	54507	ADAMTSL4	-1.061378919	2.086925239	5.03E-05	0.00084084	http://www.ncbi.nlm.nih.gov/gene/54507	http://www.ncbi.nlm.nih.gov/pubmed/?term=ADAMTSL4	http://genome.ucsc.edu/cgi-bin/hgTracks?clade=mammal&org=Human&db=hg19&position=ADAMTSL4	http://www.genecards.org/cgi-bin/carddisp.pl?gene=ADAMTSL4
107985236	LOC107985236	107985236	LOC107985236	-1.060605505	2.08580676	0.001154604	0.009716216	http://www.ncbi.nlm.nih.gov/gene/107985236	http://www.ncbi.nlm.nih.gov/pubmed/?term=LOC107985236	http://genome.ucsc.edu/cgi-bin/hgTracks?clade=mammal&org=Human&db=hg19&position=LOC107985236	http://www.genecards.org/cgi-bin/carddisp.pl?gene=LOC107985236
91949	COG7	91949	COG7	-1.055493459	2.078428991	0.003494345	0.022379967	http://www.ncbi.nlm.nih.gov/gene/91949	http://www.ncbi.nlm.nih.gov/pubmed/?term=COG7	http://genome.ucsc.edu/cgi-bin/hgTracks?clade=mammal&org=Human&db=hg19&position=COG7	http://www.genecards.org/cgi-bin/carddisp.pl?gene=COG7
54915	YTHDF1	54915	YTHDF1	-1.054785791	2.077409734	0.001079895	0.00925147	http://www.ncbi.nlm.nih.gov/gene/54915	http://www.ncbi.nlm.nih.gov/pubmed/?term=YTHDF1	http://genome.ucsc.edu/cgi-bin/hgTracks?clade=mammal&org=Human&db=hg19&position=YTHDF1	http://www.genecards.org/cgi-bin/carddisp.pl?gene=YTHDF1
1969	EPHA2	1969	EPHA2	-1.054351852	2.076784976	0.010042693	0.049280846	http://www.ncbi.nlm.nih.gov/gene/1969	http://www.ncbi.nlm.nih.gov/pubmed/?term=EPHA2	http://genome.ucsc.edu/cgi-bin/hgTracks?clade=mammal&org=Human&db=hg19&position=EPHA2	http://www.genecards.org/cgi-bin/carddisp.pl?gene=EPHA2
23500	DAAM2	23500	DAAM2	-1.052776204	2.074518042	0.000250598	0.002927895	http://www.ncbi.nlm.nih.gov/gene/23500	http://www.ncbi.nlm.nih.gov/pubmed/?term=DAAM2	http://genome.ucsc.edu/cgi-bin/hgTracks?clade=mammal&org=Human&db=hg19&position=DAAM2	http://www.genecards.org/cgi-bin/carddisp.pl?gene=DAAM2
9711	RUBCN	9711	RUBCN	-1.047925003	2.06755399	0.000139646	0.00186794	http://www.ncbi.nlm.nih.gov/gene/9711	http://www.ncbi.nlm.nih.gov/pubmed/?term=RUBCN	http://genome.ucsc.edu/cgi-bin/hgTracks?clade=mammal&org=Human&db=hg19&position=RUBCN	http://www.genecards.org/cgi-bin/carddisp.pl?gene=RUBCN
6935	ZEB1	6935	ZEB1	-1.044029185	2.06197835	0.001253704	0.010344177	http://www.ncbi.nlm.nih.gov/gene/6935	http://www.ncbi.nlm.nih.gov/pubmed/?term=ZEB1	http://genome.ucsc.edu/cgi-bin/hgTracks?clade=mammal&org=Human&db=hg19&position=ZEB1	http://www.genecards.org/cgi-bin/carddisp.pl?gene=ZEB1
23313	KIAA0930	23313	KIAA0930	-1.042593318	2.059927151	0.000172401	0.00216249	http://www.ncbi.nlm.nih.gov/gene/23313	http://www.ncbi.nlm.nih.gov/pubmed/?term=KIAA0930	http://genome.ucsc.edu/cgi-bin/hgTracks?clade=mammal&org=Human&db=hg19&position=KIAA0930	http://www.genecards.org/cgi-bin/carddisp.pl?gene=KIAA0930
397	ARHGDIB	397	ARHGDIB	-1.039321467	2.055260789	0.001621834	0.012435929	http://www.ncbi.nlm.nih.gov/gene/397	http://www.ncbi.nlm.nih.gov/pubmed/?term=ARHGDIB	http://genome.ucsc.edu/cgi-bin/hgTracks?clade=mammal&org=Human&db=hg19&position=ARHGDIB	http://www.genecards.org/cgi-bin/carddisp.pl?gene=ARHGDIB
285513	GPRIN3	285513	GPRIN3	-1.03399095	2.047680955	0.001903384	0.014028492	http://www.ncbi.nlm.nih.gov/gene/285513	http://www.ncbi.nlm.nih.gov/pubmed/?term=GPRIN3	http://genome.ucsc.edu/cgi-bin/hgTracks?clade=mammal&org=Human&db=hg19&position=GPRIN3	http://www.genecards.org/cgi-bin/carddisp.pl?gene=GPRIN3
115	ADCY9	115	ADCY9	-1.031826151	2.044610665	0.000563578	0.0054856	http://www.ncbi.nlm.nih.gov/gene/115	http://www.ncbi.nlm.nih.gov/pubmed/?term=ADCY9	http://genome.ucsc.edu/cgi-bin/hgTracks?clade=mammal&org=Human&db=hg19&position=ADCY9	http://www.genecards.org/cgi-bin/carddisp.pl?gene=ADCY9
1410	CRYAB	1410	CRYAB	-1.025263559	2.035331175	0.001977163	0.014365223	http://www.ncbi.nlm.nih.gov/gene/1410	http://www.ncbi.nlm.nih.gov/pubmed/?term=CRYAB	http://genome.ucsc.edu/cgi-bin/hgTracks?clade=mammal&org=Human&db=hg19&position=CRYAB	http://www.genecards.org/cgi-bin/carddisp.pl?gene=CRYAB
135228	CD109	135228	CD109	-1.024926245	2.034855354	0.007929973	0.041055742	http://www.ncbi.nlm.nih.gov/gene/135228	http://www.ncbi.nlm.nih.gov/pubmed/?term=CD109	http://genome.ucsc.edu/cgi-bin/hgTracks?clade=mammal&org=Human&db=hg19&position=CD109	http://www.genecards.org/cgi-bin/carddisp.pl?gene=CD109
81848	SPRY4	81848	SPRY4	-1.024355735	2.034050834	0.00366593	0.023101973	http://www.ncbi.nlm.nih.gov/gene/81848	http://www.ncbi.nlm.nih.gov/pubmed/?term=SPRY4	http://genome.ucsc.edu/cgi-bin/hgTracks?clade=mammal&org=Human&db=hg19&position=SPRY4	http://www.genecards.org/cgi-bin/carddisp.pl?gene=SPRY4
57477	SHROOM4	57477	SHROOM4	-1.022707925	2.031728918	0.001035568	0.008955524	http://www.ncbi.nlm.nih.gov/gene/57477	http://www.ncbi.nlm.nih.gov/pubmed/?term=SHROOM4	http://genome.ucsc.edu/cgi-bin/hgTracks?clade=mammal&org=Human&db=hg19&position=SHROOM4	http://www.genecards.org/cgi-bin/carddisp.pl?gene=SHROOM4
116496	NIBAN1	116496	NIBAN1	-1.021419012	2.02991457	0.004443289	0.026829234	http://www.ncbi.nlm.nih.gov/gene/116496	http://www.ncbi.nlm.nih.gov/pubmed/?term=NIBAN1	http://genome.ucsc.edu/cgi-bin/hgTracks?clade=mammal&org=Human&db=hg19&position=NIBAN1	http://www.genecards.org/cgi-bin/carddisp.pl?gene=NIBAN1
1601	DAB2	1601	DAB2	-1.020180864	2.028173206	0.000208399	0.002491797	http://www.ncbi.nlm.nih.gov/gene/1601	http://www.ncbi.nlm.nih.gov/pubmed/?term=DAB2	http://genome.ucsc.edu/cgi-bin/hgTracks?clade=mammal&org=Human&db=hg19&position=DAB2	http://www.genecards.org/cgi-bin/carddisp.pl?gene=DAB2
6196	RPS6KA2	6196	RPS6KA2	-1.01640363	2.022870032	0.002094648	0.015021815	http://www.ncbi.nlm.nih.gov/gene/6196	http://www.ncbi.nlm.nih.gov/pubmed/?term=RPS6KA2	http://genome.ucsc.edu/cgi-bin/hgTracks?clade=mammal&org=Human&db=hg19&position=RPS6KA2	http://www.genecards.org/cgi-bin/carddisp.pl?gene=RPS6KA2
64398	PALS1	64398	PALS1	-1.015461486	2.021549438	8.55E-06	0.000202272	http://www.ncbi.nlm.nih.gov/gene/64398	http://www.ncbi.nlm.nih.gov/pubmed/?term=PALS1	http://genome.ucsc.edu/cgi-bin/hgTracks?clade=mammal&org=Human&db=hg19&position=PALS1	http://www.genecards.org/cgi-bin/carddisp.pl?gene=PALS1
10875	FGL2	10875	FGL2	-1.015292284	2.021312361	0.002823234	0.018977616	http://www.ncbi.nlm.nih.gov/gene/10875	http://www.ncbi.nlm.nih.gov/pubmed/?term=FGL2	http://genome.ucsc.edu/cgi-bin/hgTracks?clade=mammal&org=Human&db=hg19&position=FGL2	http://www.genecards.org/cgi-bin/carddisp.pl?gene=FGL2
83442	SH3BGRL3	83442	SH3BGRL3	-1.011948862	2.016633427	0.001128662	0.009558398	http://www.ncbi.nlm.nih.gov/gene/83442	http://www.ncbi.nlm.nih.gov/pubmed/?term=SH3BGRL3	http://genome.ucsc.edu/cgi-bin/hgTracks?clade=mammal&org=Human&db=hg19&position=SH3BGRL3	http://www.genecards.org/cgi-bin/carddisp.pl?gene=SH3BGRL3
5583	PRKCH	5583	PRKCH	-1.010667114	2.014842565	0.001383525	0.011123243	http://www.ncbi.nlm.nih.gov/gene/5583	http://www.ncbi.nlm.nih.gov/pubmed/?term=PRKCH	http://genome.ucsc.edu/cgi-bin/hgTracks?clade=mammal&org=Human&db=hg19&position=PRKCH	http://www.genecards.org/cgi-bin/carddisp.pl?gene=PRKCH
64129	TINAGL1	64129	TINAGL1	-1.01048705	2.014591106	0.003288872	0.021435706	http://www.ncbi.nlm.nih.gov/gene/64129	http://www.ncbi.nlm.nih.gov/pubmed/?term=TINAGL1	http://genome.ucsc.edu/cgi-bin/hgTracks?clade=mammal&org=Human&db=hg19&position=TINAGL1	http://www.genecards.org/cgi-bin/carddisp.pl?gene=TINAGL1
1889	ECE1	1889	ECE1	-1.009231652	2.01283882	9.48E-05	0.001375989	http://www.ncbi.nlm.nih.gov/gene/1889	http://www.ncbi.nlm.nih.gov/pubmed/?term=ECE1	http://genome.ucsc.edu/cgi-bin/hgTracks?clade=mammal&org=Human&db=hg19&position=ECE1	http://www.genecards.org/cgi-bin/carddisp.pl?gene=ECE1
151636	DTX3L	151636	DTX3L	-1.008537113	2.011870037	0.000791797	0.007191074	http://www.ncbi.nlm.nih.gov/gene/151636	http://www.ncbi.nlm.nih.gov/pubmed/?term=DTX3L	http://genome.ucsc.edu/cgi-bin/hgTracks?clade=mammal&org=Human&db=hg19&position=DTX3L	http://www.genecards.org/cgi-bin/carddisp.pl?gene=DTX3L
84668	FAM126A	84668	FAM126A	-1.005679774	2.007889358	0.000297579	0.003330479	http://www.ncbi.nlm.nih.gov/gene/84668	http://www.ncbi.nlm.nih.gov/pubmed/?term=FAM126A	http://genome.ucsc.edu/cgi-bin/hgTracks?clade=mammal&org=Human&db=hg19&position=FAM126A	http://www.genecards.org/cgi-bin/carddisp.pl?gene=FAM126A
7170	TPM3	7170	TPM3	-1.003824584	2.005309034	9.95E-05	0.001425225	http://www.ncbi.nlm.nih.gov/gene/7170	http://www.ncbi.nlm.nih.gov/pubmed/?term=TPM3	http://genome.ucsc.edu/cgi-bin/hgTracks?clade=mammal&org=Human&db=hg19&position=TPM3	http://www.genecards.org/cgi-bin/carddisp.pl?gene=TPM3
5159	PDGFRB	5159	PDGFRB	-1.000522636	2.000724659	8.84E-05	0.001309184	http://www.ncbi.nlm.nih.gov/gene/5159	http://www.ncbi.nlm.nih.gov/pubmed/?term=PDGFRB	http://genome.ucsc.edu/cgi-bin/hgTracks?clade=mammal&org=Human&db=hg19&position=PDGFRB	http://www.genecards.org/cgi-bin/carddisp.pl?gene=PDGFRB
3321	IGSF3	3321	IGSF3	1.002054756	0.499288383	0.001852971	0.013748382	http://www.ncbi.nlm.nih.gov/gene/3321	http://www.ncbi.nlm.nih.gov/pubmed/?term=IGSF3	http://genome.ucsc.edu/cgi-bin/hgTracks?clade=mammal&org=Human&db=hg19&position=IGSF3	http://www.genecards.org/cgi-bin/carddisp.pl?gene=IGSF3
6167	RPL37	6167	RPL37	1.00312141	0.498919371	0.00287951	0.019297361	http://www.ncbi.nlm.nih.gov/gene/6167	http://www.ncbi.nlm.nih.gov/pubmed/?term=RPL37	http://genome.ucsc.edu/cgi-bin/hgTracks?clade=mammal&org=Human&db=hg19&position=RPL37	http://www.genecards.org/cgi-bin/carddisp.pl?gene=RPL37
85019	TMEM241	85019	TMEM241	1.005601676	0.498062371	0.00895251	0.045156513	http://www.ncbi.nlm.nih.gov/gene/85019	http://www.ncbi.nlm.nih.gov/pubmed/?term=TMEM241	http://genome.ucsc.edu/cgi-bin/hgTracks?clade=mammal&org=Human&db=hg19&position=TMEM241	http://www.genecards.org/cgi-bin/carddisp.pl?gene=TMEM241
5613	PRKX	5613	PRKX	1.014462994	0.495012549	0.006854591	0.036690274	http://www.ncbi.nlm.nih.gov/gene/5613	http://www.ncbi.nlm.nih.gov/pubmed/?term=PRKX	http://genome.ucsc.edu/cgi-bin/hgTracks?clade=mammal&org=Human&db=hg19&position=PRKX	http://www.genecards.org/cgi-bin/carddisp.pl?gene=PRKX
23322	RPGRIP1L	23322	RPGRIP1L	1.015663443	0.494600827	0.003334205	0.021583051	http://www.ncbi.nlm.nih.gov/gene/23322	http://www.ncbi.nlm.nih.gov/pubmed/?term=RPGRIP1L	http://genome.ucsc.edu/cgi-bin/hgTracks?clade=mammal&org=Human&db=hg19&position=RPGRIP1L	http://www.genecards.org/cgi-bin/carddisp.pl?gene=RPGRIP1L
284695	ZNF326	284695	ZNF326	1.015903433	0.494518558	3.46E-05	0.00063631	http://www.ncbi.nlm.nih.gov/gene/284695	http://www.ncbi.nlm.nih.gov/pubmed/?term=ZNF326	http://genome.ucsc.edu/cgi-bin/hgTracks?clade=mammal&org=Human&db=hg19&position=ZNF326	http://www.genecards.org/cgi-bin/carddisp.pl?gene=ZNF326
653857	ACTR3C	653857	ACTR3C	1.018851652	0.493509016	0.000195168	0.002380689	http://www.ncbi.nlm.nih.gov/gene/653857	http://www.ncbi.nlm.nih.gov/pubmed/?term=ACTR3C	http://genome.ucsc.edu/cgi-bin/hgTracks?clade=mammal&org=Human&db=hg19&position=ACTR3C	http://www.genecards.org/cgi-bin/carddisp.pl?gene=ACTR3C
8463	TEAD2	8463	TEAD2	1.020540677	0.492931582	0.001384808	0.011123243	http://www.ncbi.nlm.nih.gov/gene/8463	http://www.ncbi.nlm.nih.gov/pubmed/?term=TEAD2	http://genome.ucsc.edu/cgi-bin/hgTracks?clade=mammal&org=Human&db=hg19&position=TEAD2	http://www.genecards.org/cgi-bin/carddisp.pl?gene=TEAD2
222696	ZSCAN23	222696	ZSCAN23	1.020718825	0.492870717	0.002177844	0.015451769	http://www.ncbi.nlm.nih.gov/gene/222696	http://www.ncbi.nlm.nih.gov/pubmed/?term=ZSCAN23	http://genome.ucsc.edu/cgi-bin/hgTracks?clade=mammal&org=Human&db=hg19&position=ZSCAN23	http://www.genecards.org/cgi-bin/carddisp.pl?gene=ZSCAN23
6137	RPL13	6137	RPL13	1.021668394	0.492546421	0.000457242	0.004675407	http://www.ncbi.nlm.nih.gov/gene/6137	http://www.ncbi.nlm.nih.gov/pubmed/?term=RPL13	http://genome.ucsc.edu/cgi-bin/hgTracks?clade=mammal&org=Human&db=hg19&position=RPL13	http://www.genecards.org/cgi-bin/carddisp.pl?gene=RPL13
25861	WHRN	25861	WHRN	1.021771296	0.492511291	0.000206243	0.002483882	http://www.ncbi.nlm.nih.gov/gene/25861	http://www.ncbi.nlm.nih.gov/pubmed/?term=WHRN	http://genome.ucsc.edu/cgi-bin/hgTracks?clade=mammal&org=Human&db=hg19&position=WHRN	http://www.genecards.org/cgi-bin/carddisp.pl?gene=WHRN
388115	CCDC9B	388115	CCDC9B	1.02343572	0.491943413	0.000874751	0.007826655	http://www.ncbi.nlm.nih.gov/gene/388115	http://www.ncbi.nlm.nih.gov/pubmed/?term=CCDC9B	http://genome.ucsc.edu/cgi-bin/hgTracks?clade=mammal&org=Human&db=hg19&position=CCDC9B	http://www.genecards.org/cgi-bin/carddisp.pl?gene=CCDC9B
7372	UMPS	7372	UMPS	1.023832584	0.491808105	0.003307785	0.021516785	http://www.ncbi.nlm.nih.gov/gene/7372	http://www.ncbi.nlm.nih.gov/pubmed/?term=UMPS	http://genome.ucsc.edu/cgi-bin/hgTracks?clade=mammal&org=Human&db=hg19&position=UMPS	http://www.genecards.org/cgi-bin/carddisp.pl?gene=UMPS
219749	ZNF25	219749	ZNF25	1.025369954	0.491284302	0.009580388	0.047636811	http://www.ncbi.nlm.nih.gov/gene/219749	http://www.ncbi.nlm.nih.gov/pubmed/?term=ZNF25	http://genome.ucsc.edu/cgi-bin/hgTracks?clade=mammal&org=Human&db=hg19&position=ZNF25	http://www.genecards.org/cgi-bin/carddisp.pl?gene=ZNF25
8539	API5	8539	API5	1.025959476	0.491083592	0.001113745	0.009468257	http://www.ncbi.nlm.nih.gov/gene/8539	http://www.ncbi.nlm.nih.gov/pubmed/?term=API5	http://genome.ucsc.edu/cgi-bin/hgTracks?clade=mammal&org=Human&db=hg19&position=API5	http://www.genecards.org/cgi-bin/carddisp.pl?gene=API5
57633	LRRN1	57633	LRRN1	1.02681918	0.490791041	0.005993743	0.033512536	http://www.ncbi.nlm.nih.gov/gene/57633	http://www.ncbi.nlm.nih.gov/pubmed/?term=LRRN1	http://genome.ucsc.edu/cgi-bin/hgTracks?clade=mammal&org=Human&db=hg19&position=LRRN1	http://www.genecards.org/cgi-bin/carddisp.pl?gene=LRRN1
7551	ZNF3	7551	ZNF3	1.027019683	0.490722837	0.000329816	0.003618178	http://www.ncbi.nlm.nih.gov/gene/7551	http://www.ncbi.nlm.nih.gov/pubmed/?term=ZNF3	http://genome.ucsc.edu/cgi-bin/hgTracks?clade=mammal&org=Human&db=hg19&position=ZNF3	http://www.genecards.org/cgi-bin/carddisp.pl?gene=ZNF3
135114	HINT3	135114	HINT3	1.028807117	0.49011523	0.007196095	0.038084923	http://www.ncbi.nlm.nih.gov/gene/135114	http://www.ncbi.nlm.nih.gov/pubmed/?term=HINT3	http://genome.ucsc.edu/cgi-bin/hgTracks?clade=mammal&org=Human&db=hg19&position=HINT3	http://www.genecards.org/cgi-bin/carddisp.pl?gene=HINT3
143458	LDLRAD3	143458	LDLRAD3	1.029280078	0.489954581	0.004757287	0.028415493	http://www.ncbi.nlm.nih.gov/gene/143458	http://www.ncbi.nlm.nih.gov/pubmed/?term=LDLRAD3	http://genome.ucsc.edu/cgi-bin/hgTracks?clade=mammal&org=Human&db=hg19&position=LDLRAD3	http://www.genecards.org/cgi-bin/carddisp.pl?gene=LDLRAD3
5074	PAWR	5074	PAWR	1.029529068	0.489870029	0.000214243	0.002552492	http://www.ncbi.nlm.nih.gov/gene/5074	http://www.ncbi.nlm.nih.gov/pubmed/?term=PAWR	http://genome.ucsc.edu/cgi-bin/hgTracks?clade=mammal&org=Human&db=hg19&position=PAWR	http://www.genecards.org/cgi-bin/carddisp.pl?gene=PAWR
101928096	LOC101928096	101928096	LOC101928096	1.031661455	0.489146507	0.001651562	0.012515678	http://www.ncbi.nlm.nih.gov/gene/101928096	http://www.ncbi.nlm.nih.gov/pubmed/?term=LOC101928096	http://genome.ucsc.edu/cgi-bin/hgTracks?clade=mammal&org=Human&db=hg19&position=LOC101928096	http://www.genecards.org/cgi-bin/carddisp.pl?gene=LOC101928096
1375	CPT1B	1375	CPT1B	1.033257881	0.488605538	0.004850493	0.02881687	http://www.ncbi.nlm.nih.gov/gene/1375	http://www.ncbi.nlm.nih.gov/pubmed/?term=CPT1B	http://genome.ucsc.edu/cgi-bin/hgTracks?clade=mammal&org=Human&db=hg19&position=CPT1B	http://www.genecards.org/cgi-bin/carddisp.pl?gene=CPT1B
4983	OPHN1	4983	OPHN1	1.034432004	0.488208052	3.49E-05	0.000641609	http://www.ncbi.nlm.nih.gov/gene/4983	http://www.ncbi.nlm.nih.gov/pubmed/?term=OPHN1	http://genome.ucsc.edu/cgi-bin/hgTracks?clade=mammal&org=Human&db=hg19&position=OPHN1	http://www.genecards.org/cgi-bin/carddisp.pl?gene=OPHN1
1130	LYST	1130	LYST	1.037948494	0.487019521	0.001345299	0.010893482	http://www.ncbi.nlm.nih.gov/gene/1130	http://www.ncbi.nlm.nih.gov/pubmed/?term=LYST	http://genome.ucsc.edu/cgi-bin/hgTracks?clade=mammal&org=Human&db=hg19&position=LYST	http://www.genecards.org/cgi-bin/carddisp.pl?gene=LYST
57715	SEMA4G	57715	SEMA4G	1.040311476	0.486222488	0.001920992	0.014095756	http://www.ncbi.nlm.nih.gov/gene/57715	http://www.ncbi.nlm.nih.gov/pubmed/?term=SEMA4G	http://genome.ucsc.edu/cgi-bin/hgTracks?clade=mammal&org=Human&db=hg19&position=SEMA4G	http://www.genecards.org/cgi-bin/carddisp.pl?gene=SEMA4G
23327	NEDD4L	23327	NEDD4L	1.045630502	0.48443315	0.001950402	0.014235654	http://www.ncbi.nlm.nih.gov/gene/23327	http://www.ncbi.nlm.nih.gov/pubmed/?term=NEDD4L	http://genome.ucsc.edu/cgi-bin/hgTracks?clade=mammal&org=Human&db=hg19&position=NEDD4L	http://www.genecards.org/cgi-bin/carddisp.pl?gene=NEDD4L
54558	SPATA6	54558	SPATA6	1.046497446	0.484142132	0.002299094	0.016216407	http://www.ncbi.nlm.nih.gov/gene/54558	http://www.ncbi.nlm.nih.gov/pubmed/?term=SPATA6	http://genome.ucsc.edu/cgi-bin/hgTracks?clade=mammal&org=Human&db=hg19&position=SPATA6	http://www.genecards.org/cgi-bin/carddisp.pl?gene=SPATA6
57484	RNF150	57484	RNF150	1.052278743	0.482205916	0.004930048	0.02903008	http://www.ncbi.nlm.nih.gov/gene/57484	http://www.ncbi.nlm.nih.gov/pubmed/?term=RNF150	http://genome.ucsc.edu/cgi-bin/hgTracks?clade=mammal&org=Human&db=hg19&position=RNF150	http://www.genecards.org/cgi-bin/carddisp.pl?gene=RNF150
55607	PPP1R9A	55607	PPP1R9A	1.054068925	0.481607937	0.000855106	0.007671722	http://www.ncbi.nlm.nih.gov/gene/55607	http://www.ncbi.nlm.nih.gov/pubmed/?term=PPP1R9A	http://genome.ucsc.edu/cgi-bin/hgTracks?clade=mammal&org=Human&db=hg19&position=PPP1R9A	http://www.genecards.org/cgi-bin/carddisp.pl?gene=PPP1R9A
9349	RPL23	9349	RPL23	1.057641676	0.480416739	0.003774656	0.023584505	http://www.ncbi.nlm.nih.gov/gene/9349	http://www.ncbi.nlm.nih.gov/pubmed/?term=RPL23	http://genome.ucsc.edu/cgi-bin/hgTracks?clade=mammal&org=Human&db=hg19&position=RPL23	http://www.genecards.org/cgi-bin/carddisp.pl?gene=RPL23
51320	MEX3C	51320	MEX3C	1.057647119	0.480414927	0.000343965	0.003730309	http://www.ncbi.nlm.nih.gov/gene/51320	http://www.ncbi.nlm.nih.gov/pubmed/?term=MEX3C	http://genome.ucsc.edu/cgi-bin/hgTracks?clade=mammal&org=Human&db=hg19&position=MEX3C	http://www.genecards.org/cgi-bin/carddisp.pl?gene=MEX3C
9858	PPP1R26	9858	PPP1R26	1.05782013	0.480357317	0.006697878	0.036133432	http://www.ncbi.nlm.nih.gov/gene/9858	http://www.ncbi.nlm.nih.gov/pubmed/?term=PPP1R26	http://genome.ucsc.edu/cgi-bin/hgTracks?clade=mammal&org=Human&db=hg19&position=PPP1R26	http://www.genecards.org/cgi-bin/carddisp.pl?gene=PPP1R26
79863	RBFA	79863	RBFA	1.058045535	0.480282273	0.003275325	0.021368361	http://www.ncbi.nlm.nih.gov/gene/79863	http://www.ncbi.nlm.nih.gov/pubmed/?term=RBFA	http://genome.ucsc.edu/cgi-bin/hgTracks?clade=mammal&org=Human&db=hg19&position=RBFA	http://www.genecards.org/cgi-bin/carddisp.pl?gene=RBFA
135293	PM20D2	135293	PM20D2	1.058889858	0.480001275	0.000992243	0.008675255	http://www.ncbi.nlm.nih.gov/gene/135293	http://www.ncbi.nlm.nih.gov/pubmed/?term=PM20D2	http://genome.ucsc.edu/cgi-bin/hgTracks?clade=mammal&org=Human&db=hg19&position=PM20D2	http://www.genecards.org/cgi-bin/carddisp.pl?gene=PM20D2
7049	TGFBR3	7049	TGFBR3	1.059564479	0.479776873	0.0012754	0.010480662	http://www.ncbi.nlm.nih.gov/gene/7049	http://www.ncbi.nlm.nih.gov/pubmed/?term=TGFBR3	http://genome.ucsc.edu/cgi-bin/hgTracks?clade=mammal&org=Human&db=hg19&position=TGFBR3	http://www.genecards.org/cgi-bin/carddisp.pl?gene=TGFBR3
23567	ZNF346	23567	ZNF346	1.062080689	0.478940822	1.31E-05	0.000295146	http://www.ncbi.nlm.nih.gov/gene/23567	http://www.ncbi.nlm.nih.gov/pubmed/?term=ZNF346	http://genome.ucsc.edu/cgi-bin/hgTracks?clade=mammal&org=Human&db=hg19&position=ZNF346	http://www.genecards.org/cgi-bin/carddisp.pl?gene=ZNF346
54879	ST7L	54879	ST7L	1.062204748	0.478899639	0.007522414	0.039378438	http://www.ncbi.nlm.nih.gov/gene/54879	http://www.ncbi.nlm.nih.gov/pubmed/?term=ST7L	http://genome.ucsc.edu/cgi-bin/hgTracks?clade=mammal&org=Human&db=hg19&position=ST7L	http://www.genecards.org/cgi-bin/carddisp.pl?gene=ST7L
64770	CCDC14	64770	CCDC14	1.067357073	0.477192385	0.000107596	0.001518679	http://www.ncbi.nlm.nih.gov/gene/64770	http://www.ncbi.nlm.nih.gov/pubmed/?term=CCDC14	http://genome.ucsc.edu/cgi-bin/hgTracks?clade=mammal&org=Human&db=hg19&position=CCDC14	http://www.genecards.org/cgi-bin/carddisp.pl?gene=CCDC14
596	BCL2	596	BCL2	1.069174118	0.47659175	7.02E-05	0.001088569	http://www.ncbi.nlm.nih.gov/gene/596	http://www.ncbi.nlm.nih.gov/pubmed/?term=BCL2	http://genome.ucsc.edu/cgi-bin/hgTracks?clade=mammal&org=Human&db=hg19&position=BCL2	http://www.genecards.org/cgi-bin/carddisp.pl?gene=BCL2
23008	KLHDC10	23008	KLHDC10	1.073262747	0.47524299	2.95E-05	0.000554938	http://www.ncbi.nlm.nih.gov/gene/23008	http://www.ncbi.nlm.nih.gov/pubmed/?term=KLHDC10	http://genome.ucsc.edu/cgi-bin/hgTracks?clade=mammal&org=Human&db=hg19&position=KLHDC10	http://www.genecards.org/cgi-bin/carddisp.pl?gene=KLHDC10
65268	WNK2	65268	WNK2	1.075030356	0.474661073	0.001950548	0.014235654	http://www.ncbi.nlm.nih.gov/gene/65268	http://www.ncbi.nlm.nih.gov/pubmed/?term=WNK2	http://genome.ucsc.edu/cgi-bin/hgTracks?clade=mammal&org=Human&db=hg19&position=WNK2	http://www.genecards.org/cgi-bin/carddisp.pl?gene=WNK2
79789	CLMN	79789	CLMN	1.077473115	0.473858061	2.07E-05	0.000425675	http://www.ncbi.nlm.nih.gov/gene/79789	http://www.ncbi.nlm.nih.gov/pubmed/?term=CLMN	http://genome.ucsc.edu/cgi-bin/hgTracks?clade=mammal&org=Human&db=hg19&position=CLMN	http://www.genecards.org/cgi-bin/carddisp.pl?gene=CLMN
100506374	EDDM13	100506374	EDDM13	1.081450242	0.472553559	0.00188376	0.013945698	http://www.ncbi.nlm.nih.gov/gene/100506374	http://www.ncbi.nlm.nih.gov/pubmed/?term=EDDM13	http://genome.ucsc.edu/cgi-bin/hgTracks?clade=mammal&org=Human&db=hg19&position=EDDM13	http://www.genecards.org/cgi-bin/carddisp.pl?gene=EDDM13
23229	ARHGEF9	23229	ARHGEF9	1.083022285	0.472038918	2.18E-05	0.000440928	http://www.ncbi.nlm.nih.gov/gene/23229	http://www.ncbi.nlm.nih.gov/pubmed/?term=ARHGEF9	http://genome.ucsc.edu/cgi-bin/hgTracks?clade=mammal&org=Human&db=hg19&position=ARHGEF9	http://www.genecards.org/cgi-bin/carddisp.pl?gene=ARHGEF9
3673	ITGA2	3673	ITGA2	1.085130464	0.471349642	0.001409229	0.01123328	http://www.ncbi.nlm.nih.gov/gene/3673	http://www.ncbi.nlm.nih.gov/pubmed/?term=ITGA2	http://genome.ucsc.edu/cgi-bin/hgTracks?clade=mammal&org=Human&db=hg19&position=ITGA2	http://www.genecards.org/cgi-bin/carddisp.pl?gene=ITGA2
84441	MAML2	84441	MAML2	1.087205325	0.470672241	4.66E-08	3.23E-06	http://www.ncbi.nlm.nih.gov/gene/84441	http://www.ncbi.nlm.nih.gov/pubmed/?term=MAML2	http://genome.ucsc.edu/cgi-bin/hgTracks?clade=mammal&org=Human&db=hg19&position=MAML2	http://www.genecards.org/cgi-bin/carddisp.pl?gene=MAML2
3709	ITPR2	3709	ITPR2	1.088857507	0.470133533	2.63E-06	7.94E-05	http://www.ncbi.nlm.nih.gov/gene/3709	http://www.ncbi.nlm.nih.gov/pubmed/?term=ITPR2	http://genome.ucsc.edu/cgi-bin/hgTracks?clade=mammal&org=Human&db=hg19&position=ITPR2	http://www.genecards.org/cgi-bin/carddisp.pl?gene=ITPR2
23642	SNHG1	23642	SNHG1	1.091941086	0.469129755	0.004540995	0.027394313	http://www.ncbi.nlm.nih.gov/gene/23642	http://www.ncbi.nlm.nih.gov/pubmed/?term=SNHG1	http://genome.ucsc.edu/cgi-bin/hgTracks?clade=mammal&org=Human&db=hg19&position=SNHG1	http://www.genecards.org/cgi-bin/carddisp.pl?gene=SNHG1
5792	PTPRF	5792	PTPRF	1.094261565	0.468375798	0.000113572	0.00158619	http://www.ncbi.nlm.nih.gov/gene/5792	http://www.ncbi.nlm.nih.gov/pubmed/?term=PTPRF	http://genome.ucsc.edu/cgi-bin/hgTracks?clade=mammal&org=Human&db=hg19&position=PTPRF	http://www.genecards.org/cgi-bin/carddisp.pl?gene=PTPRF
6662	SOX9	6662	SOX9	1.098588563	0.466973128	0.000436453	0.004505095	http://www.ncbi.nlm.nih.gov/gene/6662	http://www.ncbi.nlm.nih.gov/pubmed/?term=SOX9	http://genome.ucsc.edu/cgi-bin/hgTracks?clade=mammal&org=Human&db=hg19&position=SOX9	http://www.genecards.org/cgi-bin/carddisp.pl?gene=SOX9
6146	RPL22	6146	RPL22	1.100708618	0.46628741	0.003327065	0.021557823	http://www.ncbi.nlm.nih.gov/gene/6146	http://www.ncbi.nlm.nih.gov/pubmed/?term=RPL22	http://genome.ucsc.edu/cgi-bin/hgTracks?clade=mammal&org=Human&db=hg19&position=RPL22	http://www.genecards.org/cgi-bin/carddisp.pl?gene=RPL22
100532731	COMMD3-BMI1	100532731	COMMD3-BMI1	1.101759072	0.465948021	0.001309845	0.010670136	http://www.ncbi.nlm.nih.gov/gene/100532731	http://www.ncbi.nlm.nih.gov/pubmed/?term=COMMD3-BMI1	http://genome.ucsc.edu/cgi-bin/hgTracks?clade=mammal&org=Human&db=hg19&position=COMMD3-BMI1	http://www.genecards.org/cgi-bin/carddisp.pl?gene=COMMD3-BMI1
6422	SFRP1	6422	SFRP1	1.105671587	0.464686106	0.008154756	0.042025441	http://www.ncbi.nlm.nih.gov/gene/6422	http://www.ncbi.nlm.nih.gov/pubmed/?term=SFRP1	http://genome.ucsc.edu/cgi-bin/hgTracks?clade=mammal&org=Human&db=hg19&position=SFRP1	http://www.genecards.org/cgi-bin/carddisp.pl?gene=SFRP1
5921	RASA1	5921	RASA1	1.107982294	0.463942432	1.65E-06	5.56E-05	http://www.ncbi.nlm.nih.gov/gene/5921	http://www.ncbi.nlm.nih.gov/pubmed/?term=RASA1	http://genome.ucsc.edu/cgi-bin/hgTracks?clade=mammal&org=Human&db=hg19&position=RASA1	http://www.genecards.org/cgi-bin/carddisp.pl?gene=RASA1
3993	LLGL2	3993	LLGL2	1.108749995	0.46369562	0.007047278	0.037480244	http://www.ncbi.nlm.nih.gov/gene/3993	http://www.ncbi.nlm.nih.gov/pubmed/?term=LLGL2	http://genome.ucsc.edu/cgi-bin/hgTracks?clade=mammal&org=Human&db=hg19&position=LLGL2	http://www.genecards.org/cgi-bin/carddisp.pl?gene=LLGL2
53335	BCL11A	53335	BCL11A	1.108914929	0.463642612	3.60E-05	0.000648611	http://www.ncbi.nlm.nih.gov/gene/53335	http://www.ncbi.nlm.nih.gov/pubmed/?term=BCL11A	http://genome.ucsc.edu/cgi-bin/hgTracks?clade=mammal&org=Human&db=hg19&position=BCL11A	http://www.genecards.org/cgi-bin/carddisp.pl?gene=BCL11A
51599	LSR	51599	LSR	1.110038229	0.463281755	0.002130741	0.015198679	http://www.ncbi.nlm.nih.gov/gene/51599	http://www.ncbi.nlm.nih.gov/pubmed/?term=LSR	http://genome.ucsc.edu/cgi-bin/hgTracks?clade=mammal&org=Human&db=hg19&position=LSR	http://www.genecards.org/cgi-bin/carddisp.pl?gene=LSR
83543	AIF1L	83543	AIF1L	1.110728555	0.463060129	0.003392717	0.021940452	http://www.ncbi.nlm.nih.gov/gene/83543	http://www.ncbi.nlm.nih.gov/pubmed/?term=AIF1L	http://genome.ucsc.edu/cgi-bin/hgTracks?clade=mammal&org=Human&db=hg19&position=AIF1L	http://www.genecards.org/cgi-bin/carddisp.pl?gene=AIF1L
111064646	TPM1-AS	111064646	TPM1-AS	1.111591791	0.46278314	0.000367527	0.003934493	http://www.ncbi.nlm.nih.gov/gene/111064646	http://www.ncbi.nlm.nih.gov/pubmed/?term=TPM1-AS	http://genome.ucsc.edu/cgi-bin/hgTracks?clade=mammal&org=Human&db=hg19&position=TPM1-AS	http://www.genecards.org/cgi-bin/carddisp.pl?gene=TPM1-AS
7112	TMPO	7112	TMPO	1.112956364	0.462345623	5.92E-05	0.00095191	http://www.ncbi.nlm.nih.gov/gene/7112	http://www.ncbi.nlm.nih.gov/pubmed/?term=TMPO	http://genome.ucsc.edu/cgi-bin/hgTracks?clade=mammal&org=Human&db=hg19&position=TMPO	http://www.genecards.org/cgi-bin/carddisp.pl?gene=TMPO
55353	LAPTM4B	55353	LAPTM4B	1.116790864	0.461118399	0.007495712	0.039330305	http://www.ncbi.nlm.nih.gov/gene/55353	http://www.ncbi.nlm.nih.gov/pubmed/?term=LAPTM4B	http://genome.ucsc.edu/cgi-bin/hgTracks?clade=mammal&org=Human&db=hg19&position=LAPTM4B	http://www.genecards.org/cgi-bin/carddisp.pl?gene=LAPTM4B
3769	KCNJ13	3769	KCNJ13	1.120297776	0.45999887	0.009451635	0.047137635	http://www.ncbi.nlm.nih.gov/gene/3769	http://www.ncbi.nlm.nih.gov/pubmed/?term=KCNJ13	http://genome.ucsc.edu/cgi-bin/hgTracks?clade=mammal&org=Human&db=hg19&position=KCNJ13	http://www.genecards.org/cgi-bin/carddisp.pl?gene=KCNJ13
84527	ZNF559	84527	ZNF559	1.122599922	0.459265424	0.009923424	0.048939856	http://www.ncbi.nlm.nih.gov/gene/84527	http://www.ncbi.nlm.nih.gov/pubmed/?term=ZNF559	http://genome.ucsc.edu/cgi-bin/hgTracks?clade=mammal&org=Human&db=hg19&position=ZNF559	http://www.genecards.org/cgi-bin/carddisp.pl?gene=ZNF559
286205	SCAI	286205	SCAI	1.124378582	0.458699557	0.000156935	0.002032106	http://www.ncbi.nlm.nih.gov/gene/286205	http://www.ncbi.nlm.nih.gov/pubmed/?term=SCAI	http://genome.ucsc.edu/cgi-bin/hgTracks?clade=mammal&org=Human&db=hg19&position=SCAI	http://www.genecards.org/cgi-bin/carddisp.pl?gene=SCAI
9266	CYTH2	9266	CYTH2	1.124688985	0.458600876	0.000139353	0.001867783	http://www.ncbi.nlm.nih.gov/gene/9266	http://www.ncbi.nlm.nih.gov/pubmed/?term=CYTH2	http://genome.ucsc.edu/cgi-bin/hgTracks?clade=mammal&org=Human&db=hg19&position=CYTH2	http://www.genecards.org/cgi-bin/carddisp.pl?gene=CYTH2
27339	PRPF19	27339	PRPF19	1.126855921	0.457912572	0.00949868	0.047301294	http://www.ncbi.nlm.nih.gov/gene/27339	http://www.ncbi.nlm.nih.gov/pubmed/?term=PRPF19	http://genome.ucsc.edu/cgi-bin/hgTracks?clade=mammal&org=Human&db=hg19&position=PRPF19	http://www.genecards.org/cgi-bin/carddisp.pl?gene=PRPF19
1457	CSNK2A1	1457	CSNK2A1	1.12767715	0.457651987	0.00345983	0.02222314	http://www.ncbi.nlm.nih.gov/gene/1457	http://www.ncbi.nlm.nih.gov/pubmed/?term=CSNK2A1	http://genome.ucsc.edu/cgi-bin/hgTracks?clade=mammal&org=Human&db=hg19&position=CSNK2A1	http://www.genecards.org/cgi-bin/carddisp.pl?gene=CSNK2A1
64718	UNKL	64718	UNKL	1.129373097	0.457114315	0.00127057	0.010453899	http://www.ncbi.nlm.nih.gov/gene/64718	http://www.ncbi.nlm.nih.gov/pubmed/?term=UNKL	http://genome.ucsc.edu/cgi-bin/hgTracks?clade=mammal&org=Human&db=hg19&position=UNKL	http://www.genecards.org/cgi-bin/carddisp.pl?gene=UNKL
222389	BEND7	222389	BEND7	1.129909736	0.456944313	0.010044456	0.049280846	http://www.ncbi.nlm.nih.gov/gene/222389	http://www.ncbi.nlm.nih.gov/pubmed/?term=BEND7	http://genome.ucsc.edu/cgi-bin/hgTracks?clade=mammal&org=Human&db=hg19&position=BEND7	http://www.genecards.org/cgi-bin/carddisp.pl?gene=BEND7
7227	TRPS1	7227	TRPS1	1.132541454	0.45611153	7.31E-05	0.001118629	http://www.ncbi.nlm.nih.gov/gene/7227	http://www.ncbi.nlm.nih.gov/pubmed/?term=TRPS1	http://genome.ucsc.edu/cgi-bin/hgTracks?clade=mammal&org=Human&db=hg19&position=TRPS1	http://www.genecards.org/cgi-bin/carddisp.pl?gene=TRPS1
805	CALM2	805	CALM2	1.132930012	0.455988703	2.58E-06	7.89E-05	http://www.ncbi.nlm.nih.gov/gene/805	http://www.ncbi.nlm.nih.gov/pubmed/?term=CALM2	http://genome.ucsc.edu/cgi-bin/hgTracks?clade=mammal&org=Human&db=hg19&position=CALM2	http://www.genecards.org/cgi-bin/carddisp.pl?gene=CALM2
100289019	SLC25A25-AS1	100289019	SLC25A25-AS1	1.135523918	0.455169591	0.000408122	0.004272746	http://www.ncbi.nlm.nih.gov/gene/100289019	http://www.ncbi.nlm.nih.gov/pubmed/?term=SLC25A25-AS1	http://genome.ucsc.edu/cgi-bin/hgTracks?clade=mammal&org=Human&db=hg19&position=SLC25A25-AS1	http://www.genecards.org/cgi-bin/carddisp.pl?gene=SLC25A25-AS1
83473	KATNAL2	83473	KATNAL2	1.13606428	0.454999139	0.000207492	0.002491797	http://www.ncbi.nlm.nih.gov/gene/83473	http://www.ncbi.nlm.nih.gov/pubmed/?term=KATNAL2	http://genome.ucsc.edu/cgi-bin/hgTracks?clade=mammal&org=Human&db=hg19&position=KATNAL2	http://www.genecards.org/cgi-bin/carddisp.pl?gene=KATNAL2
5590	PRKCZ	5590	PRKCZ	1.139037123	0.454062525	0.006172601	0.03422473	http://www.ncbi.nlm.nih.gov/gene/5590	http://www.ncbi.nlm.nih.gov/pubmed/?term=PRKCZ	http://genome.ucsc.edu/cgi-bin/hgTracks?clade=mammal&org=Human&db=hg19&position=PRKCZ	http://www.genecards.org/cgi-bin/carddisp.pl?gene=PRKCZ
3945	LDHB	3945	LDHB	1.140184268	0.453701625	0.000186362	0.002288774	http://www.ncbi.nlm.nih.gov/gene/3945	http://www.ncbi.nlm.nih.gov/pubmed/?term=LDHB	http://genome.ucsc.edu/cgi-bin/hgTracks?clade=mammal&org=Human&db=hg19&position=LDHB	http://www.genecards.org/cgi-bin/carddisp.pl?gene=LDHB
89122	TRIM4	89122	TRIM4	1.143280049	0.452729101	0.000521332	0.005180586	http://www.ncbi.nlm.nih.gov/gene/89122	http://www.ncbi.nlm.nih.gov/pubmed/?term=TRIM4	http://genome.ucsc.edu/cgi-bin/hgTracks?clade=mammal&org=Human&db=hg19&position=TRIM4	http://www.genecards.org/cgi-bin/carddisp.pl?gene=TRIM4
57630	SH3RF1	57630	SH3RF1	1.143888431	0.452538226	0.000115977	0.001616378	http://www.ncbi.nlm.nih.gov/gene/57630	http://www.ncbi.nlm.nih.gov/pubmed/?term=SH3RF1	http://genome.ucsc.edu/cgi-bin/hgTracks?clade=mammal&org=Human&db=hg19&position=SH3RF1	http://www.genecards.org/cgi-bin/carddisp.pl?gene=SH3RF1
5549	PRELP	5549	PRELP	1.147718214	0.45133851	0.000180917	0.00223973	http://www.ncbi.nlm.nih.gov/gene/5549	http://www.ncbi.nlm.nih.gov/pubmed/?term=PRELP	http://genome.ucsc.edu/cgi-bin/hgTracks?clade=mammal&org=Human&db=hg19&position=PRELP	http://www.genecards.org/cgi-bin/carddisp.pl?gene=PRELP
2146	EZH2	2146	EZH2	1.148863129	0.450980472	0.000389547	0.004117186	http://www.ncbi.nlm.nih.gov/gene/2146	http://www.ncbi.nlm.nih.gov/pubmed/?term=EZH2	http://genome.ucsc.edu/cgi-bin/hgTracks?clade=mammal&org=Human&db=hg19&position=EZH2	http://www.genecards.org/cgi-bin/carddisp.pl?gene=EZH2
390927	ZNF793	390927	ZNF793	1.149481968	0.450787068	0.000790164	0.007186061	http://www.ncbi.nlm.nih.gov/gene/390927	http://www.ncbi.nlm.nih.gov/pubmed/?term=ZNF793	http://genome.ucsc.edu/cgi-bin/hgTracks?clade=mammal&org=Human&db=hg19&position=ZNF793	http://www.genecards.org/cgi-bin/carddisp.pl?gene=ZNF793
10606	PAICS	10606	PAICS	1.149775556	0.450695342	0.000984607	0.008624068	http://www.ncbi.nlm.nih.gov/gene/10606	http://www.ncbi.nlm.nih.gov/pubmed/?term=PAICS	http://genome.ucsc.edu/cgi-bin/hgTracks?clade=mammal&org=Human&db=hg19&position=PAICS	http://www.genecards.org/cgi-bin/carddisp.pl?gene=PAICS
7637	ZNF84	7637	ZNF84	1.15047938	0.450475522	7.43E-06	0.000183039	http://www.ncbi.nlm.nih.gov/gene/7637	http://www.ncbi.nlm.nih.gov/pubmed/?term=ZNF84	http://genome.ucsc.edu/cgi-bin/hgTracks?clade=mammal&org=Human&db=hg19&position=ZNF84	http://www.genecards.org/cgi-bin/carddisp.pl?gene=ZNF84
64764	CREB3L2	64764	CREB3L2	1.150591788	0.450440424	7.03E-07	2.77E-05	http://www.ncbi.nlm.nih.gov/gene/64764	http://www.ncbi.nlm.nih.gov/pubmed/?term=CREB3L2	http://genome.ucsc.edu/cgi-bin/hgTracks?clade=mammal&org=Human&db=hg19&position=CREB3L2	http://www.genecards.org/cgi-bin/carddisp.pl?gene=CREB3L2
55744	COA1	55744	COA1	1.150815505	0.450370581	1.04E-05	0.000242019	http://www.ncbi.nlm.nih.gov/gene/55744	http://www.ncbi.nlm.nih.gov/pubmed/?term=COA1	http://genome.ucsc.edu/cgi-bin/hgTracks?clade=mammal&org=Human&db=hg19&position=COA1	http://www.genecards.org/cgi-bin/carddisp.pl?gene=COA1
285671	RNF180	285671	RNF180	1.151306258	0.450217407	0.000842315	0.007597004	http://www.ncbi.nlm.nih.gov/gene/285671	http://www.ncbi.nlm.nih.gov/pubmed/?term=RNF180	http://genome.ucsc.edu/cgi-bin/hgTracks?clade=mammal&org=Human&db=hg19&position=RNF180	http://www.genecards.org/cgi-bin/carddisp.pl?gene=RNF180
26098	EDRF1	26098	EDRF1	1.152105444	0.449968076	0.004717372	0.028253232	http://www.ncbi.nlm.nih.gov/gene/26098	http://www.ncbi.nlm.nih.gov/pubmed/?term=EDRF1	http://genome.ucsc.edu/cgi-bin/hgTracks?clade=mammal&org=Human&db=hg19&position=EDRF1	http://www.genecards.org/cgi-bin/carddisp.pl?gene=EDRF1
57419	SLC24A3	57419	SLC24A3	1.157658049	0.44823958	0.008308421	0.042652035	http://www.ncbi.nlm.nih.gov/gene/57419	http://www.ncbi.nlm.nih.gov/pubmed/?term=SLC24A3	http://genome.ucsc.edu/cgi-bin/hgTracks?clade=mammal&org=Human&db=hg19&position=SLC24A3	http://www.genecards.org/cgi-bin/carddisp.pl?gene=SLC24A3
57325	KAT14	57325	KAT14	1.16105447	0.447185567	0.00124053	0.01027029	http://www.ncbi.nlm.nih.gov/gene/57325	http://www.ncbi.nlm.nih.gov/pubmed/?term=KAT14	http://genome.ucsc.edu/cgi-bin/hgTracks?clade=mammal&org=Human&db=hg19&position=KAT14	http://www.genecards.org/cgi-bin/carddisp.pl?gene=KAT14
6926	TBX3	6926	TBX3	1.161944708	0.446909709	0.001089328	0.009296347	http://www.ncbi.nlm.nih.gov/gene/6926	http://www.ncbi.nlm.nih.gov/pubmed/?term=TBX3	http://genome.ucsc.edu/cgi-bin/hgTracks?clade=mammal&org=Human&db=hg19&position=TBX3	http://www.genecards.org/cgi-bin/carddisp.pl?gene=TBX3
11234	HPS5	11234	HPS5	1.163239113	0.446508916	0.002001263	0.014524448	http://www.ncbi.nlm.nih.gov/gene/11234	http://www.ncbi.nlm.nih.gov/pubmed/?term=HPS5	http://genome.ucsc.edu/cgi-bin/hgTracks?clade=mammal&org=Human&db=hg19&position=HPS5	http://www.genecards.org/cgi-bin/carddisp.pl?gene=HPS5
1499	CTNNB1	1499	CTNNB1	1.166664244	0.445450107	1.18E-10	2.17E-08	http://www.ncbi.nlm.nih.gov/gene/1499	http://www.ncbi.nlm.nih.gov/pubmed/?term=CTNNB1	http://genome.ucsc.edu/cgi-bin/hgTracks?clade=mammal&org=Human&db=hg19&position=CTNNB1	http://www.genecards.org/cgi-bin/carddisp.pl?gene=CTNNB1
80321	CEP70	80321	CEP70	1.171861758	0.443848197	0.000334326	0.003655594	http://www.ncbi.nlm.nih.gov/gene/80321	http://www.ncbi.nlm.nih.gov/pubmed/?term=CEP70	http://genome.ucsc.edu/cgi-bin/hgTracks?clade=mammal&org=Human&db=hg19&position=CEP70	http://www.genecards.org/cgi-bin/carddisp.pl?gene=CEP70
56034	PDGFC	56034	PDGFC	1.172225085	0.443736433	0.00131066	0.010670136	http://www.ncbi.nlm.nih.gov/gene/56034	http://www.ncbi.nlm.nih.gov/pubmed/?term=PDGFC	http://genome.ucsc.edu/cgi-bin/hgTracks?clade=mammal&org=Human&db=hg19&position=PDGFC	http://www.genecards.org/cgi-bin/carddisp.pl?gene=PDGFC
10480	EIF3M	10480	EIF3M	1.176815911	0.442326655	0.00128033	0.010495231	http://www.ncbi.nlm.nih.gov/gene/10480	http://www.ncbi.nlm.nih.gov/pubmed/?term=EIF3M	http://genome.ucsc.edu/cgi-bin/hgTracks?clade=mammal&org=Human&db=hg19&position=EIF3M	http://www.genecards.org/cgi-bin/carddisp.pl?gene=EIF3M
7556	ZNF10	7556	ZNF10	1.180305918	0.441257921	0.003630608	0.022943235	http://www.ncbi.nlm.nih.gov/gene/7556	http://www.ncbi.nlm.nih.gov/pubmed/?term=ZNF10	http://genome.ucsc.edu/cgi-bin/hgTracks?clade=mammal&org=Human&db=hg19&position=ZNF10	http://www.genecards.org/cgi-bin/carddisp.pl?gene=ZNF10
54482	TRMT13	54482	TRMT13	1.187987367	0.438914742	0.006627991	0.035905255	http://www.ncbi.nlm.nih.gov/gene/54482	http://www.ncbi.nlm.nih.gov/pubmed/?term=TRMT13	http://genome.ucsc.edu/cgi-bin/hgTracks?clade=mammal&org=Human&db=hg19&position=TRMT13	http://www.genecards.org/cgi-bin/carddisp.pl?gene=TRMT13
100861412	FSBP	100861412	FSBP	1.190175389	0.438249579	0.006271933	0.034631073	http://www.ncbi.nlm.nih.gov/gene/100861412	http://www.ncbi.nlm.nih.gov/pubmed/?term=FSBP	http://genome.ucsc.edu/cgi-bin/hgTracks?clade=mammal&org=Human&db=hg19&position=FSBP	http://www.genecards.org/cgi-bin/carddisp.pl?gene=FSBP
79191	IRX3	79191	IRX3	1.193765644	0.437160318	0.000608634	0.005788557	http://www.ncbi.nlm.nih.gov/gene/79191	http://www.ncbi.nlm.nih.gov/pubmed/?term=IRX3	http://genome.ucsc.edu/cgi-bin/hgTracks?clade=mammal&org=Human&db=hg19&position=IRX3	http://www.genecards.org/cgi-bin/carddisp.pl?gene=IRX3
84645	C22orf23	84645	C22orf23	1.195468506	0.436644627	0.001506271	0.011850518	http://www.ncbi.nlm.nih.gov/gene/84645	http://www.ncbi.nlm.nih.gov/pubmed/?term=C22orf23	http://genome.ucsc.edu/cgi-bin/hgTracks?clade=mammal&org=Human&db=hg19&position=C22orf23	http://www.genecards.org/cgi-bin/carddisp.pl?gene=C22orf23
54940	OCIAD1	54940	OCIAD1	1.198299989	0.435788494	0.000441131	0.004539693	http://www.ncbi.nlm.nih.gov/gene/54940	http://www.ncbi.nlm.nih.gov/pubmed/?term=OCIAD1	http://genome.ucsc.edu/cgi-bin/hgTracks?clade=mammal&org=Human&db=hg19&position=OCIAD1	http://www.genecards.org/cgi-bin/carddisp.pl?gene=OCIAD1
595	CCND1	595	CCND1	1.198589449	0.435701067	7.14E-06	0.000177155	http://www.ncbi.nlm.nih.gov/gene/595	http://www.ncbi.nlm.nih.gov/pubmed/?term=CCND1	http://genome.ucsc.edu/cgi-bin/hgTracks?clade=mammal&org=Human&db=hg19&position=CCND1	http://www.genecards.org/cgi-bin/carddisp.pl?gene=CCND1
26035	GLCE	26035	GLCE	1.199717524	0.435360516	0.002739763	0.018547804	http://www.ncbi.nlm.nih.gov/gene/26035	http://www.ncbi.nlm.nih.gov/pubmed/?term=GLCE	http://genome.ucsc.edu/cgi-bin/hgTracks?clade=mammal&org=Human&db=hg19&position=GLCE	http://www.genecards.org/cgi-bin/carddisp.pl?gene=GLCE
123355	LRRC28	123355	LRRC28	1.201256279	0.434896415	0.00029169	0.003290008	http://www.ncbi.nlm.nih.gov/gene/123355	http://www.ncbi.nlm.nih.gov/pubmed/?term=LRRC28	http://genome.ucsc.edu/cgi-bin/hgTracks?clade=mammal&org=Human&db=hg19&position=LRRC28	http://www.genecards.org/cgi-bin/carddisp.pl?gene=LRRC28
1021	CDK6	1021	CDK6	1.203855678	0.434113539	5.57E-05	0.000909167	http://www.ncbi.nlm.nih.gov/gene/1021	http://www.ncbi.nlm.nih.gov/pubmed/?term=CDK6	http://genome.ucsc.edu/cgi-bin/hgTracks?clade=mammal&org=Human&db=hg19&position=CDK6	http://www.genecards.org/cgi-bin/carddisp.pl?gene=CDK6
6389	SDHA	6389	SDHA	1.204102275	0.434039343	0.008465485	0.043191516	http://www.ncbi.nlm.nih.gov/gene/6389	http://www.ncbi.nlm.nih.gov/pubmed/?term=SDHA	http://genome.ucsc.edu/cgi-bin/hgTracks?clade=mammal&org=Human&db=hg19&position=SDHA	http://www.genecards.org/cgi-bin/carddisp.pl?gene=SDHA
4147	MATN2	4147	MATN2	1.205521287	0.433612638	0.005886685	0.033193112	http://www.ncbi.nlm.nih.gov/gene/4147	http://www.ncbi.nlm.nih.gov/pubmed/?term=MATN2	http://genome.ucsc.edu/cgi-bin/hgTracks?clade=mammal&org=Human&db=hg19&position=MATN2	http://www.genecards.org/cgi-bin/carddisp.pl?gene=MATN2
2050	EPHB4	2050	EPHB4	1.206324569	0.433371274	4.03E-05	0.000712515	http://www.ncbi.nlm.nih.gov/gene/2050	http://www.ncbi.nlm.nih.gov/pubmed/?term=EPHB4	http://genome.ucsc.edu/cgi-bin/hgTracks?clade=mammal&org=Human&db=hg19&position=EPHB4	http://www.genecards.org/cgi-bin/carddisp.pl?gene=EPHB4
55342	STRBP	55342	STRBP	1.206957568	0.433181169	2.52E-05	0.000489742	http://www.ncbi.nlm.nih.gov/gene/55342	http://www.ncbi.nlm.nih.gov/pubmed/?term=STRBP	http://genome.ucsc.edu/cgi-bin/hgTracks?clade=mammal&org=Human&db=hg19&position=STRBP	http://www.genecards.org/cgi-bin/carddisp.pl?gene=STRBP
221264	AK9	221264	AK9	1.207241679	0.43309587	0.001645791	0.012504251	http://www.ncbi.nlm.nih.gov/gene/221264	http://www.ncbi.nlm.nih.gov/pubmed/?term=AK9	http://genome.ucsc.edu/cgi-bin/hgTracks?clade=mammal&org=Human&db=hg19&position=AK9	http://www.genecards.org/cgi-bin/carddisp.pl?gene=AK9
105374839	LOC105374839	105374839	LOC105374839	1.21352583	0.431213476	6.12E-06	0.000157054	http://www.ncbi.nlm.nih.gov/gene/105374839	http://www.ncbi.nlm.nih.gov/pubmed/?term=LOC105374839	http://genome.ucsc.edu/cgi-bin/hgTracks?clade=mammal&org=Human&db=hg19&position=LOC105374839	http://www.genecards.org/cgi-bin/carddisp.pl?gene=LOC105374839
7368	UGT8	7368	UGT8	1.224863646	0.427837947	0.006638142	0.035907543	http://www.ncbi.nlm.nih.gov/gene/7368	http://www.ncbi.nlm.nih.gov/pubmed/?term=UGT8	http://genome.ucsc.edu/cgi-bin/hgTracks?clade=mammal&org=Human&db=hg19&position=UGT8	http://www.genecards.org/cgi-bin/carddisp.pl?gene=UGT8
56928	SPPL2B	56928	SPPL2B	1.22894569	0.426629109	7.50E-06	0.000184073	http://www.ncbi.nlm.nih.gov/gene/56928	http://www.ncbi.nlm.nih.gov/pubmed/?term=SPPL2B	http://genome.ucsc.edu/cgi-bin/hgTracks?clade=mammal&org=Human&db=hg19&position=SPPL2B	http://www.genecards.org/cgi-bin/carddisp.pl?gene=SPPL2B
3551	IKBKB	3551	IKBKB	1.232136104	0.425686693	1.76E-06	5.84E-05	http://www.ncbi.nlm.nih.gov/gene/3551	http://www.ncbi.nlm.nih.gov/pubmed/?term=IKBKB	http://genome.ucsc.edu/cgi-bin/hgTracks?clade=mammal&org=Human&db=hg19&position=IKBKB	http://www.genecards.org/cgi-bin/carddisp.pl?gene=IKBKB
1612	DAPK1	1612	DAPK1	1.240032606	0.423363088	1.87E-05	0.000394341	http://www.ncbi.nlm.nih.gov/gene/1612	http://www.ncbi.nlm.nih.gov/pubmed/?term=DAPK1	http://genome.ucsc.edu/cgi-bin/hgTracks?clade=mammal&org=Human&db=hg19&position=DAPK1	http://www.genecards.org/cgi-bin/carddisp.pl?gene=DAPK1
102724615	LOC102724615	102724615	LOC102724615	1.241203299	0.423019684	0.000717398	0.00657829	http://www.ncbi.nlm.nih.gov/gene/102724615	http://www.ncbi.nlm.nih.gov/pubmed/?term=LOC102724615	http://genome.ucsc.edu/cgi-bin/hgTracks?clade=mammal&org=Human&db=hg19&position=LOC102724615	http://www.genecards.org/cgi-bin/carddisp.pl?gene=LOC102724615
4281	MID1	4281	MID1	1.242335808	0.422687746	7.48E-05	0.001137694	http://www.ncbi.nlm.nih.gov/gene/4281	http://www.ncbi.nlm.nih.gov/pubmed/?term=MID1	http://genome.ucsc.edu/cgi-bin/hgTracks?clade=mammal&org=Human&db=hg19&position=MID1	http://www.genecards.org/cgi-bin/carddisp.pl?gene=MID1
28985	MCTS1	28985	MCTS1	1.242533691	0.422629773	0.00260623	0.017886341	http://www.ncbi.nlm.nih.gov/gene/28985	http://www.ncbi.nlm.nih.gov/pubmed/?term=MCTS1	http://genome.ucsc.edu/cgi-bin/hgTracks?clade=mammal&org=Human&db=hg19&position=MCTS1	http://www.genecards.org/cgi-bin/carddisp.pl?gene=MCTS1
6663	SOX10	6663	SOX10	1.247190636	0.421267745	0.000161596	0.002058023	http://www.ncbi.nlm.nih.gov/gene/6663	http://www.ncbi.nlm.nih.gov/pubmed/?term=SOX10	http://genome.ucsc.edu/cgi-bin/hgTracks?clade=mammal&org=Human&db=hg19&position=SOX10	http://www.genecards.org/cgi-bin/carddisp.pl?gene=SOX10
10893	MMP24	10893	MMP24	1.24759125	0.421150782	0.003322739	0.021557823	http://www.ncbi.nlm.nih.gov/gene/10893	http://www.ncbi.nlm.nih.gov/pubmed/?term=MMP24	http://genome.ucsc.edu/cgi-bin/hgTracks?clade=mammal&org=Human&db=hg19&position=MMP24	http://www.genecards.org/cgi-bin/carddisp.pl?gene=MMP24
51691	LSM8	51691	LSM8	1.248342463	0.420931545	1.60E-05	0.000343204	http://www.ncbi.nlm.nih.gov/gene/51691	http://www.ncbi.nlm.nih.gov/pubmed/?term=LSM8	http://genome.ucsc.edu/cgi-bin/hgTracks?clade=mammal&org=Human&db=hg19&position=LSM8	http://www.genecards.org/cgi-bin/carddisp.pl?gene=LSM8
2181	ACSL3	2181	ACSL3	1.253042315	0.419562512	9.78E-05	0.001403988	http://www.ncbi.nlm.nih.gov/gene/2181	http://www.ncbi.nlm.nih.gov/pubmed/?term=ACSL3	http://genome.ucsc.edu/cgi-bin/hgTracks?clade=mammal&org=Human&db=hg19&position=ACSL3	http://www.genecards.org/cgi-bin/carddisp.pl?gene=ACSL3
673	BRAF	673	BRAF	1.256485977	0.418562226	0.004864311	0.028847403	http://www.ncbi.nlm.nih.gov/gene/673	http://www.ncbi.nlm.nih.gov/pubmed/?term=BRAF	http://genome.ucsc.edu/cgi-bin/hgTracks?clade=mammal&org=Human&db=hg19&position=BRAF	http://www.genecards.org/cgi-bin/carddisp.pl?gene=BRAF
7022	TFAP2C	7022	TFAP2C	1.259369232	0.417726556	1.28E-05	0.00028754	http://www.ncbi.nlm.nih.gov/gene/7022	http://www.ncbi.nlm.nih.gov/pubmed/?term=TFAP2C	http://genome.ucsc.edu/cgi-bin/hgTracks?clade=mammal&org=Human&db=hg19&position=TFAP2C	http://www.genecards.org/cgi-bin/carddisp.pl?gene=TFAP2C
346389	MACC1	346389	MACC1	1.259495749	0.417689925	0.009228248	0.046301426	http://www.ncbi.nlm.nih.gov/gene/346389	http://www.ncbi.nlm.nih.gov/pubmed/?term=MACC1	http://genome.ucsc.edu/cgi-bin/hgTracks?clade=mammal&org=Human&db=hg19&position=MACC1	http://www.genecards.org/cgi-bin/carddisp.pl?gene=MACC1
414	ARSD	414	ARSD	1.265754338	0.41588186	0.005347959	0.030862177	http://www.ncbi.nlm.nih.gov/gene/414	http://www.ncbi.nlm.nih.gov/pubmed/?term=ARSD	http://genome.ucsc.edu/cgi-bin/hgTracks?clade=mammal&org=Human&db=hg19&position=ARSD	http://www.genecards.org/cgi-bin/carddisp.pl?gene=ARSD
54849	DEF8	54849	DEF8	1.267837174	0.415281879	0.002277772	0.016094524	http://www.ncbi.nlm.nih.gov/gene/54849	http://www.ncbi.nlm.nih.gov/pubmed/?term=DEF8	http://genome.ucsc.edu/cgi-bin/hgTracks?clade=mammal&org=Human&db=hg19&position=DEF8	http://www.genecards.org/cgi-bin/carddisp.pl?gene=DEF8
92906	HNRNPLL	92906	HNRNPLL	1.269135268	0.414908389	0.00035389	0.003806899	http://www.ncbi.nlm.nih.gov/gene/92906	http://www.ncbi.nlm.nih.gov/pubmed/?term=HNRNPLL	http://genome.ucsc.edu/cgi-bin/hgTracks?clade=mammal&org=Human&db=hg19&position=HNRNPLL	http://www.genecards.org/cgi-bin/carddisp.pl?gene=HNRNPLL
401145	CCSER1	401145	CCSER1	1.270012837	0.414656083	0.001728328	0.013012369	http://www.ncbi.nlm.nih.gov/gene/401145	http://www.ncbi.nlm.nih.gov/pubmed/?term=CCSER1	http://genome.ucsc.edu/cgi-bin/hgTracks?clade=mammal&org=Human&db=hg19&position=CCSER1	http://www.genecards.org/cgi-bin/carddisp.pl?gene=CCSER1
55349	CHDH	55349	CHDH	1.275516797	0.413077162	3.58E-05	0.000645884	http://www.ncbi.nlm.nih.gov/gene/55349	http://www.ncbi.nlm.nih.gov/pubmed/?term=CHDH	http://genome.ucsc.edu/cgi-bin/hgTracks?clade=mammal&org=Human&db=hg19&position=CHDH	http://www.genecards.org/cgi-bin/carddisp.pl?gene=CHDH
7442	TRPV1	7442	TRPV1	1.276006445	0.412936988	0.000900626	0.008015206	http://www.ncbi.nlm.nih.gov/gene/7442	http://www.ncbi.nlm.nih.gov/pubmed/?term=TRPV1	http://genome.ucsc.edu/cgi-bin/hgTracks?clade=mammal&org=Human&db=hg19&position=TRPV1	http://www.genecards.org/cgi-bin/carddisp.pl?gene=TRPV1
5885	RAD21	5885	RAD21	1.277005559	0.412651114	9.23E-05	0.001348916	http://www.ncbi.nlm.nih.gov/gene/5885	http://www.ncbi.nlm.nih.gov/pubmed/?term=RAD21	http://genome.ucsc.edu/cgi-bin/hgTracks?clade=mammal&org=Human&db=hg19&position=RAD21	http://www.genecards.org/cgi-bin/carddisp.pl?gene=RAD21
3912	LAMB1	3912	LAMB1	1.279369246	0.411975587	5.52E-05	0.000906113	http://www.ncbi.nlm.nih.gov/gene/3912	http://www.ncbi.nlm.nih.gov/pubmed/?term=LAMB1	http://genome.ucsc.edu/cgi-bin/hgTracks?clade=mammal&org=Human&db=hg19&position=LAMB1	http://www.genecards.org/cgi-bin/carddisp.pl?gene=LAMB1
83439	TCF7L1	83439	TCF7L1	1.282832613	0.410987775	4.62E-07	1.93E-05	http://www.ncbi.nlm.nih.gov/gene/83439	http://www.ncbi.nlm.nih.gov/pubmed/?term=TCF7L1	http://genome.ucsc.edu/cgi-bin/hgTracks?clade=mammal&org=Human&db=hg19&position=TCF7L1	http://www.genecards.org/cgi-bin/carddisp.pl?gene=TCF7L1
389432	SAMD5	389432	SAMD5	1.291425399	0.408547181	0.004213387	0.025745036	http://www.ncbi.nlm.nih.gov/gene/389432	http://www.ncbi.nlm.nih.gov/pubmed/?term=SAMD5	http://genome.ucsc.edu/cgi-bin/hgTracks?clade=mammal&org=Human&db=hg19&position=SAMD5	http://www.genecards.org/cgi-bin/carddisp.pl?gene=SAMD5
7113	TMPRSS2	7113	TMPRSS2	1.295814893	0.407306038	0.007811128	0.040629367	http://www.ncbi.nlm.nih.gov/gene/7113	http://www.ncbi.nlm.nih.gov/pubmed/?term=TMPRSS2	http://genome.ucsc.edu/cgi-bin/hgTracks?clade=mammal&org=Human&db=hg19&position=TMPRSS2	http://www.genecards.org/cgi-bin/carddisp.pl?gene=TMPRSS2
56994	CHPT1	56994	CHPT1	1.302057404	0.405547441	1.68E-06	5.66E-05	http://www.ncbi.nlm.nih.gov/gene/56994	http://www.ncbi.nlm.nih.gov/pubmed/?term=CHPT1	http://genome.ucsc.edu/cgi-bin/hgTracks?clade=mammal&org=Human&db=hg19&position=CHPT1	http://www.genecards.org/cgi-bin/carddisp.pl?gene=CHPT1
53844	COPG2IT1	53844	COPG2IT1	1.303133918	0.405244941	0.002971659	0.019834931	http://www.ncbi.nlm.nih.gov/gene/53844	http://www.ncbi.nlm.nih.gov/pubmed/?term=COPG2IT1	http://genome.ucsc.edu/cgi-bin/hgTracks?clade=mammal&org=Human&db=hg19&position=COPG2IT1	http://www.genecards.org/cgi-bin/carddisp.pl?gene=COPG2IT1
10769	PLK2	10769	PLK2	1.305484049	0.40458534	0.000461304	0.004696404	http://www.ncbi.nlm.nih.gov/gene/10769	http://www.ncbi.nlm.nih.gov/pubmed/?term=PLK2	http://genome.ucsc.edu/cgi-bin/hgTracks?clade=mammal&org=Human&db=hg19&position=PLK2	http://www.genecards.org/cgi-bin/carddisp.pl?gene=PLK2
7157	TP53	7157	TP53	1.308484696	0.403744722	0.000483322	0.004875759	http://www.ncbi.nlm.nih.gov/gene/7157	http://www.ncbi.nlm.nih.gov/pubmed/?term=TP53	http://genome.ucsc.edu/cgi-bin/hgTracks?clade=mammal&org=Human&db=hg19&position=TP53	http://www.genecards.org/cgi-bin/carddisp.pl?gene=TP53
2049	EPHB3	2049	EPHB3	1.310361012	0.403219967	0.00014798	0.001955804	http://www.ncbi.nlm.nih.gov/gene/2049	http://www.ncbi.nlm.nih.gov/pubmed/?term=EPHB3	http://genome.ucsc.edu/cgi-bin/hgTracks?clade=mammal&org=Human&db=hg19&position=EPHB3	http://www.genecards.org/cgi-bin/carddisp.pl?gene=EPHB3
101929709	RIPK2-DT	101929709	RIPK2-DT	1.312561968	0.40260529	0.008424517	0.043073203	http://www.ncbi.nlm.nih.gov/gene/101929709	http://www.ncbi.nlm.nih.gov/pubmed/?term=RIPK2-DT	http://genome.ucsc.edu/cgi-bin/hgTracks?clade=mammal&org=Human&db=hg19&position=RIPK2-DT	http://www.genecards.org/cgi-bin/carddisp.pl?gene=RIPK2-DT
25850	ZNF345	25850	ZNF345	1.313020738	0.402477283	0.001587104	0.01222603	http://www.ncbi.nlm.nih.gov/gene/25850	http://www.ncbi.nlm.nih.gov/pubmed/?term=ZNF345	http://genome.ucsc.edu/cgi-bin/hgTracks?clade=mammal&org=Human&db=hg19&position=ZNF345	http://www.genecards.org/cgi-bin/carddisp.pl?gene=ZNF345
166378	SPATA5	166378	SPATA5	1.317092635	0.401342923	1.60E-05	0.000343204	http://www.ncbi.nlm.nih.gov/gene/166378	http://www.ncbi.nlm.nih.gov/pubmed/?term=SPATA5	http://genome.ucsc.edu/cgi-bin/hgTracks?clade=mammal&org=Human&db=hg19&position=SPATA5	http://www.genecards.org/cgi-bin/carddisp.pl?gene=SPATA5
220070	SHANK2-AS3	220070	SHANK2-AS3	1.319423218	0.400695103	0.005776529	0.032682862	http://www.ncbi.nlm.nih.gov/gene/220070	http://www.ncbi.nlm.nih.gov/pubmed/?term=SHANK2-AS3	http://genome.ucsc.edu/cgi-bin/hgTracks?clade=mammal&org=Human&db=hg19&position=SHANK2-AS3	http://www.genecards.org/cgi-bin/carddisp.pl?gene=SHANK2-AS3
84247	RTL6	84247	RTL6	1.320653236	0.400353622	8.54E-05	0.001273319	http://www.ncbi.nlm.nih.gov/gene/84247	http://www.ncbi.nlm.nih.gov/pubmed/?term=RTL6	http://genome.ucsc.edu/cgi-bin/hgTracks?clade=mammal&org=Human&db=hg19&position=RTL6	http://www.genecards.org/cgi-bin/carddisp.pl?gene=RTL6
22874	PLEKHA6	22874	PLEKHA6	1.322661115	0.399796815	8.90E-05	0.001315458	http://www.ncbi.nlm.nih.gov/gene/22874	http://www.ncbi.nlm.nih.gov/pubmed/?term=PLEKHA6	http://genome.ucsc.edu/cgi-bin/hgTracks?clade=mammal&org=Human&db=hg19&position=PLEKHA6	http://www.genecards.org/cgi-bin/carddisp.pl?gene=PLEKHA6
84467	FBN3	84467	FBN3	1.324797408	0.399205248	0.003719378	0.023326818	http://www.ncbi.nlm.nih.gov/gene/84467	http://www.ncbi.nlm.nih.gov/pubmed/?term=FBN3	http://genome.ucsc.edu/cgi-bin/hgTracks?clade=mammal&org=Human&db=hg19&position=FBN3	http://www.genecards.org/cgi-bin/carddisp.pl?gene=FBN3
150864	FAM117B	150864	FAM117B	1.329039384	0.398033183	0.000421764	0.004367421	http://www.ncbi.nlm.nih.gov/gene/150864	http://www.ncbi.nlm.nih.gov/pubmed/?term=FAM117B	http://genome.ucsc.edu/cgi-bin/hgTracks?clade=mammal&org=Human&db=hg19&position=FAM117B	http://www.genecards.org/cgi-bin/carddisp.pl?gene=FAM117B
79977	GRHL2	79977	GRHL2	1.331291757	0.397412248	2.86E-07	1.34E-05	http://www.ncbi.nlm.nih.gov/gene/79977	http://www.ncbi.nlm.nih.gov/pubmed/?term=GRHL2	http://genome.ucsc.edu/cgi-bin/hgTracks?clade=mammal&org=Human&db=hg19&position=GRHL2	http://www.genecards.org/cgi-bin/carddisp.pl?gene=GRHL2
154141	MBOAT1	154141	MBOAT1	1.334010837	0.396663942	0.000494038	0.004961271	http://www.ncbi.nlm.nih.gov/gene/154141	http://www.ncbi.nlm.nih.gov/pubmed/?term=MBOAT1	http://genome.ucsc.edu/cgi-bin/hgTracks?clade=mammal&org=Human&db=hg19&position=MBOAT1	http://www.genecards.org/cgi-bin/carddisp.pl?gene=MBOAT1
401109	LINC00885	401109	LINC00885	1.335511874	0.396251452	0.008434576	0.043073203	http://www.ncbi.nlm.nih.gov/gene/401109	http://www.ncbi.nlm.nih.gov/pubmed/?term=LINC00885	http://genome.ucsc.edu/cgi-bin/hgTracks?clade=mammal&org=Human&db=hg19&position=LINC00885	http://www.genecards.org/cgi-bin/carddisp.pl?gene=LINC00885
9066	SYT7	9066	SYT7	1.336766907	0.395906893	0.000565994	0.005501068	http://www.ncbi.nlm.nih.gov/gene/9066	http://www.ncbi.nlm.nih.gov/pubmed/?term=SYT7	http://genome.ucsc.edu/cgi-bin/hgTracks?clade=mammal&org=Human&db=hg19&position=SYT7	http://www.genecards.org/cgi-bin/carddisp.pl?gene=SYT7
440585	FAM183A	440585	FAM183A	1.338098494	0.395541646	0.005332583	0.030801795	http://www.ncbi.nlm.nih.gov/gene/440585	http://www.ncbi.nlm.nih.gov/pubmed/?term=FAM183A	http://genome.ucsc.edu/cgi-bin/hgTracks?clade=mammal&org=Human&db=hg19&position=FAM183A	http://www.genecards.org/cgi-bin/carddisp.pl?gene=FAM183A
6934	TCF7L2	6934	TCF7L2	1.339798584	0.395075809	0.000123471	0.001706523	http://www.ncbi.nlm.nih.gov/gene/6934	http://www.ncbi.nlm.nih.gov/pubmed/?term=TCF7L2	http://genome.ucsc.edu/cgi-bin/hgTracks?clade=mammal&org=Human&db=hg19&position=TCF7L2	http://www.genecards.org/cgi-bin/carddisp.pl?gene=TCF7L2
112268025	LOC112268025	112268025	LOC112268025	1.341721778	0.394549502	0.000284136	0.003234479	http://www.ncbi.nlm.nih.gov/gene/112268025	http://www.ncbi.nlm.nih.gov/pubmed/?term=LOC112268025	http://genome.ucsc.edu/cgi-bin/hgTracks?clade=mammal&org=Human&db=hg19&position=LOC112268025	http://www.genecards.org/cgi-bin/carddisp.pl?gene=LOC112268025
5834	PYGB	5834	PYGB	1.344166735	0.393881419	7.76E-06	0.000188707	http://www.ncbi.nlm.nih.gov/gene/5834	http://www.ncbi.nlm.nih.gov/pubmed/?term=PYGB	http://genome.ucsc.edu/cgi-bin/hgTracks?clade=mammal&org=Human&db=hg19&position=PYGB	http://www.genecards.org/cgi-bin/carddisp.pl?gene=PYGB
105374584	LOC105374584	105374584	LOC105374584	1.350395484	0.392184525	0.000132252	0.001801661	http://www.ncbi.nlm.nih.gov/gene/105374584	http://www.ncbi.nlm.nih.gov/pubmed/?term=LOC105374584	http://genome.ucsc.edu/cgi-bin/hgTracks?clade=mammal&org=Human&db=hg19&position=LOC105374584	http://www.genecards.org/cgi-bin/carddisp.pl?gene=LOC105374584
91133	L3MBTL4	91133	L3MBTL4	1.357986722	0.390126331	0.000158104	0.002033162	http://www.ncbi.nlm.nih.gov/gene/91133	http://www.ncbi.nlm.nih.gov/pubmed/?term=L3MBTL4	http://genome.ucsc.edu/cgi-bin/hgTracks?clade=mammal&org=Human&db=hg19&position=L3MBTL4	http://www.genecards.org/cgi-bin/carddisp.pl?gene=L3MBTL4
3680	ITGA9	3680	ITGA9	1.360491825	0.389449501	9.06E-05	0.001332093	http://www.ncbi.nlm.nih.gov/gene/3680	http://www.ncbi.nlm.nih.gov/pubmed/?term=ITGA9	http://genome.ucsc.edu/cgi-bin/hgTracks?clade=mammal&org=Human&db=hg19&position=ITGA9	http://www.genecards.org/cgi-bin/carddisp.pl?gene=ITGA9
80031	SEMA6D	80031	SEMA6D	1.362382675	0.388939408	0.000223978	0.002654199	http://www.ncbi.nlm.nih.gov/gene/80031	http://www.ncbi.nlm.nih.gov/pubmed/?term=SEMA6D	http://genome.ucsc.edu/cgi-bin/hgTracks?clade=mammal&org=Human&db=hg19&position=SEMA6D	http://www.genecards.org/cgi-bin/carddisp.pl?gene=SEMA6D
10265	IRX5	10265	IRX5	1.365512814	0.388096462	0.003518187	0.022446169	http://www.ncbi.nlm.nih.gov/gene/10265	http://www.ncbi.nlm.nih.gov/pubmed/?term=IRX5	http://genome.ucsc.edu/cgi-bin/hgTracks?clade=mammal&org=Human&db=hg19&position=IRX5	http://www.genecards.org/cgi-bin/carddisp.pl?gene=IRX5
9061	PAPSS1	9061	PAPSS1	1.372481153	0.386226443	3.86E-06	0.000105976	http://www.ncbi.nlm.nih.gov/gene/9061	http://www.ncbi.nlm.nih.gov/pubmed/?term=PAPSS1	http://genome.ucsc.edu/cgi-bin/hgTracks?clade=mammal&org=Human&db=hg19&position=PAPSS1	http://www.genecards.org/cgi-bin/carddisp.pl?gene=PAPSS1
105375785	LOC105375785	105375785	LOC105375785	1.373797336	0.385874246	0.000412518	0.00430521	http://www.ncbi.nlm.nih.gov/gene/105375785	http://www.ncbi.nlm.nih.gov/pubmed/?term=LOC105375785	http://genome.ucsc.edu/cgi-bin/hgTracks?clade=mammal&org=Human&db=hg19&position=LOC105375785	http://www.genecards.org/cgi-bin/carddisp.pl?gene=LOC105375785
57605	PITPNM2	57605	PITPNM2	1.374465073	0.385695689	6.27E-05	0.000995071	http://www.ncbi.nlm.nih.gov/gene/57605	http://www.ncbi.nlm.nih.gov/pubmed/?term=PITPNM2	http://genome.ucsc.edu/cgi-bin/hgTracks?clade=mammal&org=Human&db=hg19&position=PITPNM2	http://www.genecards.org/cgi-bin/carddisp.pl?gene=PITPNM2
84268	RPAIN	84268	RPAIN	1.379115086	0.384454538	2.32E-05	0.000459803	http://www.ncbi.nlm.nih.gov/gene/84268	http://www.ncbi.nlm.nih.gov/pubmed/?term=RPAIN	http://genome.ucsc.edu/cgi-bin/hgTracks?clade=mammal&org=Human&db=hg19&position=RPAIN	http://www.genecards.org/cgi-bin/carddisp.pl?gene=RPAIN
155060	LOC155060	155060	LOC155060	1.380970337	0.383960462	0.007982256	0.04123235	http://www.ncbi.nlm.nih.gov/gene/155060	http://www.ncbi.nlm.nih.gov/pubmed/?term=LOC155060	http://genome.ucsc.edu/cgi-bin/hgTracks?clade=mammal&org=Human&db=hg19&position=LOC155060	http://www.genecards.org/cgi-bin/carddisp.pl?gene=LOC155060
3783	KCNN4	3783	KCNN4	1.38188353	0.383717501	0.001167661	0.009752021	http://www.ncbi.nlm.nih.gov/gene/3783	http://www.ncbi.nlm.nih.gov/pubmed/?term=KCNN4	http://genome.ucsc.edu/cgi-bin/hgTracks?clade=mammal&org=Human&db=hg19&position=KCNN4	http://www.genecards.org/cgi-bin/carddisp.pl?gene=KCNN4
107986699	LOC107986699	107986699	LOC107986699	1.384186931	0.383105348	0.000216373	0.002568656	http://www.ncbi.nlm.nih.gov/gene/107986699	http://www.ncbi.nlm.nih.gov/pubmed/?term=LOC107986699	http://genome.ucsc.edu/cgi-bin/hgTracks?clade=mammal&org=Human&db=hg19&position=LOC107986699	http://www.genecards.org/cgi-bin/carddisp.pl?gene=LOC107986699
57553	MICAL3	57553	MICAL3	1.386784833	0.3824161	7.94E-05	0.001196738	http://www.ncbi.nlm.nih.gov/gene/57553	http://www.ncbi.nlm.nih.gov/pubmed/?term=MICAL3	http://genome.ucsc.edu/cgi-bin/hgTracks?clade=mammal&org=Human&db=hg19&position=MICAL3	http://www.genecards.org/cgi-bin/carddisp.pl?gene=MICAL3
10076	PTPRU	10076	PTPRU	1.388266201	0.382023634	0.000332752	0.003644376	http://www.ncbi.nlm.nih.gov/gene/10076	http://www.ncbi.nlm.nih.gov/pubmed/?term=PTPRU	http://genome.ucsc.edu/cgi-bin/hgTracks?clade=mammal&org=Human&db=hg19&position=PTPRU	http://www.genecards.org/cgi-bin/carddisp.pl?gene=PTPRU
3625	INHBB	3625	INHBB	1.394421616	0.380397161	0.005331286	0.030801795	http://www.ncbi.nlm.nih.gov/gene/3625	http://www.ncbi.nlm.nih.gov/pubmed/?term=INHBB	http://genome.ucsc.edu/cgi-bin/hgTracks?clade=mammal&org=Human&db=hg19&position=INHBB	http://www.genecards.org/cgi-bin/carddisp.pl?gene=INHBB
10152	ABI2	10152	ABI2	1.397475939	0.379592676	1.95E-06	6.20E-05	http://www.ncbi.nlm.nih.gov/gene/10152	http://www.ncbi.nlm.nih.gov/pubmed/?term=ABI2	http://genome.ucsc.edu/cgi-bin/hgTracks?clade=mammal&org=Human&db=hg19&position=ABI2	http://www.genecards.org/cgi-bin/carddisp.pl?gene=ABI2
105372521	LOC105372521	105372521	LOC105372521	1.397806877	0.379505611	0.006623049	0.035905255	http://www.ncbi.nlm.nih.gov/gene/105372521	http://www.ncbi.nlm.nih.gov/pubmed/?term=LOC105372521	http://genome.ucsc.edu/cgi-bin/hgTracks?clade=mammal&org=Human&db=hg19&position=LOC105372521	http://www.genecards.org/cgi-bin/carddisp.pl?gene=LOC105372521
6376	CX3CL1	6376	CX3CL1	1.39819486	0.379403565	0.000399468	0.004202003	http://www.ncbi.nlm.nih.gov/gene/6376	http://www.ncbi.nlm.nih.gov/pubmed/?term=CX3CL1	http://genome.ucsc.edu/cgi-bin/hgTracks?clade=mammal&org=Human&db=hg19&position=CX3CL1	http://www.genecards.org/cgi-bin/carddisp.pl?gene=CX3CL1
7582	ZNF33B	7582	ZNF33B	1.401106847	0.378638536	2.72E-09	2.87E-07	http://www.ncbi.nlm.nih.gov/gene/7582	http://www.ncbi.nlm.nih.gov/pubmed/?term=ZNF33B	http://genome.ucsc.edu/cgi-bin/hgTracks?clade=mammal&org=Human&db=hg19&position=ZNF33B	http://www.genecards.org/cgi-bin/carddisp.pl?gene=ZNF33B
753	LDLRAD4	753	LDLRAD4	1.401405415	0.378560184	4.84E-07	1.98E-05	http://www.ncbi.nlm.nih.gov/gene/753	http://www.ncbi.nlm.nih.gov/pubmed/?term=LDLRAD4	http://genome.ucsc.edu/cgi-bin/hgTracks?clade=mammal&org=Human&db=hg19&position=LDLRAD4	http://www.genecards.org/cgi-bin/carddisp.pl?gene=LDLRAD4
345062	PRSS48	345062	PRSS48	1.401769183	0.378464744	0.0035786	0.022766063	http://www.ncbi.nlm.nih.gov/gene/345062	http://www.ncbi.nlm.nih.gov/pubmed/?term=PRSS48	http://genome.ucsc.edu/cgi-bin/hgTracks?clade=mammal&org=Human&db=hg19&position=PRSS48	http://www.genecards.org/cgi-bin/carddisp.pl?gene=PRSS48
55328	RNLS	55328	RNLS	1.405462507	0.377497107	0.004564305	0.027509971	http://www.ncbi.nlm.nih.gov/gene/55328	http://www.ncbi.nlm.nih.gov/pubmed/?term=RNLS	http://genome.ucsc.edu/cgi-bin/hgTracks?clade=mammal&org=Human&db=hg19&position=RNLS	http://www.genecards.org/cgi-bin/carddisp.pl?gene=RNLS
55285	RBM41	55285	RBM41	1.407202379	0.377042125	2.56E-05	0.000496719	http://www.ncbi.nlm.nih.gov/gene/55285	http://www.ncbi.nlm.nih.gov/pubmed/?term=RBM41	http://genome.ucsc.edu/cgi-bin/hgTracks?clade=mammal&org=Human&db=hg19&position=RBM41	http://www.genecards.org/cgi-bin/carddisp.pl?gene=RBM41
153572	IRX2	153572	IRX2	1.409389426	0.376470982	0.000944698	0.008318351	http://www.ncbi.nlm.nih.gov/gene/153572	http://www.ncbi.nlm.nih.gov/pubmed/?term=IRX2	http://genome.ucsc.edu/cgi-bin/hgTracks?clade=mammal&org=Human&db=hg19&position=IRX2	http://www.genecards.org/cgi-bin/carddisp.pl?gene=IRX2
23549	DNPEP	23549	DNPEP	1.415215005	0.374953864	0.000668658	0.006208432	http://www.ncbi.nlm.nih.gov/gene/23549	http://www.ncbi.nlm.nih.gov/pubmed/?term=DNPEP	http://genome.ucsc.edu/cgi-bin/hgTracks?clade=mammal&org=Human&db=hg19&position=DNPEP	http://www.genecards.org/cgi-bin/carddisp.pl?gene=DNPEP
107985046	LOC107985046	107985046	LOC107985046	1.419394085	0.3738693	0.003092363	0.020435415	http://www.ncbi.nlm.nih.gov/gene/107985046	http://www.ncbi.nlm.nih.gov/pubmed/?term=LOC107985046	http://genome.ucsc.edu/cgi-bin/hgTracks?clade=mammal&org=Human&db=hg19&position=LOC107985046	http://www.genecards.org/cgi-bin/carddisp.pl?gene=LOC107985046
11030	RBPMS	11030	RBPMS	1.43397177	0.370110567	7.48E-07	2.91E-05	http://www.ncbi.nlm.nih.gov/gene/11030	http://www.ncbi.nlm.nih.gov/pubmed/?term=RBPMS	http://genome.ucsc.edu/cgi-bin/hgTracks?clade=mammal&org=Human&db=hg19&position=RBPMS	http://www.genecards.org/cgi-bin/carddisp.pl?gene=RBPMS
29841	GRHL1	29841	GRHL1	1.43944397	0.368709382	1.43E-05	0.000315323	http://www.ncbi.nlm.nih.gov/gene/29841	http://www.ncbi.nlm.nih.gov/pubmed/?term=GRHL1	http://genome.ucsc.edu/cgi-bin/hgTracks?clade=mammal&org=Human&db=hg19&position=GRHL1	http://www.genecards.org/cgi-bin/carddisp.pl?gene=GRHL1
200010	SLC5A9	200010	SLC5A9	1.443744607	0.367611905	0.003485605	0.02234552	http://www.ncbi.nlm.nih.gov/gene/200010	http://www.ncbi.nlm.nih.gov/pubmed/?term=SLC5A9	http://genome.ucsc.edu/cgi-bin/hgTracks?clade=mammal&org=Human&db=hg19&position=SLC5A9	http://www.genecards.org/cgi-bin/carddisp.pl?gene=SLC5A9
105369151	LOC105369151	105369151	LOC105369151	1.447242484	0.366721693	0.000775628	0.007082936	http://www.ncbi.nlm.nih.gov/gene/105369151	http://www.ncbi.nlm.nih.gov/pubmed/?term=LOC105369151	http://genome.ucsc.edu/cgi-bin/hgTracks?clade=mammal&org=Human&db=hg19&position=LOC105369151	http://www.genecards.org/cgi-bin/carddisp.pl?gene=LOC105369151
112268024	LOC112268024	112268024	LOC112268024	1.447381843	0.366686271	4.84E-07	1.98E-05	http://www.ncbi.nlm.nih.gov/gene/112268024	http://www.ncbi.nlm.nih.gov/pubmed/?term=LOC112268024	http://genome.ucsc.edu/cgi-bin/hgTracks?clade=mammal&org=Human&db=hg19&position=LOC112268024	http://www.genecards.org/cgi-bin/carddisp.pl?gene=LOC112268024
7675	ZNF121	7675	ZNF121	1.452589132	0.365365133	0.001390405	0.011123243	http://www.ncbi.nlm.nih.gov/gene/7675	http://www.ncbi.nlm.nih.gov/pubmed/?term=ZNF121	http://genome.ucsc.edu/cgi-bin/hgTracks?clade=mammal&org=Human&db=hg19&position=ZNF121	http://www.genecards.org/cgi-bin/carddisp.pl?gene=ZNF121
114907	FBXO32	114907	FBXO32	1.45282194	0.365306179	1.76E-07	8.85E-06	http://www.ncbi.nlm.nih.gov/gene/114907	http://www.ncbi.nlm.nih.gov/pubmed/?term=FBXO32	http://genome.ucsc.edu/cgi-bin/hgTracks?clade=mammal&org=Human&db=hg19&position=FBXO32	http://www.genecards.org/cgi-bin/carddisp.pl?gene=FBXO32
83987	CCDC8	83987	CCDC8	1.454717142	0.364826608	0.000601656	0.005742269	http://www.ncbi.nlm.nih.gov/gene/83987	http://www.ncbi.nlm.nih.gov/pubmed/?term=CCDC8	http://genome.ucsc.edu/cgi-bin/hgTracks?clade=mammal&org=Human&db=hg19&position=CCDC8	http://www.genecards.org/cgi-bin/carddisp.pl?gene=CCDC8
166824	RASSF6	166824	RASSF6	1.457816494	0.364043689	0.001837318	0.013693373	http://www.ncbi.nlm.nih.gov/gene/166824	http://www.ncbi.nlm.nih.gov/pubmed/?term=RASSF6	http://genome.ucsc.edu/cgi-bin/hgTracks?clade=mammal&org=Human&db=hg19&position=RASSF6	http://www.genecards.org/cgi-bin/carddisp.pl?gene=RASSF6
100130418	CECR7	100130418	CECR7	1.466599762	0.361834089	2.39E-05	0.000470624	http://www.ncbi.nlm.nih.gov/gene/100130418	http://www.ncbi.nlm.nih.gov/pubmed/?term=CECR7	http://genome.ucsc.edu/cgi-bin/hgTracks?clade=mammal&org=Human&db=hg19&position=CECR7	http://www.genecards.org/cgi-bin/carddisp.pl?gene=CECR7
121665	SPPL3	121665	SPPL3	1.470389395	0.36088488	2.82E-06	8.41E-05	http://www.ncbi.nlm.nih.gov/gene/121665	http://www.ncbi.nlm.nih.gov/pubmed/?term=SPPL3	http://genome.ucsc.edu/cgi-bin/hgTracks?clade=mammal&org=Human&db=hg19&position=SPPL3	http://www.genecards.org/cgi-bin/carddisp.pl?gene=SPPL3
8645	KCNK5	8645	KCNK5	1.471930402	0.360499609	0.002737503	0.018547804	http://www.ncbi.nlm.nih.gov/gene/8645	http://www.ncbi.nlm.nih.gov/pubmed/?term=KCNK5	http://genome.ucsc.edu/cgi-bin/hgTracks?clade=mammal&org=Human&db=hg19&position=KCNK5	http://www.genecards.org/cgi-bin/carddisp.pl?gene=KCNK5
1131	CHRM3	1131	CHRM3	1.474480075	0.359863061	0.000539873	0.005325034	http://www.ncbi.nlm.nih.gov/gene/1131	http://www.ncbi.nlm.nih.gov/pubmed/?term=CHRM3	http://genome.ucsc.edu/cgi-bin/hgTracks?clade=mammal&org=Human&db=hg19&position=CHRM3	http://www.genecards.org/cgi-bin/carddisp.pl?gene=CHRM3
191	AHCY	191	AHCY	1.474936774	0.359749161	0.00153639	0.01203053	http://www.ncbi.nlm.nih.gov/gene/191	http://www.ncbi.nlm.nih.gov/pubmed/?term=AHCY	http://genome.ucsc.edu/cgi-bin/hgTracks?clade=mammal&org=Human&db=hg19&position=AHCY	http://www.genecards.org/cgi-bin/carddisp.pl?gene=AHCY
127428	TCEANC2	127428	TCEANC2	1.475900466	0.359508936	0.000130433	0.001784197	http://www.ncbi.nlm.nih.gov/gene/127428	http://www.ncbi.nlm.nih.gov/pubmed/?term=TCEANC2	http://genome.ucsc.edu/cgi-bin/hgTracks?clade=mammal&org=Human&db=hg19&position=TCEANC2	http://www.genecards.org/cgi-bin/carddisp.pl?gene=TCEANC2
107986431	LOC107986431	107986431	LOC107986431	1.476453419	0.35937117	0.005621335	0.031941558	http://www.ncbi.nlm.nih.gov/gene/107986431	http://www.ncbi.nlm.nih.gov/pubmed/?term=LOC107986431	http://genome.ucsc.edu/cgi-bin/hgTracks?clade=mammal&org=Human&db=hg19&position=LOC107986431	http://www.genecards.org/cgi-bin/carddisp.pl?gene=LOC107986431
10388	SYCP2	10388	SYCP2	1.479433676	0.358629563	0.003271075	0.021368361	http://www.ncbi.nlm.nih.gov/gene/10388	http://www.ncbi.nlm.nih.gov/pubmed/?term=SYCP2	http://genome.ucsc.edu/cgi-bin/hgTracks?clade=mammal&org=Human&db=hg19&position=SYCP2	http://www.genecards.org/cgi-bin/carddisp.pl?gene=SYCP2
3925	STMN1	3925	STMN1	1.479765631	0.358547054	1.08E-05	0.000247259	http://www.ncbi.nlm.nih.gov/gene/3925	http://www.ncbi.nlm.nih.gov/pubmed/?term=STMN1	http://genome.ucsc.edu/cgi-bin/hgTracks?clade=mammal&org=Human&db=hg19&position=STMN1	http://www.genecards.org/cgi-bin/carddisp.pl?gene=STMN1
54910	SEMA4C	54910	SEMA4C	1.482209475	0.35794021	1.82E-05	0.000385771	http://www.ncbi.nlm.nih.gov/gene/54910	http://www.ncbi.nlm.nih.gov/pubmed/?term=SEMA4C	http://genome.ucsc.edu/cgi-bin/hgTracks?clade=mammal&org=Human&db=hg19&position=SEMA4C	http://www.genecards.org/cgi-bin/carddisp.pl?gene=SEMA4C
57486	NLN	57486	NLN	1.485104297	0.357222709	4.48E-05	0.000765704	http://www.ncbi.nlm.nih.gov/gene/57486	http://www.ncbi.nlm.nih.gov/pubmed/?term=NLN	http://genome.ucsc.edu/cgi-bin/hgTracks?clade=mammal&org=Human&db=hg19&position=NLN	http://www.genecards.org/cgi-bin/carddisp.pl?gene=NLN
4188	MDFI	4188	MDFI	1.491555049	0.355629018	0.001159792	0.009735222	http://www.ncbi.nlm.nih.gov/gene/4188	http://www.ncbi.nlm.nih.gov/pubmed/?term=MDFI	http://genome.ucsc.edu/cgi-bin/hgTracks?clade=mammal&org=Human&db=hg19&position=MDFI	http://www.genecards.org/cgi-bin/carddisp.pl?gene=MDFI
127602	DNAH14	127602	DNAH14	1.498493753	0.353922711	4.56E-05	0.00077277	http://www.ncbi.nlm.nih.gov/gene/127602	http://www.ncbi.nlm.nih.gov/pubmed/?term=DNAH14	http://genome.ucsc.edu/cgi-bin/hgTracks?clade=mammal&org=Human&db=hg19&position=DNAH14	http://www.genecards.org/cgi-bin/carddisp.pl?gene=DNAH14
138311	DIPK1B	138311	DIPK1B	1.499449239	0.353688388	0.000316777	0.003504047	http://www.ncbi.nlm.nih.gov/gene/138311	http://www.ncbi.nlm.nih.gov/pubmed/?term=DIPK1B	http://genome.ucsc.edu/cgi-bin/hgTracks?clade=mammal&org=Human&db=hg19&position=DIPK1B	http://www.genecards.org/cgi-bin/carddisp.pl?gene=DIPK1B
729085	GASK1A	729085	GASK1A	1.5041955	0.352526716	0.001038892	0.008969547	http://www.ncbi.nlm.nih.gov/gene/729085	http://www.ncbi.nlm.nih.gov/pubmed/?term=GASK1A	http://genome.ucsc.edu/cgi-bin/hgTracks?clade=mammal&org=Human&db=hg19&position=GASK1A	http://www.genecards.org/cgi-bin/carddisp.pl?gene=GASK1A
642776	DANT2	642776	DANT2	1.505661039	0.352168789	0.000180307	0.002236351	http://www.ncbi.nlm.nih.gov/gene/642776	http://www.ncbi.nlm.nih.gov/pubmed/?term=DANT2	http://genome.ucsc.edu/cgi-bin/hgTracks?clade=mammal&org=Human&db=hg19&position=DANT2	http://www.genecards.org/cgi-bin/carddisp.pl?gene=DANT2
401321	LINC00997	401321	LINC00997	1.508258278	0.351535361	0.002627707	0.017972216	http://www.ncbi.nlm.nih.gov/gene/401321	http://www.ncbi.nlm.nih.gov/pubmed/?term=LINC00997	http://genome.ucsc.edu/cgi-bin/hgTracks?clade=mammal&org=Human&db=hg19&position=LINC00997	http://www.genecards.org/cgi-bin/carddisp.pl?gene=LINC00997
9423	NTN1	9423	NTN1	1.511671474	0.350704665	9.64E-05	0.001391769	http://www.ncbi.nlm.nih.gov/gene/9423	http://www.ncbi.nlm.nih.gov/pubmed/?term=NTN1	http://genome.ucsc.edu/cgi-bin/hgTracks?clade=mammal&org=Human&db=hg19&position=NTN1	http://www.genecards.org/cgi-bin/carddisp.pl?gene=NTN1
1356	CP	1356	CP	1.522679547	0.348038896	0.00647015	0.03531491	http://www.ncbi.nlm.nih.gov/gene/1356	http://www.ncbi.nlm.nih.gov/pubmed/?term=CP	http://genome.ucsc.edu/cgi-bin/hgTracks?clade=mammal&org=Human&db=hg19&position=CP	http://www.genecards.org/cgi-bin/carddisp.pl?gene=CP
58486	ZBED5	58486	ZBED5	1.528600832	0.34661336	0.000405525	0.004252261	http://www.ncbi.nlm.nih.gov/gene/58486	http://www.ncbi.nlm.nih.gov/pubmed/?term=ZBED5	http://genome.ucsc.edu/cgi-bin/hgTracks?clade=mammal&org=Human&db=hg19&position=ZBED5	http://www.genecards.org/cgi-bin/carddisp.pl?gene=ZBED5
5820	PVT1	5820	PVT1	1.532978042	0.345563311	0.001749084	0.013153743	http://www.ncbi.nlm.nih.gov/gene/5820	http://www.ncbi.nlm.nih.gov/pubmed/?term=PVT1	http://genome.ucsc.edu/cgi-bin/hgTracks?clade=mammal&org=Human&db=hg19&position=PVT1	http://www.genecards.org/cgi-bin/carddisp.pl?gene=PVT1
105369782	LOC105369782	105369782	LOC105369782	1.53570159	0.344911565	0.000151659	0.001988617	http://www.ncbi.nlm.nih.gov/gene/105369782	http://www.ncbi.nlm.nih.gov/pubmed/?term=LOC105369782	http://genome.ucsc.edu/cgi-bin/hgTracks?clade=mammal&org=Human&db=hg19&position=LOC105369782	http://www.genecards.org/cgi-bin/carddisp.pl?gene=LOC105369782
10602	CDC42EP3	10602	CDC42EP3	1.536763717	0.344657731	2.83E-06	8.41E-05	http://www.ncbi.nlm.nih.gov/gene/10602	http://www.ncbi.nlm.nih.gov/pubmed/?term=CDC42EP3	http://genome.ucsc.edu/cgi-bin/hgTracks?clade=mammal&org=Human&db=hg19&position=CDC42EP3	http://www.genecards.org/cgi-bin/carddisp.pl?gene=CDC42EP3
84962	AJUBA	84962	AJUBA	1.544066891	0.342917422	7.04E-05	0.001088908	http://www.ncbi.nlm.nih.gov/gene/84962	http://www.ncbi.nlm.nih.gov/pubmed/?term=AJUBA	http://genome.ucsc.edu/cgi-bin/hgTracks?clade=mammal&org=Human&db=hg19&position=AJUBA	http://www.genecards.org/cgi-bin/carddisp.pl?gene=AJUBA
107984567	LOC107984567	107984567	LOC107984567	1.544976719	0.342701231	0.002310925	0.016257176	http://www.ncbi.nlm.nih.gov/gene/107984567	http://www.ncbi.nlm.nih.gov/pubmed/?term=LOC107984567	http://genome.ucsc.edu/cgi-bin/hgTracks?clade=mammal&org=Human&db=hg19&position=LOC107984567	http://www.genecards.org/cgi-bin/carddisp.pl?gene=LOC107984567
375057	STUM	375057	STUM	1.54563758	0.342544285	0.004035959	0.024912771	http://www.ncbi.nlm.nih.gov/gene/375057	http://www.ncbi.nlm.nih.gov/pubmed/?term=STUM	http://genome.ucsc.edu/cgi-bin/hgTracks?clade=mammal&org=Human&db=hg19&position=STUM	http://www.genecards.org/cgi-bin/carddisp.pl?gene=STUM
54751	FBLIM1	54751	FBLIM1	1.547116827	0.342193242	9.20E-05	0.001348916	http://www.ncbi.nlm.nih.gov/gene/54751	http://www.ncbi.nlm.nih.gov/pubmed/?term=FBLIM1	http://genome.ucsc.edu/cgi-bin/hgTracks?clade=mammal&org=Human&db=hg19&position=FBLIM1	http://www.genecards.org/cgi-bin/carddisp.pl?gene=FBLIM1
51700	CYB5R2	51700	CYB5R2	1.547122763	0.342191834	0.00147919	0.011665071	http://www.ncbi.nlm.nih.gov/gene/51700	http://www.ncbi.nlm.nih.gov/pubmed/?term=CYB5R2	http://genome.ucsc.edu/cgi-bin/hgTracks?clade=mammal&org=Human&db=hg19&position=CYB5R2	http://www.genecards.org/cgi-bin/carddisp.pl?gene=CYB5R2
171177	RHOV	171177	RHOV	1.547796549	0.342032056	0.001146446	0.009688662	http://www.ncbi.nlm.nih.gov/gene/171177	http://www.ncbi.nlm.nih.gov/pubmed/?term=RHOV	http://genome.ucsc.edu/cgi-bin/hgTracks?clade=mammal&org=Human&db=hg19&position=RHOV	http://www.genecards.org/cgi-bin/carddisp.pl?gene=RHOV
8481	OFD1	8481	OFD1	1.548570859	0.341848534	2.85E-07	1.34E-05	http://www.ncbi.nlm.nih.gov/gene/8481	http://www.ncbi.nlm.nih.gov/pubmed/?term=OFD1	http://genome.ucsc.edu/cgi-bin/hgTracks?clade=mammal&org=Human&db=hg19&position=OFD1	http://www.genecards.org/cgi-bin/carddisp.pl?gene=OFD1
30812	SOX8	30812	SOX8	1.549510569	0.34162594	0.004894504	0.028923253	http://www.ncbi.nlm.nih.gov/gene/30812	http://www.ncbi.nlm.nih.gov/pubmed/?term=SOX8	http://genome.ucsc.edu/cgi-bin/hgTracks?clade=mammal&org=Human&db=hg19&position=SOX8	http://www.genecards.org/cgi-bin/carddisp.pl?gene=SOX8
105369706	LOC105369706	105369706	LOC105369706	1.549802549	0.341556807	0.000156256	0.002028885	http://www.ncbi.nlm.nih.gov/gene/105369706	http://www.ncbi.nlm.nih.gov/pubmed/?term=LOC105369706	http://genome.ucsc.edu/cgi-bin/hgTracks?clade=mammal&org=Human&db=hg19&position=LOC105369706	http://www.genecards.org/cgi-bin/carddisp.pl?gene=LOC105369706
105379057	EDIL3-DT	105379057	EDIL3-DT	1.551849317	0.34107258	0.007978358	0.04123235	http://www.ncbi.nlm.nih.gov/gene/105379057	http://www.ncbi.nlm.nih.gov/pubmed/?term=EDIL3-DT	http://genome.ucsc.edu/cgi-bin/hgTracks?clade=mammal&org=Human&db=hg19&position=EDIL3-DT	http://www.genecards.org/cgi-bin/carddisp.pl?gene=EDIL3-DT
107985120	LOC107985120	107985120	LOC107985120	1.552143814	0.341002965	0.000171068	0.002153898	http://www.ncbi.nlm.nih.gov/gene/107985120	http://www.ncbi.nlm.nih.gov/pubmed/?term=LOC107985120	http://genome.ucsc.edu/cgi-bin/hgTracks?clade=mammal&org=Human&db=hg19&position=LOC107985120	http://www.genecards.org/cgi-bin/carddisp.pl?gene=LOC107985120
2982	GUCY1A1	2982	GUCY1A1	1.555143952	0.340294573	7.22E-08	4.49E-06	http://www.ncbi.nlm.nih.gov/gene/2982	http://www.ncbi.nlm.nih.gov/pubmed/?term=GUCY1A1	http://genome.ucsc.edu/cgi-bin/hgTracks?clade=mammal&org=Human&db=hg19&position=GUCY1A1	http://www.genecards.org/cgi-bin/carddisp.pl?gene=GUCY1A1
399948	COLCA1	399948	COLCA1	1.556459067	0.339984512	0.009962483	0.049059693	http://www.ncbi.nlm.nih.gov/gene/399948	http://www.ncbi.nlm.nih.gov/pubmed/?term=COLCA1	http://genome.ucsc.edu/cgi-bin/hgTracks?clade=mammal&org=Human&db=hg19&position=COLCA1	http://www.genecards.org/cgi-bin/carddisp.pl?gene=COLCA1
2195	FAT1	2195	FAT1	1.561851986	0.338715993	2.95E-10	4.79E-08	http://www.ncbi.nlm.nih.gov/gene/2195	http://www.ncbi.nlm.nih.gov/pubmed/?term=FAT1	http://genome.ucsc.edu/cgi-bin/hgTracks?clade=mammal&org=Human&db=hg19&position=FAT1	http://www.genecards.org/cgi-bin/carddisp.pl?gene=FAT1
6608	SMO	6608	SMO	1.562519174	0.338559387	2.40E-05	0.000472479	http://www.ncbi.nlm.nih.gov/gene/6608	http://www.ncbi.nlm.nih.gov/pubmed/?term=SMO	http://genome.ucsc.edu/cgi-bin/hgTracks?clade=mammal&org=Human&db=hg19&position=SMO	http://www.genecards.org/cgi-bin/carddisp.pl?gene=SMO
1951	CELSR3	1951	CELSR3	1.565321973	0.337902289	0.002790428	0.018833265	http://www.ncbi.nlm.nih.gov/gene/1951	http://www.ncbi.nlm.nih.gov/pubmed/?term=CELSR3	http://genome.ucsc.edu/cgi-bin/hgTracks?clade=mammal&org=Human&db=hg19&position=CELSR3	http://www.genecards.org/cgi-bin/carddisp.pl?gene=CELSR3
59352	LGR6	59352	LGR6	1.565642268	0.337827279	0.00219804	0.015578434	http://www.ncbi.nlm.nih.gov/gene/59352	http://www.ncbi.nlm.nih.gov/pubmed/?term=LGR6	http://genome.ucsc.edu/cgi-bin/hgTracks?clade=mammal&org=Human&db=hg19&position=LGR6	http://www.genecards.org/cgi-bin/carddisp.pl?gene=LGR6
112268292	LOC112268292	112268292	LOC112268292	1.566585773	0.337606416	0.002098132	0.015030587	http://www.ncbi.nlm.nih.gov/gene/112268292	http://www.ncbi.nlm.nih.gov/pubmed/?term=LOC112268292	http://genome.ucsc.edu/cgi-bin/hgTracks?clade=mammal&org=Human&db=hg19&position=LOC112268292	http://www.genecards.org/cgi-bin/carddisp.pl?gene=LOC112268292
10498	CARM1	10498	CARM1	1.570551201	0.336679737	0.001368479	0.011027455	http://www.ncbi.nlm.nih.gov/gene/10498	http://www.ncbi.nlm.nih.gov/pubmed/?term=CARM1	http://genome.ucsc.edu/cgi-bin/hgTracks?clade=mammal&org=Human&db=hg19&position=CARM1	http://www.genecards.org/cgi-bin/carddisp.pl?gene=CARM1
100506127	GVQW3	100506127	GVQW3	1.574512848	0.335756481	0.000371673	0.003966104	http://www.ncbi.nlm.nih.gov/gene/100506127	http://www.ncbi.nlm.nih.gov/pubmed/?term=GVQW3	http://genome.ucsc.edu/cgi-bin/hgTracks?clade=mammal&org=Human&db=hg19&position=GVQW3	http://www.genecards.org/cgi-bin/carddisp.pl?gene=GVQW3
4916	NTRK3	4916	NTRK3	1.576108356	0.335385366	3.14E-06	9.11E-05	http://www.ncbi.nlm.nih.gov/gene/4916	http://www.ncbi.nlm.nih.gov/pubmed/?term=NTRK3	http://genome.ucsc.edu/cgi-bin/hgTracks?clade=mammal&org=Human&db=hg19&position=NTRK3	http://www.genecards.org/cgi-bin/carddisp.pl?gene=NTRK3
442075	EMC3-AS1	442075	EMC3-AS1	1.577948438	0.334957872	0.001117964	0.009491987	http://www.ncbi.nlm.nih.gov/gene/442075	http://www.ncbi.nlm.nih.gov/pubmed/?term=EMC3-AS1	http://genome.ucsc.edu/cgi-bin/hgTracks?clade=mammal&org=Human&db=hg19&position=EMC3-AS1	http://www.genecards.org/cgi-bin/carddisp.pl?gene=EMC3-AS1
5046	PCSK6	5046	PCSK6	1.579434637	0.334612991	0.000467825	0.004755504	http://www.ncbi.nlm.nih.gov/gene/5046	http://www.ncbi.nlm.nih.gov/pubmed/?term=PCSK6	http://genome.ucsc.edu/cgi-bin/hgTracks?clade=mammal&org=Human&db=hg19&position=PCSK6	http://www.genecards.org/cgi-bin/carddisp.pl?gene=PCSK6
80312	TET1	80312	TET1	1.586211798	0.333044809	3.52E-10	5.20E-08	http://www.ncbi.nlm.nih.gov/gene/80312	http://www.ncbi.nlm.nih.gov/pubmed/?term=TET1	http://genome.ucsc.edu/cgi-bin/hgTracks?clade=mammal&org=Human&db=hg19&position=TET1	http://www.genecards.org/cgi-bin/carddisp.pl?gene=TET1
441024	MTHFD2L	441024	MTHFD2L	1.586549661	0.332966823	0.000226431	0.002668999	http://www.ncbi.nlm.nih.gov/gene/441024	http://www.ncbi.nlm.nih.gov/pubmed/?term=MTHFD2L	http://genome.ucsc.edu/cgi-bin/hgTracks?clade=mammal&org=Human&db=hg19&position=MTHFD2L	http://www.genecards.org/cgi-bin/carddisp.pl?gene=MTHFD2L
84733	CBX2	84733	CBX2	1.591220622	0.331890532	0.001620212	0.012435929	http://www.ncbi.nlm.nih.gov/gene/84733	http://www.ncbi.nlm.nih.gov/pubmed/?term=CBX2	http://genome.ucsc.edu/cgi-bin/hgTracks?clade=mammal&org=Human&db=hg19&position=CBX2	http://www.genecards.org/cgi-bin/carddisp.pl?gene=CBX2
23255	MTCL1	23255	MTCL1	1.601960119	0.329429094	0.008796534	0.04460668	http://www.ncbi.nlm.nih.gov/gene/23255	http://www.ncbi.nlm.nih.gov/pubmed/?term=MTCL1	http://genome.ucsc.edu/cgi-bin/hgTracks?clade=mammal&org=Human&db=hg19&position=MTCL1	http://www.genecards.org/cgi-bin/carddisp.pl?gene=MTCL1
153478	PLEKHG4B	153478	PLEKHG4B	1.602270593	0.329358207	4.07E-06	0.000110335	http://www.ncbi.nlm.nih.gov/gene/153478	http://www.ncbi.nlm.nih.gov/pubmed/?term=PLEKHG4B	http://genome.ucsc.edu/cgi-bin/hgTracks?clade=mammal&org=Human&db=hg19&position=PLEKHG4B	http://www.genecards.org/cgi-bin/carddisp.pl?gene=PLEKHG4B
26007	TKFC	26007	TKFC	1.611793712	0.327191299	0.000457835	0.004675407	http://www.ncbi.nlm.nih.gov/gene/26007	http://www.ncbi.nlm.nih.gov/pubmed/?term=TKFC	http://genome.ucsc.edu/cgi-bin/hgTracks?clade=mammal&org=Human&db=hg19&position=TKFC	http://www.genecards.org/cgi-bin/carddisp.pl?gene=TKFC
102723517	LOC102723517	102723517	LOC102723517	1.614260776	0.326632267	0.000448103	0.004597203	http://www.ncbi.nlm.nih.gov/gene/102723517	http://www.ncbi.nlm.nih.gov/pubmed/?term=LOC102723517	http://genome.ucsc.edu/cgi-bin/hgTracks?clade=mammal&org=Human&db=hg19&position=LOC102723517	http://www.genecards.org/cgi-bin/carddisp.pl?gene=LOC102723517
163702	IFNLR1	163702	IFNLR1	1.615917824	0.32625732	0.000543209	0.005336977	http://www.ncbi.nlm.nih.gov/gene/163702	http://www.ncbi.nlm.nih.gov/pubmed/?term=IFNLR1	http://genome.ucsc.edu/cgi-bin/hgTracks?clade=mammal&org=Human&db=hg19&position=IFNLR1	http://www.genecards.org/cgi-bin/carddisp.pl?gene=IFNLR1
148641	SLC35F3	148641	SLC35F3	1.618102783	0.325763578	0.005398794	0.031042275	http://www.ncbi.nlm.nih.gov/gene/148641	http://www.ncbi.nlm.nih.gov/pubmed/?term=SLC35F3	http://genome.ucsc.edu/cgi-bin/hgTracks?clade=mammal&org=Human&db=hg19&position=SLC35F3	http://www.genecards.org/cgi-bin/carddisp.pl?gene=SLC35F3
389336	C5orf46	389336	C5orf46	1.61912496	0.32553285	0.001711174	0.01291247	http://www.ncbi.nlm.nih.gov/gene/389336	http://www.ncbi.nlm.nih.gov/pubmed/?term=C5orf46	http://genome.ucsc.edu/cgi-bin/hgTracks?clade=mammal&org=Human&db=hg19&position=C5orf46	http://www.genecards.org/cgi-bin/carddisp.pl?gene=C5orf46
6659	SOX4	6659	SOX4	1.629030427	0.323305414	9.09E-09	8.28E-07	http://www.ncbi.nlm.nih.gov/gene/6659	http://www.ncbi.nlm.nih.gov/pubmed/?term=SOX4	http://genome.ucsc.edu/cgi-bin/hgTracks?clade=mammal&org=Human&db=hg19&position=SOX4	http://www.genecards.org/cgi-bin/carddisp.pl?gene=SOX4
170691	ADAMTS17	170691	ADAMTS17	1.63894576	0.321091024	0.000520522	0.005180285	http://www.ncbi.nlm.nih.gov/gene/170691	http://www.ncbi.nlm.nih.gov/pubmed/?term=ADAMTS17	http://genome.ucsc.edu/cgi-bin/hgTracks?clade=mammal&org=Human&db=hg19&position=ADAMTS17	http://www.genecards.org/cgi-bin/carddisp.pl?gene=ADAMTS17
115804232	CEROX1	115804232	CEROX1	1.639894916	0.320879846	0.001040508	0.008971851	http://www.ncbi.nlm.nih.gov/gene/115804232	http://www.ncbi.nlm.nih.gov/pubmed/?term=CEROX1	http://genome.ucsc.edu/cgi-bin/hgTracks?clade=mammal&org=Human&db=hg19&position=CEROX1	http://www.genecards.org/cgi-bin/carddisp.pl?gene=CEROX1
9419	CRIPT	9419	CRIPT	1.644002671	0.319967511	8.30E-07	3.19E-05	http://www.ncbi.nlm.nih.gov/gene/9419	http://www.ncbi.nlm.nih.gov/pubmed/?term=CRIPT	http://genome.ucsc.edu/cgi-bin/hgTracks?clade=mammal&org=Human&db=hg19&position=CRIPT	http://www.genecards.org/cgi-bin/carddisp.pl?gene=CRIPT
101929200	LOC101929200	101929200	LOC101929200	1.647652503	0.319159058	0.000778688	0.00710112	http://www.ncbi.nlm.nih.gov/gene/101929200	http://www.ncbi.nlm.nih.gov/pubmed/?term=LOC101929200	http://genome.ucsc.edu/cgi-bin/hgTracks?clade=mammal&org=Human&db=hg19&position=LOC101929200	http://www.genecards.org/cgi-bin/carddisp.pl?gene=LOC101929200
388228	SBK1	388228	SBK1	1.650238175	0.318587557	0.00069571	0.006432653	http://www.ncbi.nlm.nih.gov/gene/388228	http://www.ncbi.nlm.nih.gov/pubmed/?term=SBK1	http://genome.ucsc.edu/cgi-bin/hgTracks?clade=mammal&org=Human&db=hg19&position=SBK1	http://www.genecards.org/cgi-bin/carddisp.pl?gene=SBK1
105378936	LOC105378936	105378936	LOC105378936	1.660716703	0.316281987	9.45E-05	0.001375161	http://www.ncbi.nlm.nih.gov/gene/105378936	http://www.ncbi.nlm.nih.gov/pubmed/?term=LOC105378936	http://genome.ucsc.edu/cgi-bin/hgTracks?clade=mammal&org=Human&db=hg19&position=LOC105378936	http://www.genecards.org/cgi-bin/carddisp.pl?gene=LOC105378936
137682	NDUFAF6	137682	NDUFAF6	1.660977851	0.31622474	0.00036455	0.003908913	http://www.ncbi.nlm.nih.gov/gene/137682	http://www.ncbi.nlm.nih.gov/pubmed/?term=NDUFAF6	http://genome.ucsc.edu/cgi-bin/hgTracks?clade=mammal&org=Human&db=hg19&position=NDUFAF6	http://www.genecards.org/cgi-bin/carddisp.pl?gene=NDUFAF6
23493	HEY2	23493	HEY2	1.6797343	0.312140118	0.000697781	0.006442846	http://www.ncbi.nlm.nih.gov/gene/23493	http://www.ncbi.nlm.nih.gov/pubmed/?term=HEY2	http://genome.ucsc.edu/cgi-bin/hgTracks?clade=mammal&org=Human&db=hg19&position=HEY2	http://www.genecards.org/cgi-bin/carddisp.pl?gene=HEY2
9848	MFAP3L	9848	MFAP3L	1.681739053	0.311706673	0.00136399	0.011004617	http://www.ncbi.nlm.nih.gov/gene/9848	http://www.ncbi.nlm.nih.gov/pubmed/?term=MFAP3L	http://genome.ucsc.edu/cgi-bin/hgTracks?clade=mammal&org=Human&db=hg19&position=MFAP3L	http://www.genecards.org/cgi-bin/carddisp.pl?gene=MFAP3L
4897	NRCAM	4897	NRCAM	1.685515953	0.310891709	0.006250478	0.034570033	http://www.ncbi.nlm.nih.gov/gene/4897	http://www.ncbi.nlm.nih.gov/pubmed/?term=NRCAM	http://genome.ucsc.edu/cgi-bin/hgTracks?clade=mammal&org=Human&db=hg19&position=NRCAM	http://www.genecards.org/cgi-bin/carddisp.pl?gene=NRCAM
5596	MAPK4	5596	MAPK4	1.694966577	0.308861815	0.001156611	0.009720796	http://www.ncbi.nlm.nih.gov/gene/5596	http://www.ncbi.nlm.nih.gov/pubmed/?term=MAPK4	http://genome.ucsc.edu/cgi-bin/hgTracks?clade=mammal&org=Human&db=hg19&position=MAPK4	http://www.genecards.org/cgi-bin/carddisp.pl?gene=MAPK4
57820	CCNB1IP1	57820	CCNB1IP1	1.698170897	0.308176574	8.26E-05	0.001239479	http://www.ncbi.nlm.nih.gov/gene/57820	http://www.ncbi.nlm.nih.gov/pubmed/?term=CCNB1IP1	http://genome.ucsc.edu/cgi-bin/hgTracks?clade=mammal&org=Human&db=hg19&position=CCNB1IP1	http://www.genecards.org/cgi-bin/carddisp.pl?gene=CCNB1IP1
64094	SMOC2	64094	SMOC2	1.718359723	0.303894038	0.000254779	0.002955967	http://www.ncbi.nlm.nih.gov/gene/64094	http://www.ncbi.nlm.nih.gov/pubmed/?term=SMOC2	http://genome.ucsc.edu/cgi-bin/hgTracks?clade=mammal&org=Human&db=hg19&position=SMOC2	http://www.genecards.org/cgi-bin/carddisp.pl?gene=SMOC2
100874198	SHANK2-AS1	100874198	SHANK2-AS1	1.723086033	0.302900102	0.000312447	0.003473493	http://www.ncbi.nlm.nih.gov/gene/100874198	http://www.ncbi.nlm.nih.gov/pubmed/?term=SHANK2-AS1	http://genome.ucsc.edu/cgi-bin/hgTracks?clade=mammal&org=Human&db=hg19&position=SHANK2-AS1	http://www.genecards.org/cgi-bin/carddisp.pl?gene=SHANK2-AS1
9915	ARNT2	9915	ARNT2	1.724898448	0.302519816	9.65E-05	0.001391769	http://www.ncbi.nlm.nih.gov/gene/9915	http://www.ncbi.nlm.nih.gov/pubmed/?term=ARNT2	http://genome.ucsc.edu/cgi-bin/hgTracks?clade=mammal&org=Human&db=hg19&position=ARNT2	http://www.genecards.org/cgi-bin/carddisp.pl?gene=ARNT2
80164	PRR36	80164	PRR36	1.730131784	0.301424422	6.63E-05	0.001039804	http://www.ncbi.nlm.nih.gov/gene/80164	http://www.ncbi.nlm.nih.gov/pubmed/?term=PRR36	http://genome.ucsc.edu/cgi-bin/hgTracks?clade=mammal&org=Human&db=hg19&position=PRR36	http://www.genecards.org/cgi-bin/carddisp.pl?gene=PRR36
54972	TMEM132A	54972	TMEM132A	1.732416257	0.300947501	0.000320559	0.003534125	http://www.ncbi.nlm.nih.gov/gene/54972	http://www.ncbi.nlm.nih.gov/pubmed/?term=TMEM132A	http://genome.ucsc.edu/cgi-bin/hgTracks?clade=mammal&org=Human&db=hg19&position=TMEM132A	http://www.genecards.org/cgi-bin/carddisp.pl?gene=TMEM132A
145864	HAPLN3	145864	HAPLN3	1.732632182	0.300902462	0.004633483	0.027832681	http://www.ncbi.nlm.nih.gov/gene/145864	http://www.ncbi.nlm.nih.gov/pubmed/?term=HAPLN3	http://genome.ucsc.edu/cgi-bin/hgTracks?clade=mammal&org=Human&db=hg19&position=HAPLN3	http://www.genecards.org/cgi-bin/carddisp.pl?gene=HAPLN3
80174	DBF4B	80174	DBF4B	1.757218961	0.295817855	0.000118886	0.00165346	http://www.ncbi.nlm.nih.gov/gene/80174	http://www.ncbi.nlm.nih.gov/pubmed/?term=DBF4B	http://genome.ucsc.edu/cgi-bin/hgTracks?clade=mammal&org=Human&db=hg19&position=DBF4B	http://www.genecards.org/cgi-bin/carddisp.pl?gene=DBF4B
6340	SCNN1G	6340	SCNN1G	1.762765792	0.294682687	0.001546367	0.012050186	http://www.ncbi.nlm.nih.gov/gene/6340	http://www.ncbi.nlm.nih.gov/pubmed/?term=SCNN1G	http://genome.ucsc.edu/cgi-bin/hgTracks?clade=mammal&org=Human&db=hg19&position=SCNN1G	http://www.genecards.org/cgi-bin/carddisp.pl?gene=SCNN1G
101927750	ATP6V1B1-AS1	101927750	ATP6V1B1-AS1	1.764065278	0.294417375	0.004231468	0.025808075	http://www.ncbi.nlm.nih.gov/gene/101927750	http://www.ncbi.nlm.nih.gov/pubmed/?term=ATP6V1B1-AS1	http://genome.ucsc.edu/cgi-bin/hgTracks?clade=mammal&org=Human&db=hg19&position=ATP6V1B1-AS1	http://www.genecards.org/cgi-bin/carddisp.pl?gene=ATP6V1B1-AS1
23007	PLCH1	23007	PLCH1	1.766180567	0.293986015	0.000361014	0.003877258	http://www.ncbi.nlm.nih.gov/gene/23007	http://www.ncbi.nlm.nih.gov/pubmed/?term=PLCH1	http://genome.ucsc.edu/cgi-bin/hgTracks?clade=mammal&org=Human&db=hg19&position=PLCH1	http://www.genecards.org/cgi-bin/carddisp.pl?gene=PLCH1
54149	C21orf91	54149	C21orf91	1.766736995	0.293872651	1.71E-06	5.73E-05	http://www.ncbi.nlm.nih.gov/gene/54149	http://www.ncbi.nlm.nih.gov/pubmed/?term=C21orf91	http://genome.ucsc.edu/cgi-bin/hgTracks?clade=mammal&org=Human&db=hg19&position=C21orf91	http://www.genecards.org/cgi-bin/carddisp.pl?gene=C21orf91
57210	SLC45A4	57210	SLC45A4	1.767725843	0.293671294	1.76E-08	1.45E-06	http://www.ncbi.nlm.nih.gov/gene/57210	http://www.ncbi.nlm.nih.gov/pubmed/?term=SLC45A4	http://genome.ucsc.edu/cgi-bin/hgTracks?clade=mammal&org=Human&db=hg19&position=SLC45A4	http://www.genecards.org/cgi-bin/carddisp.pl?gene=SLC45A4
64478	CSMD1	64478	CSMD1	1.77361773	0.292474403	0.008285368	0.042581488	http://www.ncbi.nlm.nih.gov/gene/64478	http://www.ncbi.nlm.nih.gov/pubmed/?term=CSMD1	http://genome.ucsc.edu/cgi-bin/hgTracks?clade=mammal&org=Human&db=hg19&position=CSMD1	http://www.genecards.org/cgi-bin/carddisp.pl?gene=CSMD1
81831	NETO2	81831	NETO2	1.783213682	0.290535492	0.002428605	0.016995123	http://www.ncbi.nlm.nih.gov/gene/81831	http://www.ncbi.nlm.nih.gov/pubmed/?term=NETO2	http://genome.ucsc.edu/cgi-bin/hgTracks?clade=mammal&org=Human&db=hg19&position=NETO2	http://www.genecards.org/cgi-bin/carddisp.pl?gene=NETO2
107986334	LOC107986334	107986334	LOC107986334	1.78455747	0.290265	3.12E-08	2.38E-06	http://www.ncbi.nlm.nih.gov/gene/107986334	http://www.ncbi.nlm.nih.gov/pubmed/?term=LOC107986334	http://genome.ucsc.edu/cgi-bin/hgTracks?clade=mammal&org=Human&db=hg19&position=LOC107986334	http://www.genecards.org/cgi-bin/carddisp.pl?gene=LOC107986334
759	CA1	759	CA1	1.803642886	0.286450372	0.001149873	0.009688662	http://www.ncbi.nlm.nih.gov/gene/759	http://www.ncbi.nlm.nih.gov/pubmed/?term=CA1	http://genome.ucsc.edu/cgi-bin/hgTracks?clade=mammal&org=Human&db=hg19&position=CA1	http://www.genecards.org/cgi-bin/carddisp.pl?gene=CA1
5178	PEG3	5178	PEG3	1.807023075	0.285780013	0.000459336	0.004683536	http://www.ncbi.nlm.nih.gov/gene/5178	http://www.ncbi.nlm.nih.gov/pubmed/?term=PEG3	http://genome.ucsc.edu/cgi-bin/hgTracks?clade=mammal&org=Human&db=hg19&position=PEG3	http://www.genecards.org/cgi-bin/carddisp.pl?gene=PEG3
60436	TGIF2	60436	TGIF2	1.809180951	0.285352884	3.89E-07	1.68E-05	http://www.ncbi.nlm.nih.gov/gene/60436	http://www.ncbi.nlm.nih.gov/pubmed/?term=TGIF2	http://genome.ucsc.edu/cgi-bin/hgTracks?clade=mammal&org=Human&db=hg19&position=TGIF2	http://www.genecards.org/cgi-bin/carddisp.pl?gene=TGIF2
101927432	LOC101927432	101927432	LOC101927432	1.828712303	0.28151578	0.006307126	0.034767641	http://www.ncbi.nlm.nih.gov/gene/101927432	http://www.ncbi.nlm.nih.gov/pubmed/?term=LOC101927432	http://genome.ucsc.edu/cgi-bin/hgTracks?clade=mammal&org=Human&db=hg19&position=LOC101927432	http://www.genecards.org/cgi-bin/carddisp.pl?gene=LOC101927432
3880	KRT19	3880	KRT19	1.829352479	0.281390889	0.000534309	0.005293722	http://www.ncbi.nlm.nih.gov/gene/3880	http://www.ncbi.nlm.nih.gov/pubmed/?term=KRT19	http://genome.ucsc.edu/cgi-bin/hgTracks?clade=mammal&org=Human&db=hg19&position=KRT19	http://www.genecards.org/cgi-bin/carddisp.pl?gene=KRT19
101929507	LOC101929507	101929507	LOC101929507	1.84631062	0.278102647	0.008182076	0.042133572	http://www.ncbi.nlm.nih.gov/gene/101929507	http://www.ncbi.nlm.nih.gov/pubmed/?term=LOC101929507	http://genome.ucsc.edu/cgi-bin/hgTracks?clade=mammal&org=Human&db=hg19&position=LOC101929507	http://www.genecards.org/cgi-bin/carddisp.pl?gene=LOC101929507
4071	TM4SF1	4071	TM4SF1	1.850227943	0.277348544	3.96E-09	3.87E-07	http://www.ncbi.nlm.nih.gov/gene/4071	http://www.ncbi.nlm.nih.gov/pubmed/?term=TM4SF1	http://genome.ucsc.edu/cgi-bin/hgTracks?clade=mammal&org=Human&db=hg19&position=TM4SF1	http://www.genecards.org/cgi-bin/carddisp.pl?gene=TM4SF1
338596	ST8SIA6	338596	ST8SIA6	1.858167461	0.275826417	0.000199437	0.002419443	http://www.ncbi.nlm.nih.gov/gene/338596	http://www.ncbi.nlm.nih.gov/pubmed/?term=ST8SIA6	http://genome.ucsc.edu/cgi-bin/hgTracks?clade=mammal&org=Human&db=hg19&position=ST8SIA6	http://www.genecards.org/cgi-bin/carddisp.pl?gene=ST8SIA6
5165	PDK3	5165	PDK3	1.861014258	0.275282679	2.23E-10	3.79E-08	http://www.ncbi.nlm.nih.gov/gene/5165	http://www.ncbi.nlm.nih.gov/pubmed/?term=PDK3	http://genome.ucsc.edu/cgi-bin/hgTracks?clade=mammal&org=Human&db=hg19&position=PDK3	http://www.genecards.org/cgi-bin/carddisp.pl?gene=PDK3
349136	WDR86	349136	WDR86	1.867743148	0.27400172	7.53E-05	0.001142194	http://www.ncbi.nlm.nih.gov/gene/349136	http://www.ncbi.nlm.nih.gov/pubmed/?term=WDR86	http://genome.ucsc.edu/cgi-bin/hgTracks?clade=mammal&org=Human&db=hg19&position=WDR86	http://www.genecards.org/cgi-bin/carddisp.pl?gene=WDR86
4889	NPY5R	4889	NPY5R	1.871573412	0.273275227	0.002445546	0.017095677	http://www.ncbi.nlm.nih.gov/gene/4889	http://www.ncbi.nlm.nih.gov/pubmed/?term=NPY5R	http://genome.ucsc.edu/cgi-bin/hgTracks?clade=mammal&org=Human&db=hg19&position=NPY5R	http://www.genecards.org/cgi-bin/carddisp.pl?gene=NPY5R
112268009	LOC112268009	112268009	LOC112268009	1.871859432	0.273221055	8.33E-06	0.000198425	http://www.ncbi.nlm.nih.gov/gene/112268009	http://www.ncbi.nlm.nih.gov/pubmed/?term=LOC112268009	http://genome.ucsc.edu/cgi-bin/hgTracks?clade=mammal&org=Human&db=hg19&position=LOC112268009	http://www.genecards.org/cgi-bin/carddisp.pl?gene=LOC112268009
3815	KIT	3815	KIT	1.883637051	0.27099966	2.29E-06	7.23E-05	http://www.ncbi.nlm.nih.gov/gene/3815	http://www.ncbi.nlm.nih.gov/pubmed/?term=KIT	http://genome.ucsc.edu/cgi-bin/hgTracks?clade=mammal&org=Human&db=hg19&position=KIT	http://www.genecards.org/cgi-bin/carddisp.pl?gene=KIT
84171	LOXL4	84171	LOXL4	1.884666251	0.270806402	0.001560892	0.012122441	http://www.ncbi.nlm.nih.gov/gene/84171	http://www.ncbi.nlm.nih.gov/pubmed/?term=LOXL4	http://genome.ucsc.edu/cgi-bin/hgTracks?clade=mammal&org=Human&db=hg19&position=LOXL4	http://www.genecards.org/cgi-bin/carddisp.pl?gene=LOXL4
22941	SHANK2	22941	SHANK2	1.889553969	0.269890487	1.18E-09	1.33E-07	http://www.ncbi.nlm.nih.gov/gene/22941	http://www.ncbi.nlm.nih.gov/pubmed/?term=SHANK2	http://genome.ucsc.edu/cgi-bin/hgTracks?clade=mammal&org=Human&db=hg19&position=SHANK2	http://www.genecards.org/cgi-bin/carddisp.pl?gene=SHANK2
4171	MCM2	4171	MCM2	1.902189962	0.267536945	0.006441774	0.035218074	http://www.ncbi.nlm.nih.gov/gene/4171	http://www.ncbi.nlm.nih.gov/pubmed/?term=MCM2	http://genome.ucsc.edu/cgi-bin/hgTracks?clade=mammal&org=Human&db=hg19&position=MCM2	http://www.genecards.org/cgi-bin/carddisp.pl?gene=MCM2
80975	TMPRSS5	80975	TMPRSS5	1.912338721	0.265661538	0.000225654	0.002664875	http://www.ncbi.nlm.nih.gov/gene/80975	http://www.ncbi.nlm.nih.gov/pubmed/?term=TMPRSS5	http://genome.ucsc.edu/cgi-bin/hgTracks?clade=mammal&org=Human&db=hg19&position=TMPRSS5	http://www.genecards.org/cgi-bin/carddisp.pl?gene=TMPRSS5
401237	CASC15	401237	CASC15	1.924567314	0.263419251	1.12E-06	4.08E-05	http://www.ncbi.nlm.nih.gov/gene/401237	http://www.ncbi.nlm.nih.gov/pubmed/?term=CASC15	http://genome.ucsc.edu/cgi-bin/hgTracks?clade=mammal&org=Human&db=hg19&position=CASC15	http://www.genecards.org/cgi-bin/carddisp.pl?gene=CASC15
50804	MYEF2	50804	MYEF2	1.929868592	0.262453075	2.40E-06	7.41E-05	http://www.ncbi.nlm.nih.gov/gene/50804	http://www.ncbi.nlm.nih.gov/pubmed/?term=MYEF2	http://genome.ucsc.edu/cgi-bin/hgTracks?clade=mammal&org=Human&db=hg19&position=MYEF2	http://www.genecards.org/cgi-bin/carddisp.pl?gene=MYEF2
9238	TBRG4	9238	TBRG4	1.938815502	0.260830502	0.000851083	0.007656294	http://www.ncbi.nlm.nih.gov/gene/9238	http://www.ncbi.nlm.nih.gov/pubmed/?term=TBRG4	http://genome.ucsc.edu/cgi-bin/hgTracks?clade=mammal&org=Human&db=hg19&position=TBRG4	http://www.genecards.org/cgi-bin/carddisp.pl?gene=TBRG4
105379054	VCAN-AS1	105379054	VCAN-AS1	1.942907993	0.260091653	0.000268651	0.003100677	http://www.ncbi.nlm.nih.gov/gene/105379054	http://www.ncbi.nlm.nih.gov/pubmed/?term=VCAN-AS1	http://genome.ucsc.edu/cgi-bin/hgTracks?clade=mammal&org=Human&db=hg19&position=VCAN-AS1	http://www.genecards.org/cgi-bin/carddisp.pl?gene=VCAN-AS1
4240	MFGE8	4240	MFGE8	1.943917318	0.259909754	3.63E-07	1.60E-05	http://www.ncbi.nlm.nih.gov/gene/4240	http://www.ncbi.nlm.nih.gov/pubmed/?term=MFGE8	http://genome.ucsc.edu/cgi-bin/hgTracks?clade=mammal&org=Human&db=hg19&position=MFGE8	http://www.genecards.org/cgi-bin/carddisp.pl?gene=MFGE8
84623	KIRREL3	84623	KIRREL3	1.94612979	0.25951147	0.000121057	0.001676635	http://www.ncbi.nlm.nih.gov/gene/84623	http://www.ncbi.nlm.nih.gov/pubmed/?term=KIRREL3	http://genome.ucsc.edu/cgi-bin/hgTracks?clade=mammal&org=Human&db=hg19&position=KIRREL3	http://www.genecards.org/cgi-bin/carddisp.pl?gene=KIRREL3
81849	ST6GALNAC5	81849	ST6GALNAC5	1.964373368	0.256250484	0.002994512	0.019885929	http://www.ncbi.nlm.nih.gov/gene/81849	http://www.ncbi.nlm.nih.gov/pubmed/?term=ST6GALNAC5	http://genome.ucsc.edu/cgi-bin/hgTracks?clade=mammal&org=Human&db=hg19&position=ST6GALNAC5	http://www.genecards.org/cgi-bin/carddisp.pl?gene=ST6GALNAC5
646851	FAM227A	646851	FAM227A	1.981711639	0.253189303	1.28E-06	4.54E-05	http://www.ncbi.nlm.nih.gov/gene/646851	http://www.ncbi.nlm.nih.gov/pubmed/?term=FAM227A	http://genome.ucsc.edu/cgi-bin/hgTracks?clade=mammal&org=Human&db=hg19&position=FAM227A	http://www.genecards.org/cgi-bin/carddisp.pl?gene=FAM227A
55713	ZNF334	55713	ZNF334	1.988100635	0.25207053	1.34E-05	0.000297504	http://www.ncbi.nlm.nih.gov/gene/55713	http://www.ncbi.nlm.nih.gov/pubmed/?term=ZNF334	http://genome.ucsc.edu/cgi-bin/hgTracks?clade=mammal&org=Human&db=hg19&position=ZNF334	http://www.genecards.org/cgi-bin/carddisp.pl?gene=ZNF334
164284	APCDD1L	164284	APCDD1L	1.993933138	0.251053521	0.000294343	0.003305397	http://www.ncbi.nlm.nih.gov/gene/164284	http://www.ncbi.nlm.nih.gov/pubmed/?term=APCDD1L	http://genome.ucsc.edu/cgi-bin/hgTracks?clade=mammal&org=Human&db=hg19&position=APCDD1L	http://www.genecards.org/cgi-bin/carddisp.pl?gene=APCDD1L
10811	NOXA1	10811	NOXA1	1.99678223	0.250558219	1.34E-06	4.68E-05	http://www.ncbi.nlm.nih.gov/gene/10811	http://www.ncbi.nlm.nih.gov/pubmed/?term=NOXA1	http://genome.ucsc.edu/cgi-bin/hgTracks?clade=mammal&org=Human&db=hg19&position=NOXA1	http://www.genecards.org/cgi-bin/carddisp.pl?gene=NOXA1
5334	PLCL1	5334	PLCL1	2.002162494	0.249625549	4.55E-07	1.92E-05	http://www.ncbi.nlm.nih.gov/gene/5334	http://www.ncbi.nlm.nih.gov/pubmed/?term=PLCL1	http://genome.ucsc.edu/cgi-bin/hgTracks?clade=mammal&org=Human&db=hg19&position=PLCL1	http://www.genecards.org/cgi-bin/carddisp.pl?gene=PLCL1
100874278	ERI3-IT1	100874278	ERI3-IT1	2.009247566	0.248402644	0.000815126	0.007382775	http://www.ncbi.nlm.nih.gov/gene/100874278	http://www.ncbi.nlm.nih.gov/pubmed/?term=ERI3-IT1	http://genome.ucsc.edu/cgi-bin/hgTracks?clade=mammal&org=Human&db=hg19&position=ERI3-IT1	http://www.genecards.org/cgi-bin/carddisp.pl?gene=ERI3-IT1
84189	SLITRK6	84189	SLITRK6	2.022904737	0.246062253	0.000840593	0.007592751	http://www.ncbi.nlm.nih.gov/gene/84189	http://www.ncbi.nlm.nih.gov/pubmed/?term=SLITRK6	http://genome.ucsc.edu/cgi-bin/hgTracks?clade=mammal&org=Human&db=hg19&position=SLITRK6	http://www.genecards.org/cgi-bin/carddisp.pl?gene=SLITRK6
25806	VAX2	25806	VAX2	2.02421338	0.245839155	9.78E-05	0.001403988	http://www.ncbi.nlm.nih.gov/gene/25806	http://www.ncbi.nlm.nih.gov/pubmed/?term=VAX2	http://genome.ucsc.edu/cgi-bin/hgTracks?clade=mammal&org=Human&db=hg19&position=VAX2	http://www.genecards.org/cgi-bin/carddisp.pl?gene=VAX2
6484	ST3GAL4	6484	ST3GAL4	2.028191154	0.245162265	1.51E-07	7.84E-06	http://www.ncbi.nlm.nih.gov/gene/6484	http://www.ncbi.nlm.nih.gov/pubmed/?term=ST3GAL4	http://genome.ucsc.edu/cgi-bin/hgTracks?clade=mammal&org=Human&db=hg19&position=ST3GAL4	http://www.genecards.org/cgi-bin/carddisp.pl?gene=ST3GAL4
100288122	LDLRAD4-AS1	100288122	LDLRAD4-AS1	2.038871956	0.243353941	3.36E-08	2.54E-06	http://www.ncbi.nlm.nih.gov/gene/100288122	http://www.ncbi.nlm.nih.gov/pubmed/?term=LDLRAD4-AS1	http://genome.ucsc.edu/cgi-bin/hgTracks?clade=mammal&org=Human&db=hg19&position=LDLRAD4-AS1	http://www.genecards.org/cgi-bin/carddisp.pl?gene=LDLRAD4-AS1
3481	IGF2	3481	IGF2	2.046445172	0.242079837	0.001549776	0.012050186	http://www.ncbi.nlm.nih.gov/gene/3481	http://www.ncbi.nlm.nih.gov/pubmed/?term=IGF2	http://genome.ucsc.edu/cgi-bin/hgTracks?clade=mammal&org=Human&db=hg19&position=IGF2	http://www.genecards.org/cgi-bin/carddisp.pl?gene=IGF2
85301	COL27A1	85301	COL27A1	2.061526963	0.23956234	6.02E-10	7.41E-08	http://www.ncbi.nlm.nih.gov/gene/85301	http://www.ncbi.nlm.nih.gov/pubmed/?term=COL27A1	http://genome.ucsc.edu/cgi-bin/hgTracks?clade=mammal&org=Human&db=hg19&position=COL27A1	http://www.genecards.org/cgi-bin/carddisp.pl?gene=COL27A1
80095	ZNF606	80095	ZNF606	2.088109347	0.2351887	2.41E-06	7.41E-05	http://www.ncbi.nlm.nih.gov/gene/80095	http://www.ncbi.nlm.nih.gov/pubmed/?term=ZNF606	http://genome.ucsc.edu/cgi-bin/hgTracks?clade=mammal&org=Human&db=hg19&position=ZNF606	http://www.genecards.org/cgi-bin/carddisp.pl?gene=ZNF606
2263	FGFR2	2263	FGFR2	2.091392652	0.234654063	8.44E-08	5.09E-06	http://www.ncbi.nlm.nih.gov/gene/2263	http://www.ncbi.nlm.nih.gov/pubmed/?term=FGFR2	http://genome.ucsc.edu/cgi-bin/hgTracks?clade=mammal&org=Human&db=hg19&position=FGFR2	http://www.genecards.org/cgi-bin/carddisp.pl?gene=FGFR2
11122	PTPRT	11122	PTPRT	2.098487291	0.233502954	0.00028931	0.003282135	http://www.ncbi.nlm.nih.gov/gene/11122	http://www.ncbi.nlm.nih.gov/pubmed/?term=PTPRT	http://genome.ucsc.edu/cgi-bin/hgTracks?clade=mammal&org=Human&db=hg19&position=PTPRT	http://www.genecards.org/cgi-bin/carddisp.pl?gene=PTPRT
2824	GPM6B	2824	GPM6B	2.118096681	0.230350609	6.51E-10	7.73E-08	http://www.ncbi.nlm.nih.gov/gene/2824	http://www.ncbi.nlm.nih.gov/pubmed/?term=GPM6B	http://genome.ucsc.edu/cgi-bin/hgTracks?clade=mammal&org=Human&db=hg19&position=GPM6B	http://www.genecards.org/cgi-bin/carddisp.pl?gene=GPM6B
501	ALDH7A1	501	ALDH7A1	2.1225782	0.229636169	7.42E-06	0.000183039	http://www.ncbi.nlm.nih.gov/gene/501	http://www.ncbi.nlm.nih.gov/pubmed/?term=ALDH7A1	http://genome.ucsc.edu/cgi-bin/hgTracks?clade=mammal&org=Human&db=hg19&position=ALDH7A1	http://www.genecards.org/cgi-bin/carddisp.pl?gene=ALDH7A1
10317	B3GALT5	10317	B3GALT5	2.130117247	0.228439297	0.001901932	0.014028492	http://www.ncbi.nlm.nih.gov/gene/10317	http://www.ncbi.nlm.nih.gov/pubmed/?term=B3GALT5	http://genome.ucsc.edu/cgi-bin/hgTracks?clade=mammal&org=Human&db=hg19&position=B3GALT5	http://www.genecards.org/cgi-bin/carddisp.pl?gene=B3GALT5
776	CACNA1D	776	CACNA1D	2.132780104	0.228018043	2.67E-06	7.98E-05	http://www.ncbi.nlm.nih.gov/gene/776	http://www.ncbi.nlm.nih.gov/pubmed/?term=CACNA1D	http://genome.ucsc.edu/cgi-bin/hgTracks?clade=mammal&org=Human&db=hg19&position=CACNA1D	http://www.genecards.org/cgi-bin/carddisp.pl?gene=CACNA1D
3619	INCENP	3619	INCENP	2.135635006	0.227567272	4.10E-05	0.00072282	http://www.ncbi.nlm.nih.gov/gene/3619	http://www.ncbi.nlm.nih.gov/pubmed/?term=INCENP	http://genome.ucsc.edu/cgi-bin/hgTracks?clade=mammal&org=Human&db=hg19&position=INCENP	http://www.genecards.org/cgi-bin/carddisp.pl?gene=INCENP
101927296	LOC101927296	101927296	LOC101927296	2.141433064	0.226654536	1.89E-06	6.12E-05	http://www.ncbi.nlm.nih.gov/gene/101927296	http://www.ncbi.nlm.nih.gov/pubmed/?term=LOC101927296	http://genome.ucsc.edu/cgi-bin/hgTracks?clade=mammal&org=Human&db=hg19&position=LOC101927296	http://www.genecards.org/cgi-bin/carddisp.pl?gene=LOC101927296
645369	TMEM200C	645369	TMEM200C	2.143064617	0.226398355	0.000201538	0.002440485	http://www.ncbi.nlm.nih.gov/gene/645369	http://www.ncbi.nlm.nih.gov/pubmed/?term=TMEM200C	http://genome.ucsc.edu/cgi-bin/hgTracks?clade=mammal&org=Human&db=hg19&position=TMEM200C	http://www.genecards.org/cgi-bin/carddisp.pl?gene=TMEM200C
91683	SYT12	91683	SYT12	2.164111818	0.223119449	0.009956916	0.049059693	http://www.ncbi.nlm.nih.gov/gene/91683	http://www.ncbi.nlm.nih.gov/pubmed/?term=SYT12	http://genome.ucsc.edu/cgi-bin/hgTracks?clade=mammal&org=Human&db=hg19&position=SYT12	http://www.genecards.org/cgi-bin/carddisp.pl?gene=SYT12
9721	GPRIN2	9721	GPRIN2	2.178204522	0.220950558	6.44E-07	2.58E-05	http://www.ncbi.nlm.nih.gov/gene/9721	http://www.ncbi.nlm.nih.gov/pubmed/?term=GPRIN2	http://genome.ucsc.edu/cgi-bin/hgTracks?clade=mammal&org=Human&db=hg19&position=GPRIN2	http://www.genecards.org/cgi-bin/carddisp.pl?gene=GPRIN2
55540	IL17RB	55540	IL17RB	2.202211753	0.217304243	1.10E-07	6.12E-06	http://www.ncbi.nlm.nih.gov/gene/55540	http://www.ncbi.nlm.nih.gov/pubmed/?term=IL17RB	http://genome.ucsc.edu/cgi-bin/hgTracks?clade=mammal&org=Human&db=hg19&position=IL17RB	http://www.genecards.org/cgi-bin/carddisp.pl?gene=IL17RB
744	MPPED2	744	MPPED2	2.218591201	0.21485106	2.93E-06	8.59E-05	http://www.ncbi.nlm.nih.gov/gene/744	http://www.ncbi.nlm.nih.gov/pubmed/?term=MPPED2	http://genome.ucsc.edu/cgi-bin/hgTracks?clade=mammal&org=Human&db=hg19&position=MPPED2	http://www.genecards.org/cgi-bin/carddisp.pl?gene=MPPED2
105372426	LOC105372426	105372426	LOC105372426	2.226830003	0.213627606	4.72E-07	1.96E-05	http://www.ncbi.nlm.nih.gov/gene/105372426	http://www.ncbi.nlm.nih.gov/pubmed/?term=LOC105372426	http://genome.ucsc.edu/cgi-bin/hgTracks?clade=mammal&org=Human&db=hg19&position=LOC105372426	http://www.genecards.org/cgi-bin/carddisp.pl?gene=LOC105372426
149773	APCDD1L-DT	149773	APCDD1L-DT	2.231255887	0.212973246	0.005212452	0.030396827	http://www.ncbi.nlm.nih.gov/gene/149773	http://www.ncbi.nlm.nih.gov/pubmed/?term=APCDD1L-DT	http://genome.ucsc.edu/cgi-bin/hgTracks?clade=mammal&org=Human&db=hg19&position=APCDD1L-DT	http://www.genecards.org/cgi-bin/carddisp.pl?gene=APCDD1L-DT
100533183	ZNF664-RFLNA	100533183	ZNF664-RFLNA	2.240014994	0.211684128	0.00013378	0.001807658	http://www.ncbi.nlm.nih.gov/gene/100533183	http://www.ncbi.nlm.nih.gov/pubmed/?term=ZNF664-RFLNA	http://genome.ucsc.edu/cgi-bin/hgTracks?clade=mammal&org=Human&db=hg19&position=ZNF664-RFLNA	http://www.genecards.org/cgi-bin/carddisp.pl?gene=ZNF664-RFLNA
85415	RHPN2	85415	RHPN2	2.241636598	0.211446327	0.000241468	0.002836181	http://www.ncbi.nlm.nih.gov/gene/85415	http://www.ncbi.nlm.nih.gov/pubmed/?term=RHPN2	http://genome.ucsc.edu/cgi-bin/hgTracks?clade=mammal&org=Human&db=hg19&position=RHPN2	http://www.genecards.org/cgi-bin/carddisp.pl?gene=RHPN2
101928266	LOC101928266	101928266	LOC101928266	2.273386608	0.206843767	3.89E-08	2.81E-06	http://www.ncbi.nlm.nih.gov/gene/101928266	http://www.ncbi.nlm.nih.gov/pubmed/?term=LOC101928266	http://genome.ucsc.edu/cgi-bin/hgTracks?clade=mammal&org=Human&db=hg19&position=LOC101928266	http://www.genecards.org/cgi-bin/carddisp.pl?gene=LOC101928266
525	ATP6V1B1	525	ATP6V1B1	2.27617273	0.206444698	5.18E-05	0.000858357	http://www.ncbi.nlm.nih.gov/gene/525	http://www.ncbi.nlm.nih.gov/pubmed/?term=ATP6V1B1	http://genome.ucsc.edu/cgi-bin/hgTracks?clade=mammal&org=Human&db=hg19&position=ATP6V1B1	http://www.genecards.org/cgi-bin/carddisp.pl?gene=ATP6V1B1
284215	DLGAP1-AS5	284215	DLGAP1-AS5	2.297550743	0.203408131	4.20E-05	0.00073443	http://www.ncbi.nlm.nih.gov/gene/284215	http://www.ncbi.nlm.nih.gov/pubmed/?term=DLGAP1-AS5	http://genome.ucsc.edu/cgi-bin/hgTracks?clade=mammal&org=Human&db=hg19&position=DLGAP1-AS5	http://www.genecards.org/cgi-bin/carddisp.pl?gene=DLGAP1-AS5
1813	DRD2	1813	DRD2	2.320962144	0.200133954	0.001356572	0.010971398	http://www.ncbi.nlm.nih.gov/gene/1813	http://www.ncbi.nlm.nih.gov/pubmed/?term=DRD2	http://genome.ucsc.edu/cgi-bin/hgTracks?clade=mammal&org=Human&db=hg19&position=DRD2	http://www.genecards.org/cgi-bin/carddisp.pl?gene=DRD2
1829	DSG2	1829	DSG2	2.327853529	0.199180245	6.88E-08	4.32E-06	http://www.ncbi.nlm.nih.gov/gene/1829	http://www.ncbi.nlm.nih.gov/pubmed/?term=DSG2	http://genome.ucsc.edu/cgi-bin/hgTracks?clade=mammal&org=Human&db=hg19&position=DSG2	http://www.genecards.org/cgi-bin/carddisp.pl?gene=DSG2
8324	FZD7	8324	FZD7	2.345045692	0.196820761	2.00E-11	5.31E-09	http://www.ncbi.nlm.nih.gov/gene/8324	http://www.ncbi.nlm.nih.gov/pubmed/?term=FZD7	http://genome.ucsc.edu/cgi-bin/hgTracks?clade=mammal&org=Human&db=hg19&position=FZD7	http://www.genecards.org/cgi-bin/carddisp.pl?gene=FZD7
105370780	LOC105370780	105370780	LOC105370780	2.364643481	0.194165195	0.001503098	0.011839572	http://www.ncbi.nlm.nih.gov/gene/105370780	http://www.ncbi.nlm.nih.gov/pubmed/?term=LOC105370780	http://genome.ucsc.edu/cgi-bin/hgTracks?clade=mammal&org=Human&db=hg19&position=LOC105370780	http://www.genecards.org/cgi-bin/carddisp.pl?gene=LOC105370780
729177	NBAT1	729177	NBAT1	2.375262219	0.192741318	9.51E-07	3.55E-05	http://www.ncbi.nlm.nih.gov/gene/729177	http://www.ncbi.nlm.nih.gov/pubmed/?term=NBAT1	http://genome.ucsc.edu/cgi-bin/hgTracks?clade=mammal&org=Human&db=hg19&position=NBAT1	http://www.genecards.org/cgi-bin/carddisp.pl?gene=NBAT1
22996	TTC39A	22996	TTC39A	2.389465773	0.190853061	2.33E-06	7.25E-05	http://www.ncbi.nlm.nih.gov/gene/22996	http://www.ncbi.nlm.nih.gov/pubmed/?term=TTC39A	http://genome.ucsc.edu/cgi-bin/hgTracks?clade=mammal&org=Human&db=hg19&position=TTC39A	http://www.genecards.org/cgi-bin/carddisp.pl?gene=TTC39A
84059	ADGRV1	84059	ADGRV1	2.407337738	0.188503375	1.53E-05	0.000334239	http://www.ncbi.nlm.nih.gov/gene/84059	http://www.ncbi.nlm.nih.gov/pubmed/?term=ADGRV1	http://genome.ucsc.edu/cgi-bin/hgTracks?clade=mammal&org=Human&db=hg19&position=ADGRV1	http://www.genecards.org/cgi-bin/carddisp.pl?gene=ADGRV1
105369618	LOC105369618	105369618	LOC105369618	2.432187755	0.185284261	0.007619058	0.039726664	http://www.ncbi.nlm.nih.gov/gene/105369618	http://www.ncbi.nlm.nih.gov/pubmed/?term=LOC105369618	http://genome.ucsc.edu/cgi-bin/hgTracks?clade=mammal&org=Human&db=hg19&position=LOC105369618	http://www.genecards.org/cgi-bin/carddisp.pl?gene=LOC105369618
50489	CD207	50489	CD207	2.468774076	0.180644586	0.003666152	0.023101973	http://www.ncbi.nlm.nih.gov/gene/50489	http://www.ncbi.nlm.nih.gov/pubmed/?term=CD207	http://genome.ucsc.edu/cgi-bin/hgTracks?clade=mammal&org=Human&db=hg19&position=CD207	http://www.genecards.org/cgi-bin/carddisp.pl?gene=CD207
56155	TEX14	56155	TEX14	2.51982733	0.174363826	0.000140302	0.001872945	http://www.ncbi.nlm.nih.gov/gene/56155	http://www.ncbi.nlm.nih.gov/pubmed/?term=TEX14	http://genome.ucsc.edu/cgi-bin/hgTracks?clade=mammal&org=Human&db=hg19&position=TEX14	http://www.genecards.org/cgi-bin/carddisp.pl?gene=TEX14
8190	MIA	8190	MIA	2.526082014	0.173609522	1.44E-05	0.000315642	http://www.ncbi.nlm.nih.gov/gene/8190	http://www.ncbi.nlm.nih.gov/pubmed/?term=MIA	http://genome.ucsc.edu/cgi-bin/hgTracks?clade=mammal&org=Human&db=hg19&position=MIA	http://www.genecards.org/cgi-bin/carddisp.pl?gene=MIA
64699	TMPRSS3	64699	TMPRSS3	2.52698339	0.173501087	0.000153652	0.002006833	http://www.ncbi.nlm.nih.gov/gene/64699	http://www.ncbi.nlm.nih.gov/pubmed/?term=TMPRSS3	http://genome.ucsc.edu/cgi-bin/hgTracks?clade=mammal&org=Human&db=hg19&position=TMPRSS3	http://www.genecards.org/cgi-bin/carddisp.pl?gene=TMPRSS3
105373591	LOC105373591	105373591	LOC105373591	2.54820474	0.170967648	0.000615948	0.005831808	http://www.ncbi.nlm.nih.gov/gene/105373591	http://www.ncbi.nlm.nih.gov/pubmed/?term=LOC105373591	http://genome.ucsc.edu/cgi-bin/hgTracks?clade=mammal&org=Human&db=hg19&position=LOC105373591	http://www.genecards.org/cgi-bin/carddisp.pl?gene=LOC105373591
9619	ABCG1	9619	ABCG1	2.561890865	0.169353433	1.73E-08	1.43E-06	http://www.ncbi.nlm.nih.gov/gene/9619	http://www.ncbi.nlm.nih.gov/pubmed/?term=ABCG1	http://genome.ucsc.edu/cgi-bin/hgTracks?clade=mammal&org=Human&db=hg19&position=ABCG1	http://www.genecards.org/cgi-bin/carddisp.pl?gene=ABCG1
2134	EXTL1	2134	EXTL1	2.564841423	0.16900743	0.001831717	0.013666951	http://www.ncbi.nlm.nih.gov/gene/2134	http://www.ncbi.nlm.nih.gov/pubmed/?term=EXTL1	http://genome.ucsc.edu/cgi-bin/hgTracks?clade=mammal&org=Human&db=hg19&position=EXTL1	http://www.genecards.org/cgi-bin/carddisp.pl?gene=EXTL1
5414	SEPTIN4	5414	SEPTIN4	2.570661013	0.168327055	1.95E-09	2.11E-07	http://www.ncbi.nlm.nih.gov/gene/5414	http://www.ncbi.nlm.nih.gov/pubmed/?term=SEPTIN4	http://genome.ucsc.edu/cgi-bin/hgTracks?clade=mammal&org=Human&db=hg19&position=SEPTIN4	http://www.genecards.org/cgi-bin/carddisp.pl?gene=SEPTIN4
83539	CHST9	83539	CHST9	2.579997865	0.167241192	0.001331173	0.010799535	http://www.ncbi.nlm.nih.gov/gene/83539	http://www.ncbi.nlm.nih.gov/pubmed/?term=CHST9	http://genome.ucsc.edu/cgi-bin/hgTracks?clade=mammal&org=Human&db=hg19&position=CHST9	http://www.genecards.org/cgi-bin/carddisp.pl?gene=CHST9
5618	PRLR	5618	PRLR	2.588384949	0.166271759	3.48E-08	2.60E-06	http://www.ncbi.nlm.nih.gov/gene/5618	http://www.ncbi.nlm.nih.gov/pubmed/?term=PRLR	http://genome.ucsc.edu/cgi-bin/hgTracks?clade=mammal&org=Human&db=hg19&position=PRLR	http://www.genecards.org/cgi-bin/carddisp.pl?gene=PRLR
100506915	CHRM3-AS2	100506915	CHRM3-AS2	2.604849716	0.164384968	7.64E-06	0.000186783	http://www.ncbi.nlm.nih.gov/gene/100506915	http://www.ncbi.nlm.nih.gov/pubmed/?term=CHRM3-AS2	http://genome.ucsc.edu/cgi-bin/hgTracks?clade=mammal&org=Human&db=hg19&position=CHRM3-AS2	http://www.genecards.org/cgi-bin/carddisp.pl?gene=CHRM3-AS2
80303	EFHD1	80303	EFHD1	2.627577556	0.161815582	3.97E-10	5.50E-08	http://www.ncbi.nlm.nih.gov/gene/80303	http://www.ncbi.nlm.nih.gov/pubmed/?term=EFHD1	http://genome.ucsc.edu/cgi-bin/hgTracks?clade=mammal&org=Human&db=hg19&position=EFHD1	http://www.genecards.org/cgi-bin/carddisp.pl?gene=EFHD1
658	BMPR1B	658	BMPR1B	2.631718925	0.161351744	6.86E-08	4.32E-06	http://www.ncbi.nlm.nih.gov/gene/658	http://www.ncbi.nlm.nih.gov/pubmed/?term=BMPR1B	http://genome.ucsc.edu/cgi-bin/hgTracks?clade=mammal&org=Human&db=hg19&position=BMPR1B	http://www.genecards.org/cgi-bin/carddisp.pl?gene=BMPR1B
4316	MMP7	4316	MMP7	2.633499341	0.161152744	0.009045146	0.045520157	http://www.ncbi.nlm.nih.gov/gene/4316	http://www.ncbi.nlm.nih.gov/pubmed/?term=MMP7	http://genome.ucsc.edu/cgi-bin/hgTracks?clade=mammal&org=Human&db=hg19&position=MMP7	http://www.genecards.org/cgi-bin/carddisp.pl?gene=MMP7
102606463	LINC01152	102606463	LINC01152	2.652208326	0.159076395	4.85E-13	2.65E-10	http://www.ncbi.nlm.nih.gov/gene/102606463	http://www.ncbi.nlm.nih.gov/pubmed/?term=LINC01152	http://genome.ucsc.edu/cgi-bin/hgTracks?clade=mammal&org=Human&db=hg19&position=LINC01152	http://www.genecards.org/cgi-bin/carddisp.pl?gene=LINC01152
2173	FABP7	2173	FABP7	2.664583868	0.157717662	4.37E-05	0.000754137	http://www.ncbi.nlm.nih.gov/gene/2173	http://www.ncbi.nlm.nih.gov/pubmed/?term=FABP7	http://genome.ucsc.edu/cgi-bin/hgTracks?clade=mammal&org=Human&db=hg19&position=FABP7	http://www.genecards.org/cgi-bin/carddisp.pl?gene=FABP7
767	CA8	767	CA8	2.682652331	0.155754707	4.61E-07	1.93E-05	http://www.ncbi.nlm.nih.gov/gene/767	http://www.ncbi.nlm.nih.gov/pubmed/?term=CA8	http://genome.ucsc.edu/cgi-bin/hgTracks?clade=mammal&org=Human&db=hg19&position=CA8	http://www.genecards.org/cgi-bin/carddisp.pl?gene=CA8
100507091	PITPNM2-AS1	100507091	PITPNM2-AS1	2.685410622	0.155457204	8.99E-08	5.27E-06	http://www.ncbi.nlm.nih.gov/gene/100507091	http://www.ncbi.nlm.nih.gov/pubmed/?term=PITPNM2-AS1	http://genome.ucsc.edu/cgi-bin/hgTracks?clade=mammal&org=Human&db=hg19&position=PITPNM2-AS1	http://www.genecards.org/cgi-bin/carddisp.pl?gene=PITPNM2-AS1
643911	CRNDE	643911	CRNDE	2.685830485	0.155411968	3.67E-07	1.61E-05	http://www.ncbi.nlm.nih.gov/gene/643911	http://www.ncbi.nlm.nih.gov/pubmed/?term=CRNDE	http://genome.ucsc.edu/cgi-bin/hgTracks?clade=mammal&org=Human&db=hg19&position=CRNDE	http://www.genecards.org/cgi-bin/carddisp.pl?gene=CRNDE
105370256	LOC105370256	105370256	LOC105370256	2.719301696	0.151847841	1.78E-06	5.87E-05	http://www.ncbi.nlm.nih.gov/gene/105370256	http://www.ncbi.nlm.nih.gov/pubmed/?term=LOC105370256	http://genome.ucsc.edu/cgi-bin/hgTracks?clade=mammal&org=Human&db=hg19&position=LOC105370256	http://www.genecards.org/cgi-bin/carddisp.pl?gene=LOC105370256
1404	HAPLN1	1404	HAPLN1	2.728126431	0.150921847	0.001162965	0.009737271	http://www.ncbi.nlm.nih.gov/gene/1404	http://www.ncbi.nlm.nih.gov/pubmed/?term=HAPLN1	http://genome.ucsc.edu/cgi-bin/hgTracks?clade=mammal&org=Human&db=hg19&position=HAPLN1	http://www.genecards.org/cgi-bin/carddisp.pl?gene=HAPLN1
105372036	LOC105372036	105372036	LOC105372036	2.736375577	0.150061358	0.003105356	0.020500903	http://www.ncbi.nlm.nih.gov/gene/105372036	http://www.ncbi.nlm.nih.gov/pubmed/?term=LOC105372036	http://genome.ucsc.edu/cgi-bin/hgTracks?clade=mammal&org=Human&db=hg19&position=LOC105372036	http://www.genecards.org/cgi-bin/carddisp.pl?gene=LOC105372036
25805	BAMBI	25805	BAMBI	2.741726879	0.149505775	8.80E-07	3.36E-05	http://www.ncbi.nlm.nih.gov/gene/25805	http://www.ncbi.nlm.nih.gov/pubmed/?term=BAMBI	http://genome.ucsc.edu/cgi-bin/hgTracks?clade=mammal&org=Human&db=hg19&position=BAMBI	http://www.genecards.org/cgi-bin/carddisp.pl?gene=BAMBI
92312	MEX3A	92312	MEX3A	2.76064331	0.147558271	2.29E-13	1.53E-10	http://www.ncbi.nlm.nih.gov/gene/92312	http://www.ncbi.nlm.nih.gov/pubmed/?term=MEX3A	http://genome.ucsc.edu/cgi-bin/hgTracks?clade=mammal&org=Human&db=hg19&position=MEX3A	http://www.genecards.org/cgi-bin/carddisp.pl?gene=MEX3A
101060146	CHMP1B2P	101060146	CHMP1B2P	2.793818031	0.144203888	0.00055917	0.005450674	http://www.ncbi.nlm.nih.gov/gene/101060146	http://www.ncbi.nlm.nih.gov/pubmed/?term=CHMP1B2P	http://genome.ucsc.edu/cgi-bin/hgTracks?clade=mammal&org=Human&db=hg19&position=CHMP1B2P	http://www.genecards.org/cgi-bin/carddisp.pl?gene=CHMP1B2P
5152	PDE9A	5152	PDE9A	2.841235968	0.139541295	1.14E-11	3.77E-09	http://www.ncbi.nlm.nih.gov/gene/5152	http://www.ncbi.nlm.nih.gov/pubmed/?term=PDE9A	http://genome.ucsc.edu/cgi-bin/hgTracks?clade=mammal&org=Human&db=hg19&position=PDE9A	http://www.genecards.org/cgi-bin/carddisp.pl?gene=PDE9A
9229	DLGAP1	9229	DLGAP1	2.87284784	0.136516966	1.45E-07	7.69E-06	http://www.ncbi.nlm.nih.gov/gene/9229	http://www.ncbi.nlm.nih.gov/pubmed/?term=DLGAP1	http://genome.ucsc.edu/cgi-bin/hgTracks?clade=mammal&org=Human&db=hg19&position=DLGAP1	http://www.genecards.org/cgi-bin/carddisp.pl?gene=DLGAP1
10562	OLFM4	10562	OLFM4	2.99873425	0.125109717	0.00195776	0.014255412	http://www.ncbi.nlm.nih.gov/gene/10562	http://www.ncbi.nlm.nih.gov/pubmed/?term=OLFM4	http://genome.ucsc.edu/cgi-bin/hgTracks?clade=mammal&org=Human&db=hg19&position=OLFM4	http://www.genecards.org/cgi-bin/carddisp.pl?gene=OLFM4
2568	GABRP	2568	GABRP	3.026642344	0.122712801	2.90E-10	4.79E-08	http://www.ncbi.nlm.nih.gov/gene/2568	http://www.ncbi.nlm.nih.gov/pubmed/?term=GABRP	http://genome.ucsc.edu/cgi-bin/hgTracks?clade=mammal&org=Human&db=hg19&position=GABRP	http://www.genecards.org/cgi-bin/carddisp.pl?gene=GABRP
23551	RASD2	23551	RASD2	3.041058792	0.121492672	3.55E-05	0.000644649	http://www.ncbi.nlm.nih.gov/gene/23551	http://www.ncbi.nlm.nih.gov/pubmed/?term=RASD2	http://genome.ucsc.edu/cgi-bin/hgTracks?clade=mammal&org=Human&db=hg19&position=RASD2	http://www.genecards.org/cgi-bin/carddisp.pl?gene=RASD2
774	CACNA1B	774	CACNA1B	3.069597475	0.119112979	0.003206512	0.021064124	http://www.ncbi.nlm.nih.gov/gene/774	http://www.ncbi.nlm.nih.gov/pubmed/?term=CACNA1B	http://genome.ucsc.edu/cgi-bin/hgTracks?clade=mammal&org=Human&db=hg19&position=CACNA1B	http://www.genecards.org/cgi-bin/carddisp.pl?gene=CACNA1B
105372816	LOC105372816	105372816	LOC105372816	3.124475398	0.114667194	1.64E-11	4.74E-09	http://www.ncbi.nlm.nih.gov/gene/105372816	http://www.ncbi.nlm.nih.gov/pubmed/?term=LOC105372816	http://genome.ucsc.edu/cgi-bin/hgTracks?clade=mammal&org=Human&db=hg19&position=LOC105372816	http://www.genecards.org/cgi-bin/carddisp.pl?gene=LOC105372816
105371501	LOC105371501	105371501	LOC105371501	3.158004303	0.112033003	0.000198856	0.00241681	http://www.ncbi.nlm.nih.gov/gene/105371501	http://www.ncbi.nlm.nih.gov/pubmed/?term=LOC105371501	http://genome.ucsc.edu/cgi-bin/hgTracks?clade=mammal&org=Human&db=hg19&position=LOC105371501	http://www.genecards.org/cgi-bin/carddisp.pl?gene=LOC105371501
2045	EPHA7	2045	EPHA7	3.162002115	0.111722981	2.10E-08	1.66E-06	http://www.ncbi.nlm.nih.gov/gene/2045	http://www.ncbi.nlm.nih.gov/pubmed/?term=EPHA7	http://genome.ucsc.edu/cgi-bin/hgTracks?clade=mammal&org=Human&db=hg19&position=EPHA7	http://www.genecards.org/cgi-bin/carddisp.pl?gene=EPHA7
107984117	LINC02058	107984117	LINC02058	3.166792722	0.11135261	0.000247418	0.002895841	http://www.ncbi.nlm.nih.gov/gene/107984117	http://www.ncbi.nlm.nih.gov/pubmed/?term=LINC02058	http://genome.ucsc.edu/cgi-bin/hgTracks?clade=mammal&org=Human&db=hg19&position=LINC02058	http://www.genecards.org/cgi-bin/carddisp.pl?gene=LINC02058
26579	MYEOV	26579	MYEOV	3.167862629	0.111270061	0.003022884	0.020016069	http://www.ncbi.nlm.nih.gov/gene/26579	http://www.ncbi.nlm.nih.gov/pubmed/?term=MYEOV	http://genome.ucsc.edu/cgi-bin/hgTracks?clade=mammal&org=Human&db=hg19&position=MYEOV	http://www.genecards.org/cgi-bin/carddisp.pl?gene=MYEOV
3887	KRT81	3887	KRT81	3.336992199	0.098961268	0.000292193	0.003290008	http://www.ncbi.nlm.nih.gov/gene/3887	http://www.ncbi.nlm.nih.gov/pubmed/?term=KRT81	http://genome.ucsc.edu/cgi-bin/hgTracks?clade=mammal&org=Human&db=hg19&position=KRT81	http://www.genecards.org/cgi-bin/carddisp.pl?gene=KRT81
79679	VTCN1	79679	VTCN1	3.343137605	0.098540622	1.03E-12	4.73E-10	http://www.ncbi.nlm.nih.gov/gene/79679	http://www.ncbi.nlm.nih.gov/pubmed/?term=VTCN1	http://genome.ucsc.edu/cgi-bin/hgTracks?clade=mammal&org=Human&db=hg19&position=VTCN1	http://www.genecards.org/cgi-bin/carddisp.pl?gene=VTCN1
55228	PNMA8A	55228	PNMA8A	3.371808934	0.096601611	6.42E-08	4.18E-06	http://www.ncbi.nlm.nih.gov/gene/55228	http://www.ncbi.nlm.nih.gov/pubmed/?term=PNMA8A	http://genome.ucsc.edu/cgi-bin/hgTracks?clade=mammal&org=Human&db=hg19&position=PNMA8A	http://www.genecards.org/cgi-bin/carddisp.pl?gene=PNMA8A
105374749	C5orf34-AS1	105374749	C5orf34-AS1	3.392538075	0.09522353	5.00E-05	0.000836535	http://www.ncbi.nlm.nih.gov/gene/105374749	http://www.ncbi.nlm.nih.gov/pubmed/?term=C5orf34-AS1	http://genome.ucsc.edu/cgi-bin/hgTracks?clade=mammal&org=Human&db=hg19&position=C5orf34-AS1	http://www.genecards.org/cgi-bin/carddisp.pl?gene=C5orf34-AS1
101805488	CCAT2	101805488	CCAT2	3.434043395	0.092523048	0.005977197	0.033457808	http://www.ncbi.nlm.nih.gov/gene/101805488	http://www.ncbi.nlm.nih.gov/pubmed/?term=CCAT2	http://genome.ucsc.edu/cgi-bin/hgTracks?clade=mammal&org=Human&db=hg19&position=CCAT2	http://www.genecards.org/cgi-bin/carddisp.pl?gene=CCAT2
4602	MYB	4602	MYB	3.455932172	0.091129871	5.06E-11	1.05E-08	http://www.ncbi.nlm.nih.gov/gene/4602	http://www.ncbi.nlm.nih.gov/pubmed/?term=MYB	http://genome.ucsc.edu/cgi-bin/hgTracks?clade=mammal&org=Human&db=hg19&position=MYB	http://www.genecards.org/cgi-bin/carddisp.pl?gene=MYB
2019	EN1	2019	EN1	3.491009056	0.088940908	1.21E-10	2.17E-08	http://www.ncbi.nlm.nih.gov/gene/2019	http://www.ncbi.nlm.nih.gov/pubmed/?term=EN1	http://genome.ucsc.edu/cgi-bin/hgTracks?clade=mammal&org=Human&db=hg19&position=EN1	http://www.genecards.org/cgi-bin/carddisp.pl?gene=EN1
399694	SHC4	399694	SHC4	3.501124188	0.0883195	3.20E-10	4.95E-08	http://www.ncbi.nlm.nih.gov/gene/399694	http://www.ncbi.nlm.nih.gov/pubmed/?term=SHC4	http://genome.ucsc.edu/cgi-bin/hgTracks?clade=mammal&org=Human&db=hg19&position=SHC4	http://www.genecards.org/cgi-bin/carddisp.pl?gene=SHC4
51252	FAM178B	51252	FAM178B	3.505928321	0.088025888	1.43E-07	7.66E-06	http://www.ncbi.nlm.nih.gov/gene/51252	http://www.ncbi.nlm.nih.gov/pubmed/?term=FAM178B	http://genome.ucsc.edu/cgi-bin/hgTracks?clade=mammal&org=Human&db=hg19&position=FAM178B	http://www.genecards.org/cgi-bin/carddisp.pl?gene=FAM178B
105369370	LOC105369370	105369370	LOC105369370	3.595169741	0.082745821	0.000556992	0.005437886	http://www.ncbi.nlm.nih.gov/gene/105369370	http://www.ncbi.nlm.nih.gov/pubmed/?term=LOC105369370	http://genome.ucsc.edu/cgi-bin/hgTracks?clade=mammal&org=Human&db=hg19&position=LOC105369370	http://www.genecards.org/cgi-bin/carddisp.pl?gene=LOC105369370
547	KIF1A	547	KIF1A	3.600443204	0.082443913	0.001088256	0.009296347	http://www.ncbi.nlm.nih.gov/gene/547	http://www.ncbi.nlm.nih.gov/pubmed/?term=KIF1A	http://genome.ucsc.edu/cgi-bin/hgTracks?clade=mammal&org=Human&db=hg19&position=KIF1A	http://www.genecards.org/cgi-bin/carddisp.pl?gene=KIF1A
101928338	LOC101928338	101928338	LOC101928338	3.70489674	0.0766858	0.000602763	0.005742269	http://www.ncbi.nlm.nih.gov/gene/101928338	http://www.ncbi.nlm.nih.gov/pubmed/?term=LOC101928338	http://genome.ucsc.edu/cgi-bin/hgTracks?clade=mammal&org=Human&db=hg19&position=LOC101928338	http://www.genecards.org/cgi-bin/carddisp.pl?gene=LOC101928338
1297	COL9A1	1297	COL9A1	3.724829182	0.075633585	1.06E-05	0.000244501	http://www.ncbi.nlm.nih.gov/gene/1297	http://www.ncbi.nlm.nih.gov/pubmed/?term=COL9A1	http://genome.ucsc.edu/cgi-bin/hgTracks?clade=mammal&org=Human&db=hg19&position=COL9A1	http://www.genecards.org/cgi-bin/carddisp.pl?gene=COL9A1
80319	CXXC4	80319	CXXC4	3.775282723	0.073034264	4.78E-11	1.02E-08	http://www.ncbi.nlm.nih.gov/gene/80319	http://www.ncbi.nlm.nih.gov/pubmed/?term=CXXC4	http://genome.ucsc.edu/cgi-bin/hgTracks?clade=mammal&org=Human&db=hg19&position=CXXC4	http://www.genecards.org/cgi-bin/carddisp.pl?gene=CXXC4
1993	ELAVL2	1993	ELAVL2	3.849422758	0.069375845	3.24E-09	3.34E-07	http://www.ncbi.nlm.nih.gov/gene/1993	http://www.ncbi.nlm.nih.gov/pubmed/?term=ELAVL2	http://genome.ucsc.edu/cgi-bin/hgTracks?clade=mammal&org=Human&db=hg19&position=ELAVL2	http://www.genecards.org/cgi-bin/carddisp.pl?gene=ELAVL2
154664	ABCA13	154664	ABCA13	3.919174334	0.066101447	1.32E-08	1.15E-06	http://www.ncbi.nlm.nih.gov/gene/154664	http://www.ncbi.nlm.nih.gov/pubmed/?term=ABCA13	http://genome.ucsc.edu/cgi-bin/hgTracks?clade=mammal&org=Human&db=hg19&position=ABCA13	http://www.genecards.org/cgi-bin/carddisp.pl?gene=ABCA13
101928233	LINC01671	101928233	LINC01671	4.072155696	0.059450976	7.84E-06	0.000189503	http://www.ncbi.nlm.nih.gov/gene/101928233	http://www.ncbi.nlm.nih.gov/pubmed/?term=LINC01671	http://genome.ucsc.edu/cgi-bin/hgTracks?clade=mammal&org=Human&db=hg19&position=LINC01671	http://www.genecards.org/cgi-bin/carddisp.pl?gene=LINC01671
101928284	PDE9A-AS1	101928284	PDE9A-AS1	4.167767794	0.055638688	3.46E-10	5.20E-08	http://www.ncbi.nlm.nih.gov/gene/101928284	http://www.ncbi.nlm.nih.gov/pubmed/?term=PDE9A-AS1	http://genome.ucsc.edu/cgi-bin/hgTracks?clade=mammal&org=Human&db=hg19&position=PDE9A-AS1	http://www.genecards.org/cgi-bin/carddisp.pl?gene=PDE9A-AS1
6496	SIX3	6496	SIX3	4.521886586	0.043528781	2.66E-05	0.00051218	http://www.ncbi.nlm.nih.gov/gene/6496	http://www.ncbi.nlm.nih.gov/pubmed/?term=SIX3	http://genome.ucsc.edu/cgi-bin/hgTracks?clade=mammal&org=Human&db=hg19&position=SIX3	http://www.genecards.org/cgi-bin/carddisp.pl?gene=SIX3
107984390	LOC107984390	107984390	LOC107984390	4.567973416	0.042160231	1.55E-14	1.42E-11	http://www.ncbi.nlm.nih.gov/gene/107984390	http://www.ncbi.nlm.nih.gov/pubmed/?term=LOC107984390	http://genome.ucsc.edu/cgi-bin/hgTracks?clade=mammal&org=Human&db=hg19&position=LOC107984390	http://www.genecards.org/cgi-bin/carddisp.pl?gene=LOC107984390
419	ART3	419	ART3	4.646728041	0.039920455	5.81E-10	7.41E-08	http://www.ncbi.nlm.nih.gov/gene/419	http://www.ncbi.nlm.nih.gov/pubmed/?term=ART3	http://genome.ucsc.edu/cgi-bin/hgTracks?clade=mammal&org=Human&db=hg19&position=ART3	http://www.genecards.org/cgi-bin/carddisp.pl?gene=ART3
105378521	LOC105378521	105378521	LOC105378521	4.652755843	0.039754009	1.59E-07	8.12E-06	http://www.ncbi.nlm.nih.gov/gene/105378521	http://www.ncbi.nlm.nih.gov/pubmed/?term=LOC105378521	http://genome.ucsc.edu/cgi-bin/hgTracks?clade=mammal&org=Human&db=hg19&position=LOC105378521	http://www.genecards.org/cgi-bin/carddisp.pl?gene=LOC105378521
286467	FIRRE	286467	FIRRE	4.654793353	0.039697904	1.07E-12	4.73E-10	http://www.ncbi.nlm.nih.gov/gene/286467	http://www.ncbi.nlm.nih.gov/pubmed/?term=FIRRE	http://genome.ucsc.edu/cgi-bin/hgTracks?clade=mammal&org=Human&db=hg19&position=FIRRE	http://www.genecards.org/cgi-bin/carddisp.pl?gene=FIRRE
1501	CTNND2	1501	CTNND2	4.830282785	0.035151187	1.91E-06	6.12E-05	http://www.ncbi.nlm.nih.gov/gene/1501	http://www.ncbi.nlm.nih.gov/pubmed/?term=CTNND2	http://genome.ucsc.edu/cgi-bin/hgTracks?clade=mammal&org=Human&db=hg19&position=CTNND2	http://www.genecards.org/cgi-bin/carddisp.pl?gene=CTNND2
283463	MUC19	283463	MUC19	5.160543157	0.027959005	0.000145305	0.001931979	http://www.ncbi.nlm.nih.gov/gene/283463	http://www.ncbi.nlm.nih.gov/pubmed/?term=MUC19	http://genome.ucsc.edu/cgi-bin/hgTracks?clade=mammal&org=Human&db=hg19&position=MUC19	http://www.genecards.org/cgi-bin/carddisp.pl?gene=MUC19
643201	LOC643201	643201	LOC643201	5.22614446	0.026716143	0.000159227	0.002037914	http://www.ncbi.nlm.nih.gov/gene/643201	http://www.ncbi.nlm.nih.gov/pubmed/?term=LOC643201	http://genome.ucsc.edu/cgi-bin/hgTracks?clade=mammal&org=Human&db=hg19&position=LOC643201	http://www.genecards.org/cgi-bin/carddisp.pl?gene=LOC643201
4589	MUC7	4589	MUC7	5.2657453	0.025992779	0.001634163	0.01247275	http://www.ncbi.nlm.nih.gov/gene/4589	http://www.ncbi.nlm.nih.gov/pubmed/?term=MUC7	http://genome.ucsc.edu/cgi-bin/hgTracks?clade=mammal&org=Human&db=hg19&position=MUC7	http://www.genecards.org/cgi-bin/carddisp.pl?gene=MUC7
107985879	LINC01833	107985879	LINC01833	5.857846132	0.017242991	2.99E-07	1.39E-05	http://www.ncbi.nlm.nih.gov/gene/107985879	http://www.ncbi.nlm.nih.gov/pubmed/?term=LINC01833	http://genome.ucsc.edu/cgi-bin/hgTracks?clade=mammal&org=Human&db=hg19&position=LINC01833	http://www.genecards.org/cgi-bin/carddisp.pl?gene=LINC01833
