# Supplementary material for: Dominant Gene Expression Profiles Define Adenoid Cystic Carcinoma (ACC) from Different Tissues: Validation of a Gene Signature Classifier for Poor Survival in Salivary Gland ACC
Source: Cancers (Basel). 2023 Feb 22;15(5):1390. doi: 10.3390/cancers15051390 (PMC10000625; doi:10.3390/cancers15051390)
Supplement: Supplementary file 1 [file cancers-15-01390-s001.zip › TableS2_Poor_Survival_DE.csv]

Table S2: Differential gene expression results for poor survival samples vs rest.
gene	ID	EntrezGene	Symbol	log2FC	FC	PValue	AdjPVal	GENE_LINK	PUBMED_LINK	UCSC_LINK	GENE_CARDS
1472	CST4	1472	CST4	-12.14985224	4544.331122	0.000324036	0.003457767	http://www.ncbi.nlm.nih.gov/gene/1472	http://www.ncbi.nlm.nih.gov/pubmed/?term=CST4	http://genome.ucsc.edu/cgi-bin/hgTracks?clade=mammal&org=Human&db=hg19&position=CST4	http://www.genecards.org/cgi-bin/carddisp.pl?gene=CST4
1473	CST5	1473	CST5	-8.385767977	334.4781078	0.000368437	0.003815215	http://www.ncbi.nlm.nih.gov/gene/1473	http://www.ncbi.nlm.nih.gov/pubmed/?term=CST5	http://genome.ucsc.edu/cgi-bin/hgTracks?clade=mammal&org=Human&db=hg19&position=CST5	http://www.genecards.org/cgi-bin/carddisp.pl?gene=CST5
1470	CST2	1470	CST2	-8.384781591	334.2494998	0.001097111	0.008830015	http://www.ncbi.nlm.nih.gov/gene/1470	http://www.ncbi.nlm.nih.gov/pubmed/?term=CST2	http://genome.ucsc.edu/cgi-bin/hgTracks?clade=mammal&org=Human&db=hg19&position=CST2	http://www.genecards.org/cgi-bin/carddisp.pl?gene=CST2
1469	CST1	1469	CST1	-8.332898422	322.4425713	0.000233625	0.002664044	http://www.ncbi.nlm.nih.gov/gene/1469	http://www.ncbi.nlm.nih.gov/pubmed/?term=CST1	http://genome.ucsc.edu/cgi-bin/hgTracks?clade=mammal&org=Human&db=hg19&position=CST1	http://www.genecards.org/cgi-bin/carddisp.pl?gene=CST1
6707	SPRR3	6707	SPRR3	-8.255303135	305.5581466	0.000674091	0.006004263	http://www.ncbi.nlm.nih.gov/gene/6707	http://www.ncbi.nlm.nih.gov/pubmed/?term=SPRR3	http://genome.ucsc.edu/cgi-bin/hgTracks?clade=mammal&org=Human&db=hg19&position=SPRR3	http://www.genecards.org/cgi-bin/carddisp.pl?gene=SPRR3
3860	KRT13	3860	KRT13	-7.894016173	237.8677992	1.92E-05	0.000394058	http://www.ncbi.nlm.nih.gov/gene/3860	http://www.ncbi.nlm.nih.gov/pubmed/?term=KRT13	http://genome.ucsc.edu/cgi-bin/hgTracks?clade=mammal&org=Human&db=hg19&position=KRT13	http://www.genecards.org/cgi-bin/carddisp.pl?gene=KRT13
6698	SPRR1A	6698	SPRR1A	-7.55749314	188.3788439	0.000165432	0.002047511	http://www.ncbi.nlm.nih.gov/gene/6698	http://www.ncbi.nlm.nih.gov/pubmed/?term=SPRR1A	http://genome.ucsc.edu/cgi-bin/hgTracks?clade=mammal&org=Human&db=hg19&position=SPRR1A	http://www.genecards.org/cgi-bin/carddisp.pl?gene=SPRR1A
286887	KRT6C	286887	KRT6C	-7.516661247	183.1219914	3.71E-05	0.000669021	http://www.ncbi.nlm.nih.gov/gene/286887	http://www.ncbi.nlm.nih.gov/pubmed/?term=KRT6C	http://genome.ucsc.edu/cgi-bin/hgTracks?clade=mammal&org=Human&db=hg19&position=KRT6C	http://www.genecards.org/cgi-bin/carddisp.pl?gene=KRT6C
10879	SMR3B	10879	SMR3B	-7.393363959	168.121912	0.000248652	0.00282088	http://www.ncbi.nlm.nih.gov/gene/10879	http://www.ncbi.nlm.nih.gov/pubmed/?term=SMR3B	http://genome.ucsc.edu/cgi-bin/hgTracks?clade=mammal&org=Human&db=hg19&position=SMR3B	http://www.genecards.org/cgi-bin/carddisp.pl?gene=SMR3B
140683	BPIFA2	140683	BPIFA2	-7.130442292	140.112542	0.002522327	0.016734963	http://www.ncbi.nlm.nih.gov/gene/140683	http://www.ncbi.nlm.nih.gov/pubmed/?term=BPIFA2	http://genome.ucsc.edu/cgi-bin/hgTracks?clade=mammal&org=Human&db=hg19&position=BPIFA2	http://www.genecards.org/cgi-bin/carddisp.pl?gene=BPIFA2
3851	KRT4	3851	KRT4	-7.059763917	133.4137837	4.39E-06	0.00012172	http://www.ncbi.nlm.nih.gov/gene/3851	http://www.ncbi.nlm.nih.gov/pubmed/?term=KRT4	http://genome.ucsc.edu/cgi-bin/hgTracks?clade=mammal&org=Human&db=hg19&position=KRT4	http://www.genecards.org/cgi-bin/carddisp.pl?gene=KRT4
6699	SPRR1B	6699	SPRR1B	-6.881141388	117.877241	0.000561841	0.005275593	http://www.ncbi.nlm.nih.gov/gene/6699	http://www.ncbi.nlm.nih.gov/pubmed/?term=SPRR1B	http://genome.ucsc.edu/cgi-bin/hgTracks?clade=mammal&org=Human&db=hg19&position=SPRR1B	http://www.genecards.org/cgi-bin/carddisp.pl?gene=SPRR1B
6280	S100A9	6280	S100A9	-6.768499719	109.0238316	1.94E-06	6.35E-05	http://www.ncbi.nlm.nih.gov/gene/6280	http://www.ncbi.nlm.nih.gov/pubmed/?term=S100A9	http://genome.ucsc.edu/cgi-bin/hgTracks?clade=mammal&org=Human&db=hg19&position=S100A9	http://www.genecards.org/cgi-bin/carddisp.pl?gene=S100A9
4589	MUC7	4589	MUC7	-6.669997253	101.828476	9.76E-06	0.000229987	http://www.ncbi.nlm.nih.gov/gene/4589	http://www.ncbi.nlm.nih.gov/pubmed/?term=MUC7	http://genome.ucsc.edu/cgi-bin/hgTracks?clade=mammal&org=Human&db=hg19&position=MUC7	http://www.genecards.org/cgi-bin/carddisp.pl?gene=MUC7
49860	CRNN	49860	CRNN	-6.308430822	79.25504247	0.000379375	0.003880133	http://www.ncbi.nlm.nih.gov/gene/49860	http://www.ncbi.nlm.nih.gov/pubmed/?term=CRNN	http://genome.ucsc.edu/cgi-bin/hgTracks?clade=mammal&org=Human&db=hg19&position=CRNN	http://www.genecards.org/cgi-bin/carddisp.pl?gene=CRNN
6279	S100A8	6279	S100A8	-6.181122818	72.56101934	4.04E-05	0.000711716	http://www.ncbi.nlm.nih.gov/gene/6279	http://www.ncbi.nlm.nih.gov/pubmed/?term=S100A8	http://genome.ucsc.edu/cgi-bin/hgTracks?clade=mammal&org=Human&db=hg19&position=S100A8	http://www.genecards.org/cgi-bin/carddisp.pl?gene=S100A8
6700	SPRR2A	6700	SPRR2A	-5.798833003	55.67018618	0.002432299	0.016234863	http://www.ncbi.nlm.nih.gov/gene/6700	http://www.ncbi.nlm.nih.gov/pubmed/?term=SPRR2A	http://genome.ucsc.edu/cgi-bin/hgTracks?clade=mammal&org=Human&db=hg19&position=SPRR2A	http://www.genecards.org/cgi-bin/carddisp.pl?gene=SPRR2A
400110	ANKRD20A19P	400110	ANKRD20A19P	-5.748194236	53.75005165	0.000119053	0.001579772	http://www.ncbi.nlm.nih.gov/gene/400110	http://www.ncbi.nlm.nih.gov/pubmed/?term=ANKRD20A19P	http://genome.ucsc.edu/cgi-bin/hgTracks?clade=mammal&org=Human&db=hg19&position=ANKRD20A19P	http://www.genecards.org/cgi-bin/carddisp.pl?gene=ANKRD20A19P
7062	TCHH	7062	TCHH	-5.552125519	46.91981822	0.001602839	0.011813386	http://www.ncbi.nlm.nih.gov/gene/7062	http://www.ncbi.nlm.nih.gov/pubmed/?term=TCHH	http://genome.ucsc.edu/cgi-bin/hgTracks?clade=mammal&org=Human&db=hg19&position=TCHH	http://www.genecards.org/cgi-bin/carddisp.pl?gene=TCHH
283463	MUC19	283463	MUC19	-5.261896283	38.36971869	5.70E-06	0.000150347	http://www.ncbi.nlm.nih.gov/gene/283463	http://www.ncbi.nlm.nih.gov/pubmed/?term=MUC19	http://genome.ucsc.edu/cgi-bin/hgTracks?clade=mammal&org=Human&db=hg19&position=MUC19	http://www.genecards.org/cgi-bin/carddisp.pl?gene=MUC19
4680	CEACAM6	4680	CEACAM6	-5.231673179	37.57427024	6.27E-09	6.52E-07	http://www.ncbi.nlm.nih.gov/gene/4680	http://www.ncbi.nlm.nih.gov/pubmed/?term=CEACAM6	http://genome.ucsc.edu/cgi-bin/hgTracks?clade=mammal&org=Human&db=hg19&position=CEACAM6	http://www.genecards.org/cgi-bin/carddisp.pl?gene=CEACAM6
3848	KRT1	3848	KRT1	-5.207418947	36.94786117	0.00564445	0.030732433	http://www.ncbi.nlm.nih.gov/gene/3848	http://www.ncbi.nlm.nih.gov/pubmed/?term=KRT1	http://genome.ucsc.edu/cgi-bin/hgTracks?clade=mammal&org=Human&db=hg19&position=KRT1	http://www.genecards.org/cgi-bin/carddisp.pl?gene=KRT1
374454	KRT77	374454	KRT77	-5.163824475	35.84809313	1.80E-05	0.000372794	http://www.ncbi.nlm.nih.gov/gene/374454	http://www.ncbi.nlm.nih.gov/pubmed/?term=KRT77	http://genome.ucsc.edu/cgi-bin/hgTracks?clade=mammal&org=Human&db=hg19&position=KRT77	http://www.genecards.org/cgi-bin/carddisp.pl?gene=KRT77
7038	TG	7038	TG	-5.118784728	34.74623434	1.41E-05	0.000305349	http://www.ncbi.nlm.nih.gov/gene/7038	http://www.ncbi.nlm.nih.gov/pubmed/?term=TG	http://genome.ucsc.edu/cgi-bin/hgTracks?clade=mammal&org=Human&db=hg19&position=TG	http://www.genecards.org/cgi-bin/carddisp.pl?gene=TG
3816	KLK1	3816	KLK1	-5.06535572	33.48297284	0.000174229	0.002129179	http://www.ncbi.nlm.nih.gov/gene/3816	http://www.ncbi.nlm.nih.gov/pubmed/?term=KLK1	http://genome.ucsc.edu/cgi-bin/hgTracks?clade=mammal&org=Human&db=hg19&position=KLK1	http://www.genecards.org/cgi-bin/carddisp.pl?gene=KLK1
3557	IL1RN	3557	IL1RN	-5.051302124	33.15839162	1.30E-05	0.000287842	http://www.ncbi.nlm.nih.gov/gene/3557	http://www.ncbi.nlm.nih.gov/pubmed/?term=IL1RN	http://genome.ucsc.edu/cgi-bin/hgTracks?clade=mammal&org=Human&db=hg19&position=IL1RN	http://www.genecards.org/cgi-bin/carddisp.pl?gene=IL1RN
80341	BPIFB2	80341	BPIFB2	-5.047607863	33.07359265	0.00075588	0.006534582	http://www.ncbi.nlm.nih.gov/gene/80341	http://www.ncbi.nlm.nih.gov/pubmed/?term=BPIFB2	http://genome.ucsc.edu/cgi-bin/hgTracks?clade=mammal&org=Human&db=hg19&position=BPIFB2	http://www.genecards.org/cgi-bin/carddisp.pl?gene=BPIFB2
3084	NRG1	3084	NRG1	-5.029633099	32.66407996	3.03E-09	3.35E-07	http://www.ncbi.nlm.nih.gov/gene/3084	http://www.ncbi.nlm.nih.gov/pubmed/?term=NRG1	http://genome.ucsc.edu/cgi-bin/hgTracks?clade=mammal&org=Human&db=hg19&position=NRG1	http://www.genecards.org/cgi-bin/carddisp.pl?gene=NRG1
260436	FDCSP	260436	FDCSP	-4.995170539	31.89305822	4.26E-05	0.000734007	http://www.ncbi.nlm.nih.gov/gene/260436	http://www.ncbi.nlm.nih.gov/pubmed/?term=FDCSP	http://genome.ucsc.edu/cgi-bin/hgTracks?clade=mammal&org=Human&db=hg19&position=FDCSP	http://www.genecards.org/cgi-bin/carddisp.pl?gene=FDCSP
8796	SCEL	8796	SCEL	-4.953695885	30.98924893	1.14E-05	0.000263307	http://www.ncbi.nlm.nih.gov/gene/8796	http://www.ncbi.nlm.nih.gov/pubmed/?term=SCEL	http://genome.ucsc.edu/cgi-bin/hgTracks?clade=mammal&org=Human&db=hg19&position=SCEL	http://www.genecards.org/cgi-bin/carddisp.pl?gene=SCEL
7053	TGM3	7053	TGM3	-4.794901881	27.75934998	0.007924154	0.039254675	http://www.ncbi.nlm.nih.gov/gene/7053	http://www.ncbi.nlm.nih.gov/pubmed/?term=TGM3	http://genome.ucsc.edu/cgi-bin/hgTracks?clade=mammal&org=Human&db=hg19&position=TGM3	http://www.genecards.org/cgi-bin/carddisp.pl?gene=TGM3
284111	SLC13A5	284111	SLC13A5	-4.79450429	27.75170087	0.0006132	0.005638385	http://www.ncbi.nlm.nih.gov/gene/284111	http://www.ncbi.nlm.nih.gov/pubmed/?term=SLC13A5	http://genome.ucsc.edu/cgi-bin/hgTracks?clade=mammal&org=Human&db=hg19&position=SLC13A5	http://www.genecards.org/cgi-bin/carddisp.pl?gene=SLC13A5
51458	RHCG	51458	RHCG	-4.770554835	27.29481163	6.15E-06	0.000159828	http://www.ncbi.nlm.nih.gov/gene/51458	http://www.ncbi.nlm.nih.gov/pubmed/?term=RHCG	http://genome.ucsc.edu/cgi-bin/hgTracks?clade=mammal&org=Human&db=hg19&position=RHCG	http://www.genecards.org/cgi-bin/carddisp.pl?gene=RHCG
6528	SLC5A5	6528	SLC5A5	-4.731981858	26.57470658	0.000936116	0.007730803	http://www.ncbi.nlm.nih.gov/gene/6528	http://www.ncbi.nlm.nih.gov/pubmed/?term=SLC5A5	http://genome.ucsc.edu/cgi-bin/hgTracks?clade=mammal&org=Human&db=hg19&position=SLC5A5	http://www.genecards.org/cgi-bin/carddisp.pl?gene=SLC5A5
360	AQP3	360	AQP3	-4.704530413	26.0738264	1.79E-12	8.49E-10	http://www.ncbi.nlm.nih.gov/gene/360	http://www.ncbi.nlm.nih.gov/pubmed/?term=AQP3	http://genome.ucsc.edu/cgi-bin/hgTracks?clade=mammal&org=Human&db=hg19&position=AQP3	http://www.genecards.org/cgi-bin/carddisp.pl?gene=AQP3
112268153	LOC112268153	112268153	LOC112268153	-4.604912099	24.33417737	2.80E-07	1.33E-05	http://www.ncbi.nlm.nih.gov/gene/112268153	http://www.ncbi.nlm.nih.gov/pubmed/?term=LOC112268153	http://genome.ucsc.edu/cgi-bin/hgTracks?clade=mammal&org=Human&db=hg19&position=LOC112268153	http://www.genecards.org/cgi-bin/carddisp.pl?gene=LOC112268153
1294	COL7A1	1294	COL7A1	-4.499277951	22.61609512	3.88E-21	2.58E-17	http://www.ncbi.nlm.nih.gov/gene/1294	http://www.ncbi.nlm.nih.gov/pubmed/?term=COL7A1	http://genome.ucsc.edu/cgi-bin/hgTracks?clade=mammal&org=Human&db=hg19&position=COL7A1	http://www.genecards.org/cgi-bin/carddisp.pl?gene=COL7A1
115019	SLC26A9	115019	SLC26A9	-4.498305511	22.60085601	7.15E-05	0.001097781	http://www.ncbi.nlm.nih.gov/gene/115019	http://www.ncbi.nlm.nih.gov/pubmed/?term=SLC26A9	http://genome.ucsc.edu/cgi-bin/hgTracks?clade=mammal&org=Human&db=hg19&position=SLC26A9	http://www.genecards.org/cgi-bin/carddisp.pl?gene=SLC26A9
771	CA12	771	CA12	-4.463718401	22.06546738	9.43E-08	5.65E-06	http://www.ncbi.nlm.nih.gov/gene/771	http://www.ncbi.nlm.nih.gov/pubmed/?term=CA12	http://genome.ucsc.edu/cgi-bin/hgTracks?clade=mammal&org=Human&db=hg19&position=CA12	http://www.genecards.org/cgi-bin/carddisp.pl?gene=CA12
196374	KRT78	196374	KRT78	-4.377871873	20.79077846	0.002289487	0.015531132	http://www.ncbi.nlm.nih.gov/gene/196374	http://www.ncbi.nlm.nih.gov/pubmed/?term=KRT78	http://genome.ucsc.edu/cgi-bin/hgTracks?clade=mammal&org=Human&db=hg19&position=KRT78	http://www.genecards.org/cgi-bin/carddisp.pl?gene=KRT78
105371501	LOC105371501	105371501	LOC105371501	-4.377644879	20.7875075	2.20E-08	1.83E-06	http://www.ncbi.nlm.nih.gov/gene/105371501	http://www.ncbi.nlm.nih.gov/pubmed/?term=LOC105371501	http://genome.ucsc.edu/cgi-bin/hgTracks?clade=mammal&org=Human&db=hg19&position=LOC105371501	http://www.genecards.org/cgi-bin/carddisp.pl?gene=LOC105371501
5275	SERPINB13	5275	SERPINB13	-4.364994069	20.60602136	0.001563904	0.011599476	http://www.ncbi.nlm.nih.gov/gene/5275	http://www.ncbi.nlm.nih.gov/pubmed/?term=SERPINB13	http://genome.ucsc.edu/cgi-bin/hgTracks?clade=mammal&org=Human&db=hg19&position=SERPINB13	http://www.genecards.org/cgi-bin/carddisp.pl?gene=SERPINB13
4118	MAL	4118	MAL	-4.353699656	20.445333	0.001055445	0.00853988	http://www.ncbi.nlm.nih.gov/gene/4118	http://www.ncbi.nlm.nih.gov/pubmed/?term=MAL	http://genome.ucsc.edu/cgi-bin/hgTracks?clade=mammal&org=Human&db=hg19&position=MAL	http://www.genecards.org/cgi-bin/carddisp.pl?gene=MAL
594855	CPLX3	594855	CPLX3	-4.238179353	18.87205146	0.000511498	0.004921039	http://www.ncbi.nlm.nih.gov/gene/594855	http://www.ncbi.nlm.nih.gov/pubmed/?term=CPLX3	http://genome.ucsc.edu/cgi-bin/hgTracks?clade=mammal&org=Human&db=hg19&position=CPLX3	http://www.genecards.org/cgi-bin/carddisp.pl?gene=CPLX3
105	ADARB2	105	ADARB2	-4.231747005	18.78809651	1.09E-07	6.17E-06	http://www.ncbi.nlm.nih.gov/gene/105	http://www.ncbi.nlm.nih.gov/pubmed/?term=ADARB2	http://genome.ucsc.edu/cgi-bin/hgTracks?clade=mammal&org=Human&db=hg19&position=ADARB2	http://www.genecards.org/cgi-bin/carddisp.pl?gene=ADARB2
4025	LPO	4025	LPO	-4.192211323	18.2802174	0.003425007	0.021359705	http://www.ncbi.nlm.nih.gov/gene/4025	http://www.ncbi.nlm.nih.gov/pubmed/?term=LPO	http://genome.ucsc.edu/cgi-bin/hgTracks?clade=mammal&org=Human&db=hg19&position=LPO	http://www.genecards.org/cgi-bin/carddisp.pl?gene=LPO
3858	KRT10	3858	KRT10	-4.096591084	17.10790367	2.76E-05	0.000532956	http://www.ncbi.nlm.nih.gov/gene/3858	http://www.ncbi.nlm.nih.gov/pubmed/?term=KRT10	http://genome.ucsc.edu/cgi-bin/hgTracks?clade=mammal&org=Human&db=hg19&position=KRT10	http://www.genecards.org/cgi-bin/carddisp.pl?gene=KRT10
4057	LTF	4057	LTF	-4.066670222	16.75674726	1.93E-07	9.95E-06	http://www.ncbi.nlm.nih.gov/gene/4057	http://www.ncbi.nlm.nih.gov/pubmed/?term=LTF	http://genome.ucsc.edu/cgi-bin/hgTracks?clade=mammal&org=Human&db=hg19&position=LTF	http://www.genecards.org/cgi-bin/carddisp.pl?gene=LTF
2810	SFN	2810	SFN	-4.043838073	16.49364177	1.24E-07	6.92E-06	http://www.ncbi.nlm.nih.gov/gene/2810	http://www.ncbi.nlm.nih.gov/pubmed/?term=SFN	http://genome.ucsc.edu/cgi-bin/hgTracks?clade=mammal&org=Human&db=hg19&position=SFN	http://www.genecards.org/cgi-bin/carddisp.pl?gene=SFN
440503	PLIN5	440503	PLIN5	-4.007271813	16.08085057	0.000112616	0.001518601	http://www.ncbi.nlm.nih.gov/gene/440503	http://www.ncbi.nlm.nih.gov/pubmed/?term=PLIN5	http://genome.ucsc.edu/cgi-bin/hgTracks?clade=mammal&org=Human&db=hg19&position=PLIN5	http://www.genecards.org/cgi-bin/carddisp.pl?gene=PLIN5
5304	PIP	5304	PIP	-3.941756609	15.36692512	0.000270429	0.003011406	http://www.ncbi.nlm.nih.gov/gene/5304	http://www.ncbi.nlm.nih.gov/pubmed/?term=PIP	http://genome.ucsc.edu/cgi-bin/hgTracks?clade=mammal&org=Human&db=hg19&position=PIP	http://www.genecards.org/cgi-bin/carddisp.pl?gene=PIP
11005	SPINK5	11005	SPINK5	-3.935290527	15.2982055	0.000172311	0.002113508	http://www.ncbi.nlm.nih.gov/gene/11005	http://www.ncbi.nlm.nih.gov/pubmed/?term=SPINK5	http://genome.ucsc.edu/cgi-bin/hgTracks?clade=mammal&org=Human&db=hg19&position=SPINK5	http://www.genecards.org/cgi-bin/carddisp.pl?gene=SPINK5
54997	TESC	54997	TESC	-3.923466023	15.17333198	0.002184328	0.014970527	http://www.ncbi.nlm.nih.gov/gene/54997	http://www.ncbi.nlm.nih.gov/pubmed/?term=TESC	http://genome.ucsc.edu/cgi-bin/hgTracks?clade=mammal&org=Human&db=hg19&position=TESC	http://www.genecards.org/cgi-bin/carddisp.pl?gene=TESC
163351	GBP6	163351	GBP6	-3.920954931	15.14694491	0.000949188	0.007809658	http://www.ncbi.nlm.nih.gov/gene/163351	http://www.ncbi.nlm.nih.gov/pubmed/?term=GBP6	http://genome.ucsc.edu/cgi-bin/hgTracks?clade=mammal&org=Human&db=hg19&position=GBP6	http://www.genecards.org/cgi-bin/carddisp.pl?gene=GBP6
3853	KRT6A	3853	KRT6A	-3.90265407	14.95601657	0.000630522	0.005757843	http://www.ncbi.nlm.nih.gov/gene/3853	http://www.ncbi.nlm.nih.gov/pubmed/?term=KRT6A	http://genome.ucsc.edu/cgi-bin/hgTracks?clade=mammal&org=Human&db=hg19&position=KRT6A	http://www.genecards.org/cgi-bin/carddisp.pl?gene=KRT6A
5284	PIGR	5284	PIGR	-3.900407906	14.93274934	1.43E-05	0.000309142	http://www.ncbi.nlm.nih.gov/gene/5284	http://www.ncbi.nlm.nih.gov/pubmed/?term=PIGR	http://genome.ucsc.edu/cgi-bin/hgTracks?clade=mammal&org=Human&db=hg19&position=PIGR	http://www.genecards.org/cgi-bin/carddisp.pl?gene=PIGR
8626	TP63	8626	TP63	-3.833851536	14.25950045	8.04E-15	1.34E-11	http://www.ncbi.nlm.nih.gov/gene/8626	http://www.ncbi.nlm.nih.gov/pubmed/?term=TP63	http://genome.ucsc.edu/cgi-bin/hgTracks?clade=mammal&org=Human&db=hg19&position=TP63	http://www.genecards.org/cgi-bin/carddisp.pl?gene=TP63
10321	CRISP3	10321	CRISP3	-3.797196215	13.90176556	0.002125452	0.014703438	http://www.ncbi.nlm.nih.gov/gene/10321	http://www.ncbi.nlm.nih.gov/pubmed/?term=CRISP3	http://genome.ucsc.edu/cgi-bin/hgTracks?clade=mammal&org=Human&db=hg19&position=CRISP3	http://www.genecards.org/cgi-bin/carddisp.pl?gene=CRISP3
10752	CHL1	10752	CHL1	-3.776578153	13.70450347	2.40E-13	1.78E-10	http://www.ncbi.nlm.nih.gov/gene/10752	http://www.ncbi.nlm.nih.gov/pubmed/?term=CHL1	http://genome.ucsc.edu/cgi-bin/hgTracks?clade=mammal&org=Human&db=hg19&position=CHL1	http://www.genecards.org/cgi-bin/carddisp.pl?gene=CHL1
827	CAPN6	827	CAPN6	-3.69439549	12.94564991	6.67E-06	0.000168701	http://www.ncbi.nlm.nih.gov/gene/827	http://www.ncbi.nlm.nih.gov/pubmed/?term=CAPN6	http://genome.ucsc.edu/cgi-bin/hgTracks?clade=mammal&org=Human&db=hg19&position=CAPN6	http://www.genecards.org/cgi-bin/carddisp.pl?gene=CAPN6
2706	GJB2	2706	GJB2	-3.643363985	12.4957361	2.36E-05	0.000470312	http://www.ncbi.nlm.nih.gov/gene/2706	http://www.ncbi.nlm.nih.gov/pubmed/?term=GJB2	http://genome.ucsc.edu/cgi-bin/hgTracks?clade=mammal&org=Human&db=hg19&position=GJB2	http://www.genecards.org/cgi-bin/carddisp.pl?gene=GJB2
107984117	LINC02058	107984117	LINC02058	-3.616017676	12.2611099	1.73E-06	5.83E-05	http://www.ncbi.nlm.nih.gov/gene/107984117	http://www.ncbi.nlm.nih.gov/pubmed/?term=LINC02058	http://genome.ucsc.edu/cgi-bin/hgTracks?clade=mammal&org=Human&db=hg19&position=LINC02058	http://www.genecards.org/cgi-bin/carddisp.pl?gene=LINC02058
83539	CHST9	83539	CHST9	-3.439084555	10.84595026	2.12E-06	6.74E-05	http://www.ncbi.nlm.nih.gov/gene/83539	http://www.ncbi.nlm.nih.gov/pubmed/?term=CHST9	http://genome.ucsc.edu/cgi-bin/hgTracks?clade=mammal&org=Human&db=hg19&position=CHST9	http://www.genecards.org/cgi-bin/carddisp.pl?gene=CHST9
105371877	LOC105371877	105371877	LOC105371877	-3.432711651	10.79814546	0.000615152	0.005648519	http://www.ncbi.nlm.nih.gov/gene/105371877	http://www.ncbi.nlm.nih.gov/pubmed/?term=LOC105371877	http://genome.ucsc.edu/cgi-bin/hgTracks?clade=mammal&org=Human&db=hg19&position=LOC105371877	http://www.genecards.org/cgi-bin/carddisp.pl?gene=LOC105371877
10178	TENM1	10178	TENM1	-3.343286131	10.14914388	2.28E-07	1.14E-05	http://www.ncbi.nlm.nih.gov/gene/10178	http://www.ncbi.nlm.nih.gov/pubmed/?term=TENM1	http://genome.ucsc.edu/cgi-bin/hgTracks?clade=mammal&org=Human&db=hg19&position=TENM1	http://www.genecards.org/cgi-bin/carddisp.pl?gene=TENM1
84239	ATP13A4	84239	ATP13A4	-3.342473643	10.14342976	5.68E-08	3.70E-06	http://www.ncbi.nlm.nih.gov/gene/84239	http://www.ncbi.nlm.nih.gov/pubmed/?term=ATP13A4	http://genome.ucsc.edu/cgi-bin/hgTracks?clade=mammal&org=Human&db=hg19&position=ATP13A4	http://www.genecards.org/cgi-bin/carddisp.pl?gene=ATP13A4
57616	TSHZ3	57616	TSHZ3	-3.318622409	9.977112964	2.34E-10	3.99E-08	http://www.ncbi.nlm.nih.gov/gene/57616	http://www.ncbi.nlm.nih.gov/pubmed/?term=TSHZ3	http://genome.ucsc.edu/cgi-bin/hgTracks?clade=mammal&org=Human&db=hg19&position=TSHZ3	http://www.genecards.org/cgi-bin/carddisp.pl?gene=TSHZ3
79083	MLPH	79083	MLPH	-3.254249354	9.541720018	1.56E-09	2.03E-07	http://www.ncbi.nlm.nih.gov/gene/79083	http://www.ncbi.nlm.nih.gov/pubmed/?term=MLPH	http://genome.ucsc.edu/cgi-bin/hgTracks?clade=mammal&org=Human&db=hg19&position=MLPH	http://www.genecards.org/cgi-bin/carddisp.pl?gene=MLPH
153769	SH3RF2	153769	SH3RF2	-3.218438946	9.307791838	9.26E-10	1.30E-07	http://www.ncbi.nlm.nih.gov/gene/153769	http://www.ncbi.nlm.nih.gov/pubmed/?term=SH3RF2	http://genome.ucsc.edu/cgi-bin/hgTracks?clade=mammal&org=Human&db=hg19&position=SH3RF2	http://www.genecards.org/cgi-bin/carddisp.pl?gene=SH3RF2
6581	SLC22A3	6581	SLC22A3	-3.200615149	9.193506011	5.51E-06	0.000146333	http://www.ncbi.nlm.nih.gov/gene/6581	http://www.ncbi.nlm.nih.gov/pubmed/?term=SLC22A3	http://genome.ucsc.edu/cgi-bin/hgTracks?clade=mammal&org=Human&db=hg19&position=SLC22A3	http://www.genecards.org/cgi-bin/carddisp.pl?gene=SLC22A3
101928338	LOC101928338	101928338	LOC101928338	-3.181408874	9.071926012	0.000301928	0.00327442	http://www.ncbi.nlm.nih.gov/gene/101928338	http://www.ncbi.nlm.nih.gov/pubmed/?term=LOC101928338	http://genome.ucsc.edu/cgi-bin/hgTracks?clade=mammal&org=Human&db=hg19&position=LOC101928338	http://www.genecards.org/cgi-bin/carddisp.pl?gene=LOC101928338
247	ALOX15B	247	ALOX15B	-3.174199322	9.026704135	0.004456216	0.025850721	http://www.ncbi.nlm.nih.gov/gene/247	http://www.ncbi.nlm.nih.gov/pubmed/?term=ALOX15B	http://genome.ucsc.edu/cgi-bin/hgTracks?clade=mammal&org=Human&db=hg19&position=ALOX15B	http://www.genecards.org/cgi-bin/carddisp.pl?gene=ALOX15B
388698	FLG2	388698	FLG2	-3.079329096	8.452212834	0.00345197	0.02150768	http://www.ncbi.nlm.nih.gov/gene/388698	http://www.ncbi.nlm.nih.gov/pubmed/?term=FLG2	http://genome.ucsc.edu/cgi-bin/hgTracks?clade=mammal&org=Human&db=hg19&position=FLG2	http://www.genecards.org/cgi-bin/carddisp.pl?gene=FLG2
3861	KRT14	3861	KRT14	-3.074083771	8.421538227	1.29E-10	2.60E-08	http://www.ncbi.nlm.nih.gov/gene/3861	http://www.ncbi.nlm.nih.gov/pubmed/?term=KRT14	http://genome.ucsc.edu/cgi-bin/hgTracks?clade=mammal&org=Human&db=hg19&position=KRT14	http://www.genecards.org/cgi-bin/carddisp.pl?gene=KRT14
216	ALDH1A1	216	ALDH1A1	-3.063145708	8.35793019	2.14E-06	6.77E-05	http://www.ncbi.nlm.nih.gov/gene/216	http://www.ncbi.nlm.nih.gov/pubmed/?term=ALDH1A1	http://genome.ucsc.edu/cgi-bin/hgTracks?clade=mammal&org=Human&db=hg19&position=ALDH1A1	http://www.genecards.org/cgi-bin/carddisp.pl?gene=ALDH1A1
155006	TMEM213	155006	TMEM213	-3.059126512	8.33467828	8.15E-05	0.00120654	http://www.ncbi.nlm.nih.gov/gene/155006	http://www.ncbi.nlm.nih.gov/pubmed/?term=TMEM213	http://genome.ucsc.edu/cgi-bin/hgTracks?clade=mammal&org=Human&db=hg19&position=TMEM213	http://www.genecards.org/cgi-bin/carddisp.pl?gene=TMEM213
79971	WLS	79971	WLS	-3.05154986	8.291021496	1.03E-10	2.21E-08	http://www.ncbi.nlm.nih.gov/gene/79971	http://www.ncbi.nlm.nih.gov/pubmed/?term=WLS	http://genome.ucsc.edu/cgi-bin/hgTracks?clade=mammal&org=Human&db=hg19&position=WLS	http://www.genecards.org/cgi-bin/carddisp.pl?gene=WLS
111	ADCY5	111	ADCY5	-3.037686941	8.211734262	2.74E-10	4.56E-08	http://www.ncbi.nlm.nih.gov/gene/111	http://www.ncbi.nlm.nih.gov/pubmed/?term=ADCY5	http://genome.ucsc.edu/cgi-bin/hgTracks?clade=mammal&org=Human&db=hg19&position=ADCY5	http://www.genecards.org/cgi-bin/carddisp.pl?gene=ADCY5
10840	ALDH1L1	10840	ALDH1L1	-3.012654309	8.070479033	0.00010597	0.001461599	http://www.ncbi.nlm.nih.gov/gene/10840	http://www.ncbi.nlm.nih.gov/pubmed/?term=ALDH1L1	http://genome.ucsc.edu/cgi-bin/hgTracks?clade=mammal&org=Human&db=hg19&position=ALDH1L1	http://www.genecards.org/cgi-bin/carddisp.pl?gene=ALDH1L1
765	CA6	765	CA6	-2.961484187	7.789248725	0.008124451	0.040097511	http://www.ncbi.nlm.nih.gov/gene/765	http://www.ncbi.nlm.nih.gov/pubmed/?term=CA6	http://genome.ucsc.edu/cgi-bin/hgTracks?clade=mammal&org=Human&db=hg19&position=CA6	http://www.genecards.org/cgi-bin/carddisp.pl?gene=CA6
27076	LYPD3	27076	LYPD3	-2.947386241	7.713503262	0.000347038	0.003656276	http://www.ncbi.nlm.nih.gov/gene/27076	http://www.ncbi.nlm.nih.gov/pubmed/?term=LYPD3	http://genome.ucsc.edu/cgi-bin/hgTracks?clade=mammal&org=Human&db=hg19&position=LYPD3	http://www.genecards.org/cgi-bin/carddisp.pl?gene=LYPD3
25803	SPDEF	25803	SPDEF	-2.932183813	7.632648815	0.000115219	0.001550559	http://www.ncbi.nlm.nih.gov/gene/25803	http://www.ncbi.nlm.nih.gov/pubmed/?term=SPDEF	http://genome.ucsc.edu/cgi-bin/hgTracks?clade=mammal&org=Human&db=hg19&position=SPDEF	http://www.genecards.org/cgi-bin/carddisp.pl?gene=SPDEF
5327	PLAT	5327	PLAT	-2.929547098	7.618711883	9.36E-12	3.25E-09	http://www.ncbi.nlm.nih.gov/gene/5327	http://www.ncbi.nlm.nih.gov/pubmed/?term=PLAT	http://genome.ucsc.edu/cgi-bin/hgTracks?clade=mammal&org=Human&db=hg19&position=PLAT	http://www.genecards.org/cgi-bin/carddisp.pl?gene=PLAT
728264	CARMN	728264	CARMN	-2.92387475	7.588815658	1.26E-10	2.60E-08	http://www.ncbi.nlm.nih.gov/gene/728264	http://www.ncbi.nlm.nih.gov/pubmed/?term=CARMN	http://genome.ucsc.edu/cgi-bin/hgTracks?clade=mammal&org=Human&db=hg19&position=CARMN	http://www.genecards.org/cgi-bin/carddisp.pl?gene=CARMN
3268	AGFG2	3268	AGFG2	-2.916604543	7.550669358	2.50E-07	1.22E-05	http://www.ncbi.nlm.nih.gov/gene/3268	http://www.ncbi.nlm.nih.gov/pubmed/?term=AGFG2	http://genome.ucsc.edu/cgi-bin/hgTracks?clade=mammal&org=Human&db=hg19&position=AGFG2	http://www.genecards.org/cgi-bin/carddisp.pl?gene=AGFG2
105372036	LOC105372036	105372036	LOC105372036	-2.889114611	7.40815668	0.000253184	0.002857669	http://www.ncbi.nlm.nih.gov/gene/105372036	http://www.ncbi.nlm.nih.gov/pubmed/?term=LOC105372036	http://genome.ucsc.edu/cgi-bin/hgTracks?clade=mammal&org=Human&db=hg19&position=LOC105372036	http://www.genecards.org/cgi-bin/carddisp.pl?gene=LOC105372036
112267873	LINC02814	112267873	LINC02814	-2.833332654	7.127186389	8.81E-05	0.001273083	http://www.ncbi.nlm.nih.gov/gene/112267873	http://www.ncbi.nlm.nih.gov/pubmed/?term=LINC02814	http://genome.ucsc.edu/cgi-bin/hgTracks?clade=mammal&org=Human&db=hg19&position=LINC02814	http://www.genecards.org/cgi-bin/carddisp.pl?gene=LINC02814
4212	MEIS2	4212	MEIS2	-2.832621961	7.123676295	2.30E-07	1.14E-05	http://www.ncbi.nlm.nih.gov/gene/4212	http://www.ncbi.nlm.nih.gov/pubmed/?term=MEIS2	http://genome.ucsc.edu/cgi-bin/hgTracks?clade=mammal&org=Human&db=hg19&position=MEIS2	http://www.genecards.org/cgi-bin/carddisp.pl?gene=MEIS2
84766	CRACR2A	84766	CRACR2A	-2.826599494	7.094000805	3.15E-06	9.39E-05	http://www.ncbi.nlm.nih.gov/gene/84766	http://www.ncbi.nlm.nih.gov/pubmed/?term=CRACR2A	http://genome.ucsc.edu/cgi-bin/hgTracks?clade=mammal&org=Human&db=hg19&position=CRACR2A	http://www.genecards.org/cgi-bin/carddisp.pl?gene=CRACR2A
55612	FERMT1	55612	FERMT1	-2.804015023	6.98381345	6.53E-07	2.64E-05	http://www.ncbi.nlm.nih.gov/gene/55612	http://www.ncbi.nlm.nih.gov/pubmed/?term=FERMT1	http://genome.ucsc.edu/cgi-bin/hgTracks?clade=mammal&org=Human&db=hg19&position=FERMT1	http://www.genecards.org/cgi-bin/carddisp.pl?gene=FERMT1
575	ADGRB1	575	ADGRB1	-2.767225922	6.807975861	0.000193881	0.002314041	http://www.ncbi.nlm.nih.gov/gene/575	http://www.ncbi.nlm.nih.gov/pubmed/?term=ADGRB1	http://genome.ucsc.edu/cgi-bin/hgTracks?clade=mammal&org=Human&db=hg19&position=ADGRB1	http://www.genecards.org/cgi-bin/carddisp.pl?gene=ADGRB1
2902	GRIN1	2902	GRIN1	-2.732365342	6.645442842	7.15E-06	0.000178808	http://www.ncbi.nlm.nih.gov/gene/2902	http://www.ncbi.nlm.nih.gov/pubmed/?term=GRIN1	http://genome.ucsc.edu/cgi-bin/hgTracks?clade=mammal&org=Human&db=hg19&position=GRIN1	http://www.genecards.org/cgi-bin/carddisp.pl?gene=GRIN1
6337	SCNN1A	6337	SCNN1A	-2.702232979	6.508084481	3.63E-08	2.57E-06	http://www.ncbi.nlm.nih.gov/gene/6337	http://www.ncbi.nlm.nih.gov/pubmed/?term=SCNN1A	http://genome.ucsc.edu/cgi-bin/hgTracks?clade=mammal&org=Human&db=hg19&position=SCNN1A	http://www.genecards.org/cgi-bin/carddisp.pl?gene=SCNN1A
1404	HAPLN1	1404	HAPLN1	-2.699289652	6.49482049	0.000118553	0.001576278	http://www.ncbi.nlm.nih.gov/gene/1404	http://www.ncbi.nlm.nih.gov/pubmed/?term=HAPLN1	http://genome.ucsc.edu/cgi-bin/hgTracks?clade=mammal&org=Human&db=hg19&position=HAPLN1	http://www.genecards.org/cgi-bin/carddisp.pl?gene=HAPLN1
388630	TRABD2B	388630	TRABD2B	-2.687562884	6.442242126	4.80E-06	0.000131991	http://www.ncbi.nlm.nih.gov/gene/388630	http://www.ncbi.nlm.nih.gov/pubmed/?term=TRABD2B	http://genome.ucsc.edu/cgi-bin/hgTracks?clade=mammal&org=Human&db=hg19&position=TRABD2B	http://www.genecards.org/cgi-bin/carddisp.pl?gene=TRABD2B
53353	LRP1B	53353	LRP1B	-2.680443744	6.41053047	2.61E-05	0.000510281	http://www.ncbi.nlm.nih.gov/gene/53353	http://www.ncbi.nlm.nih.gov/pubmed/?term=LRP1B	http://genome.ucsc.edu/cgi-bin/hgTracks?clade=mammal&org=Human&db=hg19&position=LRP1B	http://www.genecards.org/cgi-bin/carddisp.pl?gene=LRP1B
3934	LCN2	3934	LCN2	-2.674137683	6.382571009	0.000202525	0.002391459	http://www.ncbi.nlm.nih.gov/gene/3934	http://www.ncbi.nlm.nih.gov/pubmed/?term=LCN2	http://genome.ucsc.edu/cgi-bin/hgTracks?clade=mammal&org=Human&db=hg19&position=LCN2	http://www.genecards.org/cgi-bin/carddisp.pl?gene=LCN2
92304	SCGB3A1	92304	SCGB3A1	-2.673131709	6.37812207	0.005988196	0.03201636	http://www.ncbi.nlm.nih.gov/gene/92304	http://www.ncbi.nlm.nih.gov/pubmed/?term=SCGB3A1	http://genome.ucsc.edu/cgi-bin/hgTracks?clade=mammal&org=Human&db=hg19&position=SCGB3A1	http://www.genecards.org/cgi-bin/carddisp.pl?gene=SCGB3A1
491	ATP2B2	491	ATP2B2	-2.666695857	6.349732681	0.001202811	0.009496782	http://www.ncbi.nlm.nih.gov/gene/491	http://www.ncbi.nlm.nih.gov/pubmed/?term=ATP2B2	http://genome.ucsc.edu/cgi-bin/hgTracks?clade=mammal&org=Human&db=hg19&position=ATP2B2	http://www.genecards.org/cgi-bin/carddisp.pl?gene=ATP2B2
53919	SLCO1C1	53919	SLCO1C1	-2.66501192	6.342325497	0.000102325	0.001429112	http://www.ncbi.nlm.nih.gov/gene/53919	http://www.ncbi.nlm.nih.gov/pubmed/?term=SLCO1C1	http://genome.ucsc.edu/cgi-bin/hgTracks?clade=mammal&org=Human&db=hg19&position=SLCO1C1	http://www.genecards.org/cgi-bin/carddisp.pl?gene=SLCO1C1
105372624	LOC105372624	105372624	LOC105372624	-2.652314748	6.286751542	7.75E-06	0.000190841	http://www.ncbi.nlm.nih.gov/gene/105372624	http://www.ncbi.nlm.nih.gov/pubmed/?term=LOC105372624	http://genome.ucsc.edu/cgi-bin/hgTracks?clade=mammal&org=Human&db=hg19&position=LOC105372624	http://www.genecards.org/cgi-bin/carddisp.pl?gene=LOC105372624
642587	MIR205HG	642587	MIR205HG	-2.646424595	6.261136678	2.65E-09	3.08E-07	http://www.ncbi.nlm.nih.gov/gene/642587	http://www.ncbi.nlm.nih.gov/pubmed/?term=MIR205HG	http://genome.ucsc.edu/cgi-bin/hgTracks?clade=mammal&org=Human&db=hg19&position=MIR205HG	http://www.genecards.org/cgi-bin/carddisp.pl?gene=MIR205HG
2312	FLG	2312	FLG	-2.632818716	6.202366234	0.00094447	0.007780463	http://www.ncbi.nlm.nih.gov/gene/2312	http://www.ncbi.nlm.nih.gov/pubmed/?term=FLG	http://genome.ucsc.edu/cgi-bin/hgTracks?clade=mammal&org=Human&db=hg19&position=FLG	http://www.genecards.org/cgi-bin/carddisp.pl?gene=FLG
10371	SEMA3A	10371	SEMA3A	-2.627448831	6.179323192	8.43E-06	0.000203756	http://www.ncbi.nlm.nih.gov/gene/10371	http://www.ncbi.nlm.nih.gov/pubmed/?term=SEMA3A	http://genome.ucsc.edu/cgi-bin/hgTracks?clade=mammal&org=Human&db=hg19&position=SEMA3A	http://www.genecards.org/cgi-bin/carddisp.pl?gene=SEMA3A
6590	SLPI	6590	SLPI	-2.62217114	6.156759186	7.31E-05	0.001117039	http://www.ncbi.nlm.nih.gov/gene/6590	http://www.ncbi.nlm.nih.gov/pubmed/?term=SLPI	http://genome.ucsc.edu/cgi-bin/hgTracks?clade=mammal&org=Human&db=hg19&position=SLPI	http://www.genecards.org/cgi-bin/carddisp.pl?gene=SLPI
1264	CNN1	1264	CNN1	-2.616202569	6.131340684	7.80E-07	3.03E-05	http://www.ncbi.nlm.nih.gov/gene/1264	http://www.ncbi.nlm.nih.gov/pubmed/?term=CNN1	http://genome.ucsc.edu/cgi-bin/hgTracks?clade=mammal&org=Human&db=hg19&position=CNN1	http://www.genecards.org/cgi-bin/carddisp.pl?gene=CNN1
727897	MUC5B	727897	MUC5B	-2.587401845	6.010153528	0.000215393	0.002494655	http://www.ncbi.nlm.nih.gov/gene/727897	http://www.ncbi.nlm.nih.gov/pubmed/?term=MUC5B	http://genome.ucsc.edu/cgi-bin/hgTracks?clade=mammal&org=Human&db=hg19&position=MUC5B	http://www.genecards.org/cgi-bin/carddisp.pl?gene=MUC5B
84951	TNS4	84951	TNS4	-2.582499308	5.989764608	1.15E-12	6.31E-10	http://www.ncbi.nlm.nih.gov/gene/84951	http://www.ncbi.nlm.nih.gov/pubmed/?term=TNS4	http://genome.ucsc.edu/cgi-bin/hgTracks?clade=mammal&org=Human&db=hg19&position=TNS4	http://www.genecards.org/cgi-bin/carddisp.pl?gene=TNS4
5154	PDGFA	5154	PDGFA	-2.552380116	5.86601238	3.45E-11	9.18E-09	http://www.ncbi.nlm.nih.gov/gene/5154	http://www.ncbi.nlm.nih.gov/pubmed/?term=PDGFA	http://genome.ucsc.edu/cgi-bin/hgTracks?clade=mammal&org=Human&db=hg19&position=PDGFA	http://www.genecards.org/cgi-bin/carddisp.pl?gene=PDGFA
56892	TCIM	56892	TCIM	-2.549523661	5.854409497	7.13E-05	0.001097477	http://www.ncbi.nlm.nih.gov/gene/56892	http://www.ncbi.nlm.nih.gov/pubmed/?term=TCIM	http://genome.ucsc.edu/cgi-bin/hgTracks?clade=mammal&org=Human&db=hg19&position=TCIM	http://www.genecards.org/cgi-bin/carddisp.pl?gene=TCIM
28513	CDH19	28513	CDH19	-2.548793454	5.851447091	0.00395756	0.023853	http://www.ncbi.nlm.nih.gov/gene/28513	http://www.ncbi.nlm.nih.gov/pubmed/?term=CDH19	http://genome.ucsc.edu/cgi-bin/hgTracks?clade=mammal&org=Human&db=hg19&position=CDH19	http://www.genecards.org/cgi-bin/carddisp.pl?gene=CDH19
55966	AJAP1	55966	AJAP1	-2.548582446	5.850591321	0.000312302	0.003364961	http://www.ncbi.nlm.nih.gov/gene/55966	http://www.ncbi.nlm.nih.gov/pubmed/?term=AJAP1	http://genome.ucsc.edu/cgi-bin/hgTracks?clade=mammal&org=Human&db=hg19&position=AJAP1	http://www.genecards.org/cgi-bin/carddisp.pl?gene=AJAP1
3512	JCHAIN	3512	JCHAIN	-2.513662582	5.710680147	0.000281317	0.003081052	http://www.ncbi.nlm.nih.gov/gene/3512	http://www.ncbi.nlm.nih.gov/pubmed/?term=JCHAIN	http://genome.ucsc.edu/cgi-bin/hgTracks?clade=mammal&org=Human&db=hg19&position=JCHAIN	http://www.genecards.org/cgi-bin/carddisp.pl?gene=JCHAIN
3854	KRT6B	3854	KRT6B	-2.501479008	5.662656462	0.000751284	0.006503306	http://www.ncbi.nlm.nih.gov/gene/3854	http://www.ncbi.nlm.nih.gov/pubmed/?term=KRT6B	http://genome.ucsc.edu/cgi-bin/hgTracks?clade=mammal&org=Human&db=hg19&position=KRT6B	http://www.genecards.org/cgi-bin/carddisp.pl?gene=KRT6B
4128	MAOA	4128	MAOA	-2.498815089	5.652210083	1.01E-05	0.000236773	http://www.ncbi.nlm.nih.gov/gene/4128	http://www.ncbi.nlm.nih.gov/pubmed/?term=MAOA	http://genome.ucsc.edu/cgi-bin/hgTracks?clade=mammal&org=Human&db=hg19&position=MAOA	http://www.genecards.org/cgi-bin/carddisp.pl?gene=MAOA
3291	HSD11B2	3291	HSD11B2	-2.495973883	5.641089722	0.001225079	0.009626862	http://www.ncbi.nlm.nih.gov/gene/3291	http://www.ncbi.nlm.nih.gov/pubmed/?term=HSD11B2	http://genome.ucsc.edu/cgi-bin/hgTracks?clade=mammal&org=Human&db=hg19&position=HSD11B2	http://www.genecards.org/cgi-bin/carddisp.pl?gene=HSD11B2
56999	ADAMTS9	56999	ADAMTS9	-2.493722919	5.632295075	3.84E-14	3.65E-11	http://www.ncbi.nlm.nih.gov/gene/56999	http://www.ncbi.nlm.nih.gov/pubmed/?term=ADAMTS9	http://genome.ucsc.edu/cgi-bin/hgTracks?clade=mammal&org=Human&db=hg19&position=ADAMTS9	http://www.genecards.org/cgi-bin/carddisp.pl?gene=ADAMTS9
158326	FREM1	158326	FREM1	-2.487907631	5.609637831	1.25E-06	4.43E-05	http://www.ncbi.nlm.nih.gov/gene/158326	http://www.ncbi.nlm.nih.gov/pubmed/?term=FREM1	http://genome.ucsc.edu/cgi-bin/hgTracks?clade=mammal&org=Human&db=hg19&position=FREM1	http://www.genecards.org/cgi-bin/carddisp.pl?gene=FREM1
3708	ITPR1	3708	ITPR1	-2.478770575	5.574222441	2.53E-14	2.81E-11	http://www.ncbi.nlm.nih.gov/gene/3708	http://www.ncbi.nlm.nih.gov/pubmed/?term=ITPR1	http://genome.ucsc.edu/cgi-bin/hgTracks?clade=mammal&org=Human&db=hg19&position=ITPR1	http://www.genecards.org/cgi-bin/carddisp.pl?gene=ITPR1
374977	MROH7	374977	MROH7	-2.461144102	5.506532393	3.79E-07	1.70E-05	http://www.ncbi.nlm.nih.gov/gene/374977	http://www.ncbi.nlm.nih.gov/pubmed/?term=MROH7	http://genome.ucsc.edu/cgi-bin/hgTracks?clade=mammal&org=Human&db=hg19&position=MROH7	http://www.genecards.org/cgi-bin/carddisp.pl?gene=MROH7
25849	PARM1	25849	PARM1	-2.453502742	5.477443668	5.17E-07	2.21E-05	http://www.ncbi.nlm.nih.gov/gene/25849	http://www.ncbi.nlm.nih.gov/pubmed/?term=PARM1	http://genome.ucsc.edu/cgi-bin/hgTracks?clade=mammal&org=Human&db=hg19&position=PARM1	http://www.genecards.org/cgi-bin/carddisp.pl?gene=PARM1
9076	CLDN1	9076	CLDN1	-2.44924589	5.461305607	0.000376418	0.003856013	http://www.ncbi.nlm.nih.gov/gene/9076	http://www.ncbi.nlm.nih.gov/pubmed/?term=CLDN1	http://genome.ucsc.edu/cgi-bin/hgTracks?clade=mammal&org=Human&db=hg19&position=CLDN1	http://www.genecards.org/cgi-bin/carddisp.pl?gene=CLDN1
57595	PDZD4	57595	PDZD4	-2.448808745	5.459651051	0.000165871	0.002047511	http://www.ncbi.nlm.nih.gov/gene/57595	http://www.ncbi.nlm.nih.gov/pubmed/?term=PDZD4	http://genome.ucsc.edu/cgi-bin/hgTracks?clade=mammal&org=Human&db=hg19&position=PDZD4	http://www.genecards.org/cgi-bin/carddisp.pl?gene=PDZD4
11226	GALNT6	11226	GALNT6	-2.438315057	5.420083423	0.00025994	0.002919062	http://www.ncbi.nlm.nih.gov/gene/11226	http://www.ncbi.nlm.nih.gov/pubmed/?term=GALNT6	http://genome.ucsc.edu/cgi-bin/hgTracks?clade=mammal&org=Human&db=hg19&position=GALNT6	http://www.genecards.org/cgi-bin/carddisp.pl?gene=GALNT6
30818	KCNIP3	30818	KCNIP3	-2.423984498	5.366511234	2.76E-05	0.000532956	http://www.ncbi.nlm.nih.gov/gene/30818	http://www.ncbi.nlm.nih.gov/pubmed/?term=KCNIP3	http://genome.ucsc.edu/cgi-bin/hgTracks?clade=mammal&org=Human&db=hg19&position=KCNIP3	http://www.genecards.org/cgi-bin/carddisp.pl?gene=KCNIP3
1298	COL9A2	1298	COL9A2	-2.402162657	5.285949554	6.46E-08	4.09E-06	http://www.ncbi.nlm.nih.gov/gene/1298	http://www.ncbi.nlm.nih.gov/pubmed/?term=COL9A2	http://genome.ucsc.edu/cgi-bin/hgTracks?clade=mammal&org=Human&db=hg19&position=COL9A2	http://www.genecards.org/cgi-bin/carddisp.pl?gene=COL9A2
50805	IRX4	50805	IRX4	-2.401499742	5.283521233	6.37E-06	0.000163593	http://www.ncbi.nlm.nih.gov/gene/50805	http://www.ncbi.nlm.nih.gov/pubmed/?term=IRX4	http://genome.ucsc.edu/cgi-bin/hgTracks?clade=mammal&org=Human&db=hg19&position=IRX4	http://www.genecards.org/cgi-bin/carddisp.pl?gene=IRX4
10351	ABCA8	10351	ABCA8	-2.397947347	5.270527448	7.32E-09	7.37E-07	http://www.ncbi.nlm.nih.gov/gene/10351	http://www.ncbi.nlm.nih.gov/pubmed/?term=ABCA8	http://genome.ucsc.edu/cgi-bin/hgTracks?clade=mammal&org=Human&db=hg19&position=ABCA8	http://www.genecards.org/cgi-bin/carddisp.pl?gene=ABCA8
8483	CILP	8483	CILP	-2.395305649	5.260885491	9.27E-05	0.001325703	http://www.ncbi.nlm.nih.gov/gene/8483	http://www.ncbi.nlm.nih.gov/pubmed/?term=CILP	http://genome.ucsc.edu/cgi-bin/hgTracks?clade=mammal&org=Human&db=hg19&position=CILP	http://www.genecards.org/cgi-bin/carddisp.pl?gene=CILP
27122	DKK3	27122	DKK3	-2.393251023	5.253398492	2.11E-10	3.79E-08	http://www.ncbi.nlm.nih.gov/gene/27122	http://www.ncbi.nlm.nih.gov/pubmed/?term=DKK3	http://genome.ucsc.edu/cgi-bin/hgTracks?clade=mammal&org=Human&db=hg19&position=DKK3	http://www.genecards.org/cgi-bin/carddisp.pl?gene=DKK3
101060146	CHMP1B2P	101060146	CHMP1B2P	-2.385288338	5.224483214	0.00030544	0.003307114	http://www.ncbi.nlm.nih.gov/gene/101060146	http://www.ncbi.nlm.nih.gov/pubmed/?term=CHMP1B2P	http://genome.ucsc.edu/cgi-bin/hgTracks?clade=mammal&org=Human&db=hg19&position=CHMP1B2P	http://www.genecards.org/cgi-bin/carddisp.pl?gene=CHMP1B2P
11122	PTPRT	11122	PTPRT	-2.359863929	5.133219417	2.31E-06	7.28E-05	http://www.ncbi.nlm.nih.gov/gene/11122	http://www.ncbi.nlm.nih.gov/pubmed/?term=PTPRT	http://genome.ucsc.edu/cgi-bin/hgTracks?clade=mammal&org=Human&db=hg19&position=PTPRT	http://www.genecards.org/cgi-bin/carddisp.pl?gene=PTPRT
1308	COL17A1	1308	COL17A1	-2.356809455	5.12236286	1.40E-07	7.58E-06	http://www.ncbi.nlm.nih.gov/gene/1308	http://www.ncbi.nlm.nih.gov/pubmed/?term=COL17A1	http://genome.ucsc.edu/cgi-bin/hgTracks?clade=mammal&org=Human&db=hg19&position=COL17A1	http://www.genecards.org/cgi-bin/carddisp.pl?gene=COL17A1
116496	NIBAN1	116496	NIBAN1	-2.345603198	5.082728601	2.84E-09	3.20E-07	http://www.ncbi.nlm.nih.gov/gene/116496	http://www.ncbi.nlm.nih.gov/pubmed/?term=NIBAN1	http://genome.ucsc.edu/cgi-bin/hgTracks?clade=mammal&org=Human&db=hg19&position=NIBAN1	http://www.genecards.org/cgi-bin/carddisp.pl?gene=NIBAN1
100874053	JRKL-AS1	100874053	JRKL-AS1	-2.333235634	5.039342923	0.003801699	0.023175176	http://www.ncbi.nlm.nih.gov/gene/100874053	http://www.ncbi.nlm.nih.gov/pubmed/?term=JRKL-AS1	http://genome.ucsc.edu/cgi-bin/hgTracks?clade=mammal&org=Human&db=hg19&position=JRKL-AS1	http://www.genecards.org/cgi-bin/carddisp.pl?gene=JRKL-AS1
105378798	LOC105378798	105378798	LOC105378798	-2.313706947	4.971588699	0.003639625	0.022353357	http://www.ncbi.nlm.nih.gov/gene/105378798	http://www.ncbi.nlm.nih.gov/pubmed/?term=LOC105378798	http://genome.ucsc.edu/cgi-bin/hgTracks?clade=mammal&org=Human&db=hg19&position=LOC105378798	http://www.genecards.org/cgi-bin/carddisp.pl?gene=LOC105378798
91653	BOC	91653	BOC	-2.311024407	4.962353142	1.15E-11	3.63E-09	http://www.ncbi.nlm.nih.gov/gene/91653	http://www.ncbi.nlm.nih.gov/pubmed/?term=BOC	http://genome.ucsc.edu/cgi-bin/hgTracks?clade=mammal&org=Human&db=hg19&position=BOC	http://www.genecards.org/cgi-bin/carddisp.pl?gene=BOC
301	ANXA1	301	ANXA1	-2.309789569	4.958107559	8.22E-08	5.01E-06	http://www.ncbi.nlm.nih.gov/gene/301	http://www.ncbi.nlm.nih.gov/pubmed/?term=ANXA1	http://genome.ucsc.edu/cgi-bin/hgTracks?clade=mammal&org=Human&db=hg19&position=ANXA1	http://www.genecards.org/cgi-bin/carddisp.pl?gene=ANXA1
481	ATP1B1	481	ATP1B1	-2.283641331	4.869053425	3.45E-07	1.59E-05	http://www.ncbi.nlm.nih.gov/gene/481	http://www.ncbi.nlm.nih.gov/pubmed/?term=ATP1B1	http://genome.ucsc.edu/cgi-bin/hgTracks?clade=mammal&org=Human&db=hg19&position=ATP1B1	http://www.genecards.org/cgi-bin/carddisp.pl?gene=ATP1B1
5587	PRKD1	5587	PRKD1	-2.266141564	4.810348986	6.49E-07	2.64E-05	http://www.ncbi.nlm.nih.gov/gene/5587	http://www.ncbi.nlm.nih.gov/pubmed/?term=PRKD1	http://genome.ucsc.edu/cgi-bin/hgTracks?clade=mammal&org=Human&db=hg19&position=PRKD1	http://www.genecards.org/cgi-bin/carddisp.pl?gene=PRKD1
59277	NTN4	59277	NTN4	-2.2506786	4.759066455	5.73E-08	3.70E-06	http://www.ncbi.nlm.nih.gov/gene/59277	http://www.ncbi.nlm.nih.gov/pubmed/?term=NTN4	http://genome.ucsc.edu/cgi-bin/hgTracks?clade=mammal&org=Human&db=hg19&position=NTN4	http://www.genecards.org/cgi-bin/carddisp.pl?gene=NTN4
4824	NKX3-1	4824	NKX3-1	-2.237283193	4.715083083	0.005438857	0.030006244	http://www.ncbi.nlm.nih.gov/gene/4824	http://www.ncbi.nlm.nih.gov/pubmed/?term=NKX3-1	http://genome.ucsc.edu/cgi-bin/hgTracks?clade=mammal&org=Human&db=hg19&position=NKX3-1	http://www.genecards.org/cgi-bin/carddisp.pl?gene=NKX3-1
23105	FSTL4	23105	FSTL4	-2.228112004	4.685204449	0.000704152	0.006224389	http://www.ncbi.nlm.nih.gov/gene/23105	http://www.ncbi.nlm.nih.gov/pubmed/?term=FSTL4	http://genome.ucsc.edu/cgi-bin/hgTracks?clade=mammal&org=Human&db=hg19&position=FSTL4	http://www.genecards.org/cgi-bin/carddisp.pl?gene=FSTL4
10411	RAPGEF3	10411	RAPGEF3	-2.223415855	4.669978329	1.22E-09	1.63E-07	http://www.ncbi.nlm.nih.gov/gene/10411	http://www.ncbi.nlm.nih.gov/pubmed/?term=RAPGEF3	http://genome.ucsc.edu/cgi-bin/hgTracks?clade=mammal&org=Human&db=hg19&position=RAPGEF3	http://www.genecards.org/cgi-bin/carddisp.pl?gene=RAPGEF3
347	APOD	347	APOD	-2.219063362	4.655910617	3.24E-07	1.50E-05	http://www.ncbi.nlm.nih.gov/gene/347	http://www.ncbi.nlm.nih.gov/pubmed/?term=APOD	http://genome.ucsc.edu/cgi-bin/hgTracks?clade=mammal&org=Human&db=hg19&position=APOD	http://www.genecards.org/cgi-bin/carddisp.pl?gene=APOD
4862	NPAS2	4862	NPAS2	-2.204473231	4.60906218	9.41E-09	8.57E-07	http://www.ncbi.nlm.nih.gov/gene/4862	http://www.ncbi.nlm.nih.gov/pubmed/?term=NPAS2	http://genome.ucsc.edu/cgi-bin/hgTracks?clade=mammal&org=Human&db=hg19&position=NPAS2	http://www.genecards.org/cgi-bin/carddisp.pl?gene=NPAS2
10891	PPARGC1A	10891	PPARGC1A	-2.202925897	4.604121472	3.33E-08	2.38E-06	http://www.ncbi.nlm.nih.gov/gene/10891	http://www.ncbi.nlm.nih.gov/pubmed/?term=PPARGC1A	http://genome.ucsc.edu/cgi-bin/hgTracks?clade=mammal&org=Human&db=hg19&position=PPARGC1A	http://www.genecards.org/cgi-bin/carddisp.pl?gene=PPARGC1A
59	ACTA2	59	ACTA2	-2.20124624	4.598764244	6.63E-13	4.41E-10	http://www.ncbi.nlm.nih.gov/gene/59	http://www.ncbi.nlm.nih.gov/pubmed/?term=ACTA2	http://genome.ucsc.edu/cgi-bin/hgTracks?clade=mammal&org=Human&db=hg19&position=ACTA2	http://www.genecards.org/cgi-bin/carddisp.pl?gene=ACTA2
259173	ALS2CL	259173	ALS2CL	-2.200889707	4.597627894	6.14E-07	2.55E-05	http://www.ncbi.nlm.nih.gov/gene/259173	http://www.ncbi.nlm.nih.gov/pubmed/?term=ALS2CL	http://genome.ucsc.edu/cgi-bin/hgTracks?clade=mammal&org=Human&db=hg19&position=ALS2CL	http://www.genecards.org/cgi-bin/carddisp.pl?gene=ALS2CL
83999	KREMEN1	83999	KREMEN1	-2.193220075	4.573250911	9.15E-10	1.30E-07	http://www.ncbi.nlm.nih.gov/gene/83999	http://www.ncbi.nlm.nih.gov/pubmed/?term=KREMEN1	http://genome.ucsc.edu/cgi-bin/hgTracks?clade=mammal&org=Human&db=hg19&position=KREMEN1	http://www.genecards.org/cgi-bin/carddisp.pl?gene=KREMEN1
105370114	LOC105370114	105370114	LOC105370114	-2.162476302	4.476826173	0.000106957	0.001472159	http://www.ncbi.nlm.nih.gov/gene/105370114	http://www.ncbi.nlm.nih.gov/pubmed/?term=LOC105370114	http://genome.ucsc.edu/cgi-bin/hgTracks?clade=mammal&org=Human&db=hg19&position=LOC105370114	http://www.genecards.org/cgi-bin/carddisp.pl?gene=LOC105370114
55384	MEG3	55384	MEG3	-2.159976842	4.469076815	1.81E-10	3.46E-08	http://www.ncbi.nlm.nih.gov/gene/55384	http://www.ncbi.nlm.nih.gov/pubmed/?term=MEG3	http://genome.ucsc.edu/cgi-bin/hgTracks?clade=mammal&org=Human&db=hg19&position=MEG3	http://www.genecards.org/cgi-bin/carddisp.pl?gene=MEG3
56920	SEMA3G	56920	SEMA3G	-2.156683739	4.458887311	0.000767718	0.006611122	http://www.ncbi.nlm.nih.gov/gene/56920	http://www.ncbi.nlm.nih.gov/pubmed/?term=SEMA3G	http://genome.ucsc.edu/cgi-bin/hgTracks?clade=mammal&org=Human&db=hg19&position=SEMA3G	http://www.genecards.org/cgi-bin/carddisp.pl?gene=SEMA3G
23428	SLC7A8	23428	SLC7A8	-2.147920202	4.431884249	8.84E-06	0.00021064	http://www.ncbi.nlm.nih.gov/gene/23428	http://www.ncbi.nlm.nih.gov/pubmed/?term=SLC7A8	http://genome.ucsc.edu/cgi-bin/hgTracks?clade=mammal&org=Human&db=hg19&position=SLC7A8	http://www.genecards.org/cgi-bin/carddisp.pl?gene=SLC7A8
1828	DSG1	1828	DSG1	-2.143567641	4.418533556	0.008816416	0.042642219	http://www.ncbi.nlm.nih.gov/gene/1828	http://www.ncbi.nlm.nih.gov/pubmed/?term=DSG1	http://genome.ucsc.edu/cgi-bin/hgTracks?clade=mammal&org=Human&db=hg19&position=DSG1	http://www.genecards.org/cgi-bin/carddisp.pl?gene=DSG1
105372426	LOC105372426	105372426	LOC105372426	-2.13465013	4.391306185	2.86E-08	2.20E-06	http://www.ncbi.nlm.nih.gov/gene/105372426	http://www.ncbi.nlm.nih.gov/pubmed/?term=LOC105372426	http://genome.ucsc.edu/cgi-bin/hgTracks?clade=mammal&org=Human&db=hg19&position=LOC105372426	http://www.genecards.org/cgi-bin/carddisp.pl?gene=LOC105372426
22987	SV2C	22987	SV2C	-2.134453805	4.390708646	0.01080252	0.049323593	http://www.ncbi.nlm.nih.gov/gene/22987	http://www.ncbi.nlm.nih.gov/pubmed/?term=SV2C	http://genome.ucsc.edu/cgi-bin/hgTracks?clade=mammal&org=Human&db=hg19&position=SV2C	http://www.genecards.org/cgi-bin/carddisp.pl?gene=SV2C
93664	CADPS2	93664	CADPS2	-2.121254579	4.350721227	3.12E-05	0.000588687	http://www.ncbi.nlm.nih.gov/gene/93664	http://www.ncbi.nlm.nih.gov/pubmed/?term=CADPS2	http://genome.ucsc.edu/cgi-bin/hgTracks?clade=mammal&org=Human&db=hg19&position=CADPS2	http://www.genecards.org/cgi-bin/carddisp.pl?gene=CADPS2
56477	CCL28	56477	CCL28	-2.11949805	4.345427304	5.23E-07	2.22E-05	http://www.ncbi.nlm.nih.gov/gene/56477	http://www.ncbi.nlm.nih.gov/pubmed/?term=CCL28	http://genome.ucsc.edu/cgi-bin/hgTracks?clade=mammal&org=Human&db=hg19&position=CCL28	http://www.genecards.org/cgi-bin/carddisp.pl?gene=CCL28
8863	PER3	8863	PER3	-2.118139717	4.341337902	6.14E-11	1.46E-08	http://www.ncbi.nlm.nih.gov/gene/8863	http://www.ncbi.nlm.nih.gov/pubmed/?term=PER3	http://genome.ucsc.edu/cgi-bin/hgTracks?clade=mammal&org=Human&db=hg19&position=PER3	http://www.genecards.org/cgi-bin/carddisp.pl?gene=PER3
147645	VSIG10L	147645	VSIG10L	-2.117369741	4.339021518	0.001272747	0.009919371	http://www.ncbi.nlm.nih.gov/gene/147645	http://www.ncbi.nlm.nih.gov/pubmed/?term=VSIG10L	http://genome.ucsc.edu/cgi-bin/hgTracks?clade=mammal&org=Human&db=hg19&position=VSIG10L	http://www.genecards.org/cgi-bin/carddisp.pl?gene=VSIG10L
7474	WNT5A	7474	WNT5A	-2.114993684	4.331881218	1.32E-05	0.000292537	http://www.ncbi.nlm.nih.gov/gene/7474	http://www.ncbi.nlm.nih.gov/pubmed/?term=WNT5A	http://genome.ucsc.edu/cgi-bin/hgTracks?clade=mammal&org=Human&db=hg19&position=WNT5A	http://www.genecards.org/cgi-bin/carddisp.pl?gene=WNT5A
5174	PDZK1	5174	PDZK1	-2.112686619	4.324959488	0.0004438	0.004390446	http://www.ncbi.nlm.nih.gov/gene/5174	http://www.ncbi.nlm.nih.gov/pubmed/?term=PDZK1	http://genome.ucsc.edu/cgi-bin/hgTracks?clade=mammal&org=Human&db=hg19&position=PDZK1	http://www.genecards.org/cgi-bin/carddisp.pl?gene=PDZK1
3383	ICAM1	3383	ICAM1	-2.111318278	4.320859374	0.000223819	0.002574303	http://www.ncbi.nlm.nih.gov/gene/3383	http://www.ncbi.nlm.nih.gov/pubmed/?term=ICAM1	http://genome.ucsc.edu/cgi-bin/hgTracks?clade=mammal&org=Human&db=hg19&position=ICAM1	http://www.genecards.org/cgi-bin/carddisp.pl?gene=ICAM1
4804	NGFR	4804	NGFR	-2.110156938	4.317382569	0.00016289	0.002020326	http://www.ncbi.nlm.nih.gov/gene/4804	http://www.ncbi.nlm.nih.gov/pubmed/?term=NGFR	http://genome.ucsc.edu/cgi-bin/hgTracks?clade=mammal&org=Human&db=hg19&position=NGFR	http://www.genecards.org/cgi-bin/carddisp.pl?gene=NGFR
10512	SEMA3C	10512	SEMA3C	-2.109046419	4.314060531	1.41E-07	7.58E-06	http://www.ncbi.nlm.nih.gov/gene/10512	http://www.ncbi.nlm.nih.gov/pubmed/?term=SEMA3C	http://genome.ucsc.edu/cgi-bin/hgTracks?clade=mammal&org=Human&db=hg19&position=SEMA3C	http://www.genecards.org/cgi-bin/carddisp.pl?gene=SEMA3C
4147	MATN2	4147	MATN2	-2.108176125	4.311458895	7.75E-08	4.77E-06	http://www.ncbi.nlm.nih.gov/gene/4147	http://www.ncbi.nlm.nih.gov/pubmed/?term=MATN2	http://genome.ucsc.edu/cgi-bin/hgTracks?clade=mammal&org=Human&db=hg19&position=MATN2	http://www.genecards.org/cgi-bin/carddisp.pl?gene=MATN2
63895	PIEZO2	63895	PIEZO2	-2.103813053	4.298439657	3.95E-05	0.000702417	http://www.ncbi.nlm.nih.gov/gene/63895	http://www.ncbi.nlm.nih.gov/pubmed/?term=PIEZO2	http://genome.ucsc.edu/cgi-bin/hgTracks?clade=mammal&org=Human&db=hg19&position=PIEZO2	http://www.genecards.org/cgi-bin/carddisp.pl?gene=PIEZO2
7494	XBP1	7494	XBP1	-2.087876647	4.251219194	1.98E-06	6.47E-05	http://www.ncbi.nlm.nih.gov/gene/7494	http://www.ncbi.nlm.nih.gov/pubmed/?term=XBP1	http://genome.ucsc.edu/cgi-bin/hgTracks?clade=mammal&org=Human&db=hg19&position=XBP1	http://www.genecards.org/cgi-bin/carddisp.pl?gene=XBP1
5288	PIK3C2G	5288	PIK3C2G	-2.085939667	4.245515285	0.001262394	0.00985023	http://www.ncbi.nlm.nih.gov/gene/5288	http://www.ncbi.nlm.nih.gov/pubmed/?term=PIK3C2G	http://genome.ucsc.edu/cgi-bin/hgTracks?clade=mammal&org=Human&db=hg19&position=PIK3C2G	http://www.genecards.org/cgi-bin/carddisp.pl?gene=PIK3C2G
166824	RASSF6	166824	RASSF6	-2.082820506	4.236346239	5.18E-07	2.21E-05	http://www.ncbi.nlm.nih.gov/gene/166824	http://www.ncbi.nlm.nih.gov/pubmed/?term=RASSF6	http://genome.ucsc.edu/cgi-bin/hgTracks?clade=mammal&org=Human&db=hg19&position=RASSF6	http://www.genecards.org/cgi-bin/carddisp.pl?gene=RASSF6
10568	SLC34A2	10568	SLC34A2	-2.08229267	4.234796576	0.000109588	0.001496107	http://www.ncbi.nlm.nih.gov/gene/10568	http://www.ncbi.nlm.nih.gov/pubmed/?term=SLC34A2	http://genome.ucsc.edu/cgi-bin/hgTracks?clade=mammal&org=Human&db=hg19&position=SLC34A2	http://www.genecards.org/cgi-bin/carddisp.pl?gene=SLC34A2
55504	TNFRSF19	55504	TNFRSF19	-2.069859451	4.198457697	1.14E-06	4.09E-05	http://www.ncbi.nlm.nih.gov/gene/55504	http://www.ncbi.nlm.nih.gov/pubmed/?term=TNFRSF19	http://genome.ucsc.edu/cgi-bin/hgTracks?clade=mammal&org=Human&db=hg19&position=TNFRSF19	http://www.genecards.org/cgi-bin/carddisp.pl?gene=TNFRSF19
9249	DHRS3	9249	DHRS3	-2.050290698	4.141894188	1.43E-08	1.23E-06	http://www.ncbi.nlm.nih.gov/gene/9249	http://www.ncbi.nlm.nih.gov/pubmed/?term=DHRS3	http://genome.ucsc.edu/cgi-bin/hgTracks?clade=mammal&org=Human&db=hg19&position=DHRS3	http://www.genecards.org/cgi-bin/carddisp.pl?gene=DHRS3
1969	EPHA2	1969	EPHA2	-2.04707052	4.132659553	3.27E-06	9.58E-05	http://www.ncbi.nlm.nih.gov/gene/1969	http://www.ncbi.nlm.nih.gov/pubmed/?term=EPHA2	http://genome.ucsc.edu/cgi-bin/hgTracks?clade=mammal&org=Human&db=hg19&position=EPHA2	http://www.genecards.org/cgi-bin/carddisp.pl?gene=EPHA2
83872	HMCN1	83872	HMCN1	-2.041637905	4.117126866	5.94E-09	6.27E-07	http://www.ncbi.nlm.nih.gov/gene/83872	http://www.ncbi.nlm.nih.gov/pubmed/?term=HMCN1	http://genome.ucsc.edu/cgi-bin/hgTracks?clade=mammal&org=Human&db=hg19&position=HMCN1	http://www.genecards.org/cgi-bin/carddisp.pl?gene=HMCN1
894	CCND2	894	CCND2	-2.038346898	4.107745776	1.92E-09	2.36E-07	http://www.ncbi.nlm.nih.gov/gene/894	http://www.ncbi.nlm.nih.gov/pubmed/?term=CCND2	http://genome.ucsc.edu/cgi-bin/hgTracks?clade=mammal&org=Human&db=hg19&position=CCND2	http://www.genecards.org/cgi-bin/carddisp.pl?gene=CCND2
2104	ESRRG	2104	ESRRG	-2.013382399	4.037276509	0.000149442	0.001903242	http://www.ncbi.nlm.nih.gov/gene/2104	http://www.ncbi.nlm.nih.gov/pubmed/?term=ESRRG	http://genome.ucsc.edu/cgi-bin/hgTracks?clade=mammal&org=Human&db=hg19&position=ESRRG	http://www.genecards.org/cgi-bin/carddisp.pl?gene=ESRRG
196740	VSTM4	196740	VSTM4	-2.008577539	4.023852827	1.74E-06	5.83E-05	http://www.ncbi.nlm.nih.gov/gene/196740	http://www.ncbi.nlm.nih.gov/pubmed/?term=VSTM4	http://genome.ucsc.edu/cgi-bin/hgTracks?clade=mammal&org=Human&db=hg19&position=VSTM4	http://www.genecards.org/cgi-bin/carddisp.pl?gene=VSTM4
3315	HSPB1	3315	HSPB1	-2.006688184	4.018586634	1.35E-05	0.000297468	http://www.ncbi.nlm.nih.gov/gene/3315	http://www.ncbi.nlm.nih.gov/pubmed/?term=HSPB1	http://genome.ucsc.edu/cgi-bin/hgTracks?clade=mammal&org=Human&db=hg19&position=HSPB1	http://www.genecards.org/cgi-bin/carddisp.pl?gene=HSPB1
1001	CDH3	1001	CDH3	-2.005535179	4.015376252	2.63E-06	8.08E-05	http://www.ncbi.nlm.nih.gov/gene/1001	http://www.ncbi.nlm.nih.gov/pubmed/?term=CDH3	http://genome.ucsc.edu/cgi-bin/hgTracks?clade=mammal&org=Human&db=hg19&position=CDH3	http://www.genecards.org/cgi-bin/carddisp.pl?gene=CDH3
290	ANPEP	290	ANPEP	-2.000798078	4.002213354	0.000172873	0.002116494	http://www.ncbi.nlm.nih.gov/gene/290	http://www.ncbi.nlm.nih.gov/pubmed/?term=ANPEP	http://genome.ucsc.edu/cgi-bin/hgTracks?clade=mammal&org=Human&db=hg19&position=ANPEP	http://www.genecards.org/cgi-bin/carddisp.pl?gene=ANPEP
5268	SERPINB5	5268	SERPINB5	-1.998719039	3.996449998	1.83E-05	0.00037686	http://www.ncbi.nlm.nih.gov/gene/5268	http://www.ncbi.nlm.nih.gov/pubmed/?term=SERPINB5	http://genome.ucsc.edu/cgi-bin/hgTracks?clade=mammal&org=Human&db=hg19&position=SERPINB5	http://www.genecards.org/cgi-bin/carddisp.pl?gene=SERPINB5
10410	IFITM3	10410	IFITM3	-1.998272623	3.995213561	9.20E-07	3.51E-05	http://www.ncbi.nlm.nih.gov/gene/10410	http://www.ncbi.nlm.nih.gov/pubmed/?term=IFITM3	http://genome.ucsc.edu/cgi-bin/hgTracks?clade=mammal&org=Human&db=hg19&position=IFITM3	http://www.genecards.org/cgi-bin/carddisp.pl?gene=IFITM3
4059	BCAM	4059	BCAM	-1.977627576	3.938448952	2.64E-08	2.14E-06	http://www.ncbi.nlm.nih.gov/gene/4059	http://www.ncbi.nlm.nih.gov/pubmed/?term=BCAM	http://genome.ucsc.edu/cgi-bin/hgTracks?clade=mammal&org=Human&db=hg19&position=BCAM	http://www.genecards.org/cgi-bin/carddisp.pl?gene=BCAM
222	ALDH3B2	222	ALDH3B2	-1.974607595	3.930213254	0.000870074	0.007284954	http://www.ncbi.nlm.nih.gov/gene/222	http://www.ncbi.nlm.nih.gov/pubmed/?term=ALDH3B2	http://genome.ucsc.edu/cgi-bin/hgTracks?clade=mammal&org=Human&db=hg19&position=ALDH3B2	http://www.genecards.org/cgi-bin/carddisp.pl?gene=ALDH3B2
55107	ANO1	55107	ANO1	-1.960317645	3.891476499	1.23E-12	6.31E-10	http://www.ncbi.nlm.nih.gov/gene/55107	http://www.ncbi.nlm.nih.gov/pubmed/?term=ANO1	http://genome.ucsc.edu/cgi-bin/hgTracks?clade=mammal&org=Human&db=hg19&position=ANO1	http://www.genecards.org/cgi-bin/carddisp.pl?gene=ANO1
3955	LFNG	3955	LFNG	-1.935739816	3.825742613	2.41E-06	7.55E-05	http://www.ncbi.nlm.nih.gov/gene/3955	http://www.ncbi.nlm.nih.gov/pubmed/?term=LFNG	http://genome.ucsc.edu/cgi-bin/hgTracks?clade=mammal&org=Human&db=hg19&position=LFNG	http://www.genecards.org/cgi-bin/carddisp.pl?gene=LFNG
5654	HTRA1	5654	HTRA1	-1.932092526	3.816082934	5.70E-07	2.40E-05	http://www.ncbi.nlm.nih.gov/gene/5654	http://www.ncbi.nlm.nih.gov/pubmed/?term=HTRA1	http://genome.ucsc.edu/cgi-bin/hgTracks?clade=mammal&org=Human&db=hg19&position=HTRA1	http://www.genecards.org/cgi-bin/carddisp.pl?gene=HTRA1
5337	PLD1	5337	PLD1	-1.930884531	3.812888998	2.14E-13	1.78E-10	http://www.ncbi.nlm.nih.gov/gene/5337	http://www.ncbi.nlm.nih.gov/pubmed/?term=PLD1	http://genome.ucsc.edu/cgi-bin/hgTracks?clade=mammal&org=Human&db=hg19&position=PLD1	http://www.genecards.org/cgi-bin/carddisp.pl?gene=PLD1
54873	PALMD	54873	PALMD	-1.927780025	3.804692941	5.77E-05	0.000928132	http://www.ncbi.nlm.nih.gov/gene/54873	http://www.ncbi.nlm.nih.gov/pubmed/?term=PALMD	http://genome.ucsc.edu/cgi-bin/hgTracks?clade=mammal&org=Human&db=hg19&position=PALMD	http://www.genecards.org/cgi-bin/carddisp.pl?gene=PALMD
8542	APOL1	8542	APOL1	-1.925373445	3.79835157	0.000358249	0.003738834	http://www.ncbi.nlm.nih.gov/gene/8542	http://www.ncbi.nlm.nih.gov/pubmed/?term=APOL1	http://genome.ucsc.edu/cgi-bin/hgTracks?clade=mammal&org=Human&db=hg19&position=APOL1	http://www.genecards.org/cgi-bin/carddisp.pl?gene=APOL1
1471	CST3	1471	CST3	-1.92428967	3.795499258	1.15E-06	4.12E-05	http://www.ncbi.nlm.nih.gov/gene/1471	http://www.ncbi.nlm.nih.gov/pubmed/?term=CST3	http://genome.ucsc.edu/cgi-bin/hgTracks?clade=mammal&org=Human&db=hg19&position=CST3	http://www.genecards.org/cgi-bin/carddisp.pl?gene=CST3
2180	ACSL1	2180	ACSL1	-1.916682246	3.775538022	1.14E-06	4.09E-05	http://www.ncbi.nlm.nih.gov/gene/2180	http://www.ncbi.nlm.nih.gov/pubmed/?term=ACSL1	http://genome.ucsc.edu/cgi-bin/hgTracks?clade=mammal&org=Human&db=hg19&position=ACSL1	http://www.genecards.org/cgi-bin/carddisp.pl?gene=ACSL1
4916	NTRK3	4916	NTRK3	-1.916414348	3.774836996	2.23E-10	3.90E-08	http://www.ncbi.nlm.nih.gov/gene/4916	http://www.ncbi.nlm.nih.gov/pubmed/?term=NTRK3	http://genome.ucsc.edu/cgi-bin/hgTracks?clade=mammal&org=Human&db=hg19&position=NTRK3	http://www.genecards.org/cgi-bin/carddisp.pl?gene=NTRK3
9314	KLF4	9314	KLF4	-1.913696853	3.767733315	0.000124743	0.001648685	http://www.ncbi.nlm.nih.gov/gene/9314	http://www.ncbi.nlm.nih.gov/pubmed/?term=KLF4	http://genome.ucsc.edu/cgi-bin/hgTracks?clade=mammal&org=Human&db=hg19&position=KLF4	http://www.genecards.org/cgi-bin/carddisp.pl?gene=KLF4
11227	GALNT5	11227	GALNT5	-1.906169248	3.748125468	0.000148911	0.001900111	http://www.ncbi.nlm.nih.gov/gene/11227	http://www.ncbi.nlm.nih.gov/pubmed/?term=GALNT5	http://genome.ucsc.edu/cgi-bin/hgTracks?clade=mammal&org=Human&db=hg19&position=GALNT5	http://www.genecards.org/cgi-bin/carddisp.pl?gene=GALNT5
80332	ADAM33	80332	ADAM33	-1.899193166	3.730045337	0.0011865	0.009401491	http://www.ncbi.nlm.nih.gov/gene/80332	http://www.ncbi.nlm.nih.gov/pubmed/?term=ADAM33	http://genome.ucsc.edu/cgi-bin/hgTracks?clade=mammal&org=Human&db=hg19&position=ADAM33	http://www.genecards.org/cgi-bin/carddisp.pl?gene=ADAM33
55328	RNLS	55328	RNLS	-1.895952135	3.721675154	9.89E-06	0.000232236	http://www.ncbi.nlm.nih.gov/gene/55328	http://www.ncbi.nlm.nih.gov/pubmed/?term=RNLS	http://genome.ucsc.edu/cgi-bin/hgTracks?clade=mammal&org=Human&db=hg19&position=RNLS	http://www.genecards.org/cgi-bin/carddisp.pl?gene=RNLS
23650	TRIM29	23650	TRIM29	-1.89566374	3.720931263	3.87E-08	2.71E-06	http://www.ncbi.nlm.nih.gov/gene/23650	http://www.ncbi.nlm.nih.gov/pubmed/?term=TRIM29	http://genome.ucsc.edu/cgi-bin/hgTracks?clade=mammal&org=Human&db=hg19&position=TRIM29	http://www.genecards.org/cgi-bin/carddisp.pl?gene=TRIM29
105374749	C5orf34-AS1	105374749	C5orf34-AS1	-1.895006021	3.719235293	0.002824702	0.018284927	http://www.ncbi.nlm.nih.gov/gene/105374749	http://www.ncbi.nlm.nih.gov/pubmed/?term=C5orf34-AS1	http://genome.ucsc.edu/cgi-bin/hgTracks?clade=mammal&org=Human&db=hg19&position=C5orf34-AS1	http://www.genecards.org/cgi-bin/carddisp.pl?gene=C5orf34-AS1
284217	LAMA1	284217	LAMA1	-1.889329386	3.704629809	0.000731624	0.006377802	http://www.ncbi.nlm.nih.gov/gene/284217	http://www.ncbi.nlm.nih.gov/pubmed/?term=LAMA1	http://genome.ucsc.edu/cgi-bin/hgTracks?clade=mammal&org=Human&db=hg19&position=LAMA1	http://www.genecards.org/cgi-bin/carddisp.pl?gene=LAMA1
83700	JAM3	83700	JAM3	-1.886501444	3.697375179	1.29E-06	4.55E-05	http://www.ncbi.nlm.nih.gov/gene/83700	http://www.ncbi.nlm.nih.gov/pubmed/?term=JAM3	http://genome.ucsc.edu/cgi-bin/hgTracks?clade=mammal&org=Human&db=hg19&position=JAM3	http://www.genecards.org/cgi-bin/carddisp.pl?gene=JAM3
30846	EHD2	30846	EHD2	-1.884980151	3.693478426	9.42E-11	2.09E-08	http://www.ncbi.nlm.nih.gov/gene/30846	http://www.ncbi.nlm.nih.gov/pubmed/?term=EHD2	http://genome.ucsc.edu/cgi-bin/hgTracks?clade=mammal&org=Human&db=hg19&position=EHD2	http://www.genecards.org/cgi-bin/carddisp.pl?gene=EHD2
79875	THSD4	79875	THSD4	-1.880630938	3.682360668	4.07E-05	0.000712665	http://www.ncbi.nlm.nih.gov/gene/79875	http://www.ncbi.nlm.nih.gov/pubmed/?term=THSD4	http://genome.ucsc.edu/cgi-bin/hgTracks?clade=mammal&org=Human&db=hg19&position=THSD4	http://www.genecards.org/cgi-bin/carddisp.pl?gene=THSD4
57402	S100A14	57402	S100A14	-1.875662433	3.66970078	0.00082809	0.007030829	http://www.ncbi.nlm.nih.gov/gene/57402	http://www.ncbi.nlm.nih.gov/pubmed/?term=S100A14	http://genome.ucsc.edu/cgi-bin/hgTracks?clade=mammal&org=Human&db=hg19&position=S100A14	http://www.genecards.org/cgi-bin/carddisp.pl?gene=S100A14
3909	LAMA3	3909	LAMA3	-1.870792724	3.65733486	6.76E-08	4.24E-06	http://www.ncbi.nlm.nih.gov/gene/3909	http://www.ncbi.nlm.nih.gov/pubmed/?term=LAMA3	http://genome.ucsc.edu/cgi-bin/hgTracks?clade=mammal&org=Human&db=hg19&position=LAMA3	http://www.genecards.org/cgi-bin/carddisp.pl?gene=LAMA3
3075	CFH	3075	CFH	-1.870598619	3.656842823	4.65E-07	2.03E-05	http://www.ncbi.nlm.nih.gov/gene/3075	http://www.ncbi.nlm.nih.gov/pubmed/?term=CFH	http://genome.ucsc.edu/cgi-bin/hgTracks?clade=mammal&org=Human&db=hg19&position=CFH	http://www.genecards.org/cgi-bin/carddisp.pl?gene=CFH
171024	SYNPO2	171024	SYNPO2	-1.870594292	3.656831857	1.04E-07	6.09E-06	http://www.ncbi.nlm.nih.gov/gene/171024	http://www.ncbi.nlm.nih.gov/pubmed/?term=SYNPO2	http://genome.ucsc.edu/cgi-bin/hgTracks?clade=mammal&org=Human&db=hg19&position=SYNPO2	http://www.genecards.org/cgi-bin/carddisp.pl?gene=SYNPO2
7161	TP73	7161	TP73	-1.863107474	3.637904005	4.23E-05	0.000730945	http://www.ncbi.nlm.nih.gov/gene/7161	http://www.ncbi.nlm.nih.gov/pubmed/?term=TP73	http://genome.ucsc.edu/cgi-bin/hgTracks?clade=mammal&org=Human&db=hg19&position=TP73	http://www.genecards.org/cgi-bin/carddisp.pl?gene=TP73
51705	EMCN	51705	EMCN	-1.860098665	3.630324888	0.000529568	0.005044008	http://www.ncbi.nlm.nih.gov/gene/51705	http://www.ncbi.nlm.nih.gov/pubmed/?term=EMCN	http://genome.ucsc.edu/cgi-bin/hgTracks?clade=mammal&org=Human&db=hg19&position=EMCN	http://www.genecards.org/cgi-bin/carddisp.pl?gene=EMCN
57452	GALNT16	57452	GALNT16	-1.855662341	3.619178694	3.24E-05	0.000608231	http://www.ncbi.nlm.nih.gov/gene/57452	http://www.ncbi.nlm.nih.gov/pubmed/?term=GALNT16	http://genome.ucsc.edu/cgi-bin/hgTracks?clade=mammal&org=Human&db=hg19&position=GALNT16	http://www.genecards.org/cgi-bin/carddisp.pl?gene=GALNT16
3673	ITGA2	3673	ITGA2	-1.854854539	3.617152788	9.99E-10	1.36E-07	http://www.ncbi.nlm.nih.gov/gene/3673	http://www.ncbi.nlm.nih.gov/pubmed/?term=ITGA2	http://genome.ucsc.edu/cgi-bin/hgTracks?clade=mammal&org=Human&db=hg19&position=ITGA2	http://www.genecards.org/cgi-bin/carddisp.pl?gene=ITGA2
28984	RGCC	28984	RGCC	-1.848225029	3.600569285	1.52E-05	0.000323036	http://www.ncbi.nlm.nih.gov/gene/28984	http://www.ncbi.nlm.nih.gov/pubmed/?term=RGCC	http://genome.ucsc.edu/cgi-bin/hgTracks?clade=mammal&org=Human&db=hg19&position=RGCC	http://www.genecards.org/cgi-bin/carddisp.pl?gene=RGCC
650669	GAS6-AS1	650669	GAS6-AS1	-1.82709025	3.548207177	0.000133829	0.00173769	http://www.ncbi.nlm.nih.gov/gene/650669	http://www.ncbi.nlm.nih.gov/pubmed/?term=GAS6-AS1	http://genome.ucsc.edu/cgi-bin/hgTracks?clade=mammal&org=Human&db=hg19&position=GAS6-AS1	http://www.genecards.org/cgi-bin/carddisp.pl?gene=GAS6-AS1
80215	RUNX1-IT1	80215	RUNX1-IT1	-1.823250166	3.538775318	0.001670254	0.01218864	http://www.ncbi.nlm.nih.gov/gene/80215	http://www.ncbi.nlm.nih.gov/pubmed/?term=RUNX1-IT1	http://genome.ucsc.edu/cgi-bin/hgTracks?clade=mammal&org=Human&db=hg19&position=RUNX1-IT1	http://www.genecards.org/cgi-bin/carddisp.pl?gene=RUNX1-IT1
4038	LRP4	4038	LRP4	-1.822449805	3.536812664	2.96E-08	2.20E-06	http://www.ncbi.nlm.nih.gov/gene/4038	http://www.ncbi.nlm.nih.gov/pubmed/?term=LRP4	http://genome.ucsc.edu/cgi-bin/hgTracks?clade=mammal&org=Human&db=hg19&position=LRP4	http://www.genecards.org/cgi-bin/carddisp.pl?gene=LRP4
9424	KCNK6	9424	KCNK6	-1.815440233	3.519670154	3.04E-05	0.000575653	http://www.ncbi.nlm.nih.gov/gene/9424	http://www.ncbi.nlm.nih.gov/pubmed/?term=KCNK6	http://genome.ucsc.edu/cgi-bin/hgTracks?clade=mammal&org=Human&db=hg19&position=KCNK6	http://www.genecards.org/cgi-bin/carddisp.pl?gene=KCNK6
100532736	MICOS10-NBL1	100532736	MICOS10-NBL1	-1.815321881	3.519381428	1.74E-07	9.10E-06	http://www.ncbi.nlm.nih.gov/gene/100532736	http://www.ncbi.nlm.nih.gov/pubmed/?term=MICOS10-NBL1	http://genome.ucsc.edu/cgi-bin/hgTracks?clade=mammal&org=Human&db=hg19&position=MICOS10-NBL1	http://www.genecards.org/cgi-bin/carddisp.pl?gene=MICOS10-NBL1
1038	CDR1	1038	CDR1	-1.807333083	3.49994702	0.000350612	0.003676448	http://www.ncbi.nlm.nih.gov/gene/1038	http://www.ncbi.nlm.nih.gov/pubmed/?term=CDR1	http://genome.ucsc.edu/cgi-bin/hgTracks?clade=mammal&org=Human&db=hg19&position=CDR1	http://www.genecards.org/cgi-bin/carddisp.pl?gene=CDR1
10788	IQGAP2	10788	IQGAP2	-1.805068587	3.494457709	1.08E-05	0.000251596	http://www.ncbi.nlm.nih.gov/gene/10788	http://www.ncbi.nlm.nih.gov/pubmed/?term=IQGAP2	http://genome.ucsc.edu/cgi-bin/hgTracks?clade=mammal&org=Human&db=hg19&position=IQGAP2	http://www.genecards.org/cgi-bin/carddisp.pl?gene=IQGAP2
25802	LMOD1	25802	LMOD1	-1.801885591	3.48675644	2.43E-08	1.99E-06	http://www.ncbi.nlm.nih.gov/gene/25802	http://www.ncbi.nlm.nih.gov/pubmed/?term=LMOD1	http://genome.ucsc.edu/cgi-bin/hgTracks?clade=mammal&org=Human&db=hg19&position=LMOD1	http://www.genecards.org/cgi-bin/carddisp.pl?gene=LMOD1
10581	IFITM2	10581	IFITM2	-1.8007542	3.484023125	0.000810869	0.006902252	http://www.ncbi.nlm.nih.gov/gene/10581	http://www.ncbi.nlm.nih.gov/pubmed/?term=IFITM2	http://genome.ucsc.edu/cgi-bin/hgTracks?clade=mammal&org=Human&db=hg19&position=IFITM2	http://www.genecards.org/cgi-bin/carddisp.pl?gene=IFITM2
57716	PRX	57716	PRX	-1.795891321	3.472299329	0.000679027	0.006026927	http://www.ncbi.nlm.nih.gov/gene/57716	http://www.ncbi.nlm.nih.gov/pubmed/?term=PRX	http://genome.ucsc.edu/cgi-bin/hgTracks?clade=mammal&org=Human&db=hg19&position=PRX	http://www.genecards.org/cgi-bin/carddisp.pl?gene=PRX
5176	SERPINF1	5176	SERPINF1	-1.791010094	3.460570974	2.55E-06	7.90E-05	http://www.ncbi.nlm.nih.gov/gene/5176	http://www.ncbi.nlm.nih.gov/pubmed/?term=SERPINF1	http://genome.ucsc.edu/cgi-bin/hgTracks?clade=mammal&org=Human&db=hg19&position=SERPINF1	http://www.genecards.org/cgi-bin/carddisp.pl?gene=SERPINF1
80243	PREX2	80243	PREX2	-1.768310644	3.406548256	8.26E-05	0.001220111	http://www.ncbi.nlm.nih.gov/gene/80243	http://www.ncbi.nlm.nih.gov/pubmed/?term=PREX2	http://genome.ucsc.edu/cgi-bin/hgTracks?clade=mammal&org=Human&db=hg19&position=PREX2	http://www.genecards.org/cgi-bin/carddisp.pl?gene=PREX2
23336	SYNM	23336	SYNM	-1.765279632	3.399398825	0.000102702	0.001431371	http://www.ncbi.nlm.nih.gov/gene/23336	http://www.ncbi.nlm.nih.gov/pubmed/?term=SYNM	http://genome.ucsc.edu/cgi-bin/hgTracks?clade=mammal&org=Human&db=hg19&position=SYNM	http://www.genecards.org/cgi-bin/carddisp.pl?gene=SYNM
90993	CREB3L1	90993	CREB3L1	-1.761800666	3.39121127	0.006439794	0.033816548	http://www.ncbi.nlm.nih.gov/gene/90993	http://www.ncbi.nlm.nih.gov/pubmed/?term=CREB3L1	http://genome.ucsc.edu/cgi-bin/hgTracks?clade=mammal&org=Human&db=hg19&position=CREB3L1	http://www.genecards.org/cgi-bin/carddisp.pl?gene=CREB3L1
27071	DAPP1	27071	DAPP1	-1.752481446	3.369376031	0.008184818	0.04033556	http://www.ncbi.nlm.nih.gov/gene/27071	http://www.ncbi.nlm.nih.gov/pubmed/?term=DAPP1	http://genome.ucsc.edu/cgi-bin/hgTracks?clade=mammal&org=Human&db=hg19&position=DAPP1	http://www.genecards.org/cgi-bin/carddisp.pl?gene=DAPP1
22925	PLA2R1	22925	PLA2R1	-1.751466834	3.367007264	6.45E-09	6.59E-07	http://www.ncbi.nlm.nih.gov/gene/22925	http://www.ncbi.nlm.nih.gov/pubmed/?term=PLA2R1	http://genome.ucsc.edu/cgi-bin/hgTracks?clade=mammal&org=Human&db=hg19&position=PLA2R1	http://www.genecards.org/cgi-bin/carddisp.pl?gene=PLA2R1
362	AQP5	362	AQP5	-1.748733116	3.360633268	0.005421654	0.029939435	http://www.ncbi.nlm.nih.gov/gene/362	http://www.ncbi.nlm.nih.gov/pubmed/?term=AQP5	http://genome.ucsc.edu/cgi-bin/hgTracks?clade=mammal&org=Human&db=hg19&position=AQP5	http://www.genecards.org/cgi-bin/carddisp.pl?gene=AQP5
56606	SLC2A9	56606	SLC2A9	-1.745857806	3.353942153	2.11E-08	1.78E-06	http://www.ncbi.nlm.nih.gov/gene/56606	http://www.ncbi.nlm.nih.gov/pubmed/?term=SLC2A9	http://genome.ucsc.edu/cgi-bin/hgTracks?clade=mammal&org=Human&db=hg19&position=SLC2A9	http://www.genecards.org/cgi-bin/carddisp.pl?gene=SLC2A9
64856	VWA1	64856	VWA1	-1.742155231	3.345345533	1.88E-05	0.000386353	http://www.ncbi.nlm.nih.gov/gene/64856	http://www.ncbi.nlm.nih.gov/pubmed/?term=VWA1	http://genome.ucsc.edu/cgi-bin/hgTracks?clade=mammal&org=Human&db=hg19&position=VWA1	http://www.genecards.org/cgi-bin/carddisp.pl?gene=VWA1
2327	FMO2	2327	FMO2	-1.731001514	3.319581825	1.52E-05	0.000323036	http://www.ncbi.nlm.nih.gov/gene/2327	http://www.ncbi.nlm.nih.gov/pubmed/?term=FMO2	http://genome.ucsc.edu/cgi-bin/hgTracks?clade=mammal&org=Human&db=hg19&position=FMO2	http://www.genecards.org/cgi-bin/carddisp.pl?gene=FMO2
2	A2M	2	A2M	-1.730836283	3.319201659	5.42E-08	3.57E-06	http://www.ncbi.nlm.nih.gov/gene/2	http://www.ncbi.nlm.nih.gov/pubmed/?term=A2M	http://genome.ucsc.edu/cgi-bin/hgTracks?clade=mammal&org=Human&db=hg19&position=A2M	http://www.genecards.org/cgi-bin/carddisp.pl?gene=A2M
4920	ROR2	4920	ROR2	-1.730139037	3.317597895	0.000648399	0.005856737	http://www.ncbi.nlm.nih.gov/gene/4920	http://www.ncbi.nlm.nih.gov/pubmed/?term=ROR2	http://genome.ucsc.edu/cgi-bin/hgTracks?clade=mammal&org=Human&db=hg19&position=ROR2	http://www.genecards.org/cgi-bin/carddisp.pl?gene=ROR2
467	ATF3	467	ATF3	-1.718772552	3.291562408	0.000152315	0.001936117	http://www.ncbi.nlm.nih.gov/gene/467	http://www.ncbi.nlm.nih.gov/pubmed/?term=ATF3	http://genome.ucsc.edu/cgi-bin/hgTracks?clade=mammal&org=Human&db=hg19&position=ATF3	http://www.genecards.org/cgi-bin/carddisp.pl?gene=ATF3
1116	CHI3L1	1116	CHI3L1	-1.715833351	3.28486334	0.008335947	0.040778053	http://www.ncbi.nlm.nih.gov/gene/1116	http://www.ncbi.nlm.nih.gov/pubmed/?term=CHI3L1	http://genome.ucsc.edu/cgi-bin/hgTracks?clade=mammal&org=Human&db=hg19&position=CHI3L1	http://www.genecards.org/cgi-bin/carddisp.pl?gene=CHI3L1
144699	FBXL14	144699	FBXL14	-1.710575053	3.272912545	1.26E-06	4.46E-05	http://www.ncbi.nlm.nih.gov/gene/144699	http://www.ncbi.nlm.nih.gov/pubmed/?term=FBXL14	http://genome.ucsc.edu/cgi-bin/hgTracks?clade=mammal&org=Human&db=hg19&position=FBXL14	http://www.genecards.org/cgi-bin/carddisp.pl?gene=FBXL14
1848	DUSP6	1848	DUSP6	-1.708299387	3.267754016	9.67E-07	3.61E-05	http://www.ncbi.nlm.nih.gov/gene/1848	http://www.ncbi.nlm.nih.gov/pubmed/?term=DUSP6	http://genome.ucsc.edu/cgi-bin/hgTracks?clade=mammal&org=Human&db=hg19&position=DUSP6	http://www.genecards.org/cgi-bin/carddisp.pl?gene=DUSP6
5099	PCDH7	5099	PCDH7	-1.695754578	3.239462772	0.002180302	0.014963315	http://www.ncbi.nlm.nih.gov/gene/5099	http://www.ncbi.nlm.nih.gov/pubmed/?term=PCDH7	http://genome.ucsc.edu/cgi-bin/hgTracks?clade=mammal&org=Human&db=hg19&position=PCDH7	http://www.genecards.org/cgi-bin/carddisp.pl?gene=PCDH7
7127	TNFAIP2	7127	TNFAIP2	-1.693307973	3.23397376	7.54E-08	4.68E-06	http://www.ncbi.nlm.nih.gov/gene/7127	http://www.ncbi.nlm.nih.gov/pubmed/?term=TNFAIP2	http://genome.ucsc.edu/cgi-bin/hgTracks?clade=mammal&org=Human&db=hg19&position=TNFAIP2	http://www.genecards.org/cgi-bin/carddisp.pl?gene=TNFAIP2
4239	MFAP4	4239	MFAP4	-1.69152443	3.229978205	0.000161841	0.002014304	http://www.ncbi.nlm.nih.gov/gene/4239	http://www.ncbi.nlm.nih.gov/pubmed/?term=MFAP4	http://genome.ucsc.edu/cgi-bin/hgTracks?clade=mammal&org=Human&db=hg19&position=MFAP4	http://www.genecards.org/cgi-bin/carddisp.pl?gene=MFAP4
282996	RBM20	282996	RBM20	-1.687035476	3.219943728	0.005938622	0.031890111	http://www.ncbi.nlm.nih.gov/gene/282996	http://www.ncbi.nlm.nih.gov/pubmed/?term=RBM20	http://genome.ucsc.edu/cgi-bin/hgTracks?clade=mammal&org=Human&db=hg19&position=RBM20	http://www.genecards.org/cgi-bin/carddisp.pl?gene=RBM20
928	CD9	928	CD9	-1.684476177	3.214236706	5.28E-16	1.76E-12	http://www.ncbi.nlm.nih.gov/gene/928	http://www.ncbi.nlm.nih.gov/pubmed/?term=CD9	http://genome.ucsc.edu/cgi-bin/hgTracks?clade=mammal&org=Human&db=hg19&position=CD9	http://www.genecards.org/cgi-bin/carddisp.pl?gene=CD9
81029	WNT5B	81029	WNT5B	-1.672961256	3.188684273	0.000278218	0.003067322	http://www.ncbi.nlm.nih.gov/gene/81029	http://www.ncbi.nlm.nih.gov/pubmed/?term=WNT5B	http://genome.ucsc.edu/cgi-bin/hgTracks?clade=mammal&org=Human&db=hg19&position=WNT5B	http://www.genecards.org/cgi-bin/carddisp.pl?gene=WNT5B
9021	SOCS3	9021	SOCS3	-1.67059921	3.183467883	5.02E-05	0.000845385	http://www.ncbi.nlm.nih.gov/gene/9021	http://www.ncbi.nlm.nih.gov/pubmed/?term=SOCS3	http://genome.ucsc.edu/cgi-bin/hgTracks?clade=mammal&org=Human&db=hg19&position=SOCS3	http://www.genecards.org/cgi-bin/carddisp.pl?gene=SOCS3
3714	JAG2	3714	JAG2	-1.667917835	3.177556626	4.92E-06	0.000133515	http://www.ncbi.nlm.nih.gov/gene/3714	http://www.ncbi.nlm.nih.gov/pubmed/?term=JAG2	http://genome.ucsc.edu/cgi-bin/hgTracks?clade=mammal&org=Human&db=hg19&position=JAG2	http://www.genecards.org/cgi-bin/carddisp.pl?gene=JAG2
1384	CRAT	1384	CRAT	-1.667739853	3.177164642	0.001071855	0.008652244	http://www.ncbi.nlm.nih.gov/gene/1384	http://www.ncbi.nlm.nih.gov/pubmed/?term=CRAT	http://genome.ucsc.edu/cgi-bin/hgTracks?clade=mammal&org=Human&db=hg19&position=CRAT	http://www.genecards.org/cgi-bin/carddisp.pl?gene=CRAT
10349	ABCA10	10349	ABCA10	-1.664098936	3.169156569	0.000180081	0.002180653	http://www.ncbi.nlm.nih.gov/gene/10349	http://www.ncbi.nlm.nih.gov/pubmed/?term=ABCA10	http://genome.ucsc.edu/cgi-bin/hgTracks?clade=mammal&org=Human&db=hg19&position=ABCA10	http://www.genecards.org/cgi-bin/carddisp.pl?gene=ABCA10
84858	ZNF503	84858	ZNF503	-1.658256321	3.156348096	0.000161625	0.002014304	http://www.ncbi.nlm.nih.gov/gene/84858	http://www.ncbi.nlm.nih.gov/pubmed/?term=ZNF503	http://genome.ucsc.edu/cgi-bin/hgTracks?clade=mammal&org=Human&db=hg19&position=ZNF503	http://www.genecards.org/cgi-bin/carddisp.pl?gene=ZNF503
1191	CLU	1191	CLU	-1.654525502	3.148196303	0.001961303	0.013739455	http://www.ncbi.nlm.nih.gov/gene/1191	http://www.ncbi.nlm.nih.gov/pubmed/?term=CLU	http://genome.ucsc.edu/cgi-bin/hgTracks?clade=mammal&org=Human&db=hg19&position=CLU	http://www.genecards.org/cgi-bin/carddisp.pl?gene=CLU
1756	DMD	1756	DMD	-1.653929916	3.146896906	2.51E-09	2.98E-07	http://www.ncbi.nlm.nih.gov/gene/1756	http://www.ncbi.nlm.nih.gov/pubmed/?term=DMD	http://genome.ucsc.edu/cgi-bin/hgTracks?clade=mammal&org=Human&db=hg19&position=DMD	http://www.genecards.org/cgi-bin/carddisp.pl?gene=DMD
2621	GAS6	2621	GAS6	-1.650743749	3.139954708	1.63E-06	5.61E-05	http://www.ncbi.nlm.nih.gov/gene/2621	http://www.ncbi.nlm.nih.gov/pubmed/?term=GAS6	http://genome.ucsc.edu/cgi-bin/hgTracks?clade=mammal&org=Human&db=hg19&position=GAS6	http://www.genecards.org/cgi-bin/carddisp.pl?gene=GAS6
967	CD63	967	CD63	-1.649899202	3.138117131	1.70E-09	2.18E-07	http://www.ncbi.nlm.nih.gov/gene/967	http://www.ncbi.nlm.nih.gov/pubmed/?term=CD63	http://genome.ucsc.edu/cgi-bin/hgTracks?clade=mammal&org=Human&db=hg19&position=CD63	http://www.genecards.org/cgi-bin/carddisp.pl?gene=CD63
100507500	EGFR-AS1	100507500	EGFR-AS1	-1.649137014	3.136459674	0.000517508	0.00495021	http://www.ncbi.nlm.nih.gov/gene/100507500	http://www.ncbi.nlm.nih.gov/pubmed/?term=EGFR-AS1	http://genome.ucsc.edu/cgi-bin/hgTracks?clade=mammal&org=Human&db=hg19&position=EGFR-AS1	http://www.genecards.org/cgi-bin/carddisp.pl?gene=EGFR-AS1
8792	TNFRSF11A	8792	TNFRSF11A	-1.648633559	3.13536534	0.007814598	0.038944111	http://www.ncbi.nlm.nih.gov/gene/8792	http://www.ncbi.nlm.nih.gov/pubmed/?term=TNFRSF11A	http://genome.ucsc.edu/cgi-bin/hgTracks?clade=mammal&org=Human&db=hg19&position=TNFRSF11A	http://www.genecards.org/cgi-bin/carddisp.pl?gene=TNFRSF11A
201501	ZBTB7C	201501	ZBTB7C	-1.646320211	3.13034184	5.82E-06	0.000152845	http://www.ncbi.nlm.nih.gov/gene/201501	http://www.ncbi.nlm.nih.gov/pubmed/?term=ZBTB7C	http://genome.ucsc.edu/cgi-bin/hgTracks?clade=mammal&org=Human&db=hg19&position=ZBTB7C	http://www.genecards.org/cgi-bin/carddisp.pl?gene=ZBTB7C
718	C3	718	C3	-1.640048384	3.116762845	5.86E-06	0.000153092	http://www.ncbi.nlm.nih.gov/gene/718	http://www.ncbi.nlm.nih.gov/pubmed/?term=C3	http://genome.ucsc.edu/cgi-bin/hgTracks?clade=mammal&org=Human&db=hg19&position=C3	http://www.genecards.org/cgi-bin/carddisp.pl?gene=C3
1382	CRABP2	1382	CRABP2	-1.634327794	3.104428692	2.18E-05	0.000439713	http://www.ncbi.nlm.nih.gov/gene/1382	http://www.ncbi.nlm.nih.gov/pubmed/?term=CRABP2	http://genome.ucsc.edu/cgi-bin/hgTracks?clade=mammal&org=Human&db=hg19&position=CRABP2	http://www.genecards.org/cgi-bin/carddisp.pl?gene=CRABP2
730	C7	730	C7	-1.631140424	3.097577598	0.006900991	0.035454241	http://www.ncbi.nlm.nih.gov/gene/730	http://www.ncbi.nlm.nih.gov/pubmed/?term=C7	http://genome.ucsc.edu/cgi-bin/hgTracks?clade=mammal&org=Human&db=hg19&position=C7	http://www.genecards.org/cgi-bin/carddisp.pl?gene=C7
80014	WWC2	80014	WWC2	-1.628406268	3.091712713	9.11E-09	8.42E-07	http://www.ncbi.nlm.nih.gov/gene/80014	http://www.ncbi.nlm.nih.gov/pubmed/?term=WWC2	http://genome.ucsc.edu/cgi-bin/hgTracks?clade=mammal&org=Human&db=hg19&position=WWC2	http://www.genecards.org/cgi-bin/carddisp.pl?gene=WWC2
10350	ABCA9	10350	ABCA9	-1.626797231	3.08826645	0.000280267	0.003075395	http://www.ncbi.nlm.nih.gov/gene/10350	http://www.ncbi.nlm.nih.gov/pubmed/?term=ABCA9	http://genome.ucsc.edu/cgi-bin/hgTracks?clade=mammal&org=Human&db=hg19&position=ABCA9	http://www.genecards.org/cgi-bin/carddisp.pl?gene=ABCA9
2905	GRIN2C	2905	GRIN2C	-1.624289601	3.082903221	0.000529591	0.005044008	http://www.ncbi.nlm.nih.gov/gene/2905	http://www.ncbi.nlm.nih.gov/pubmed/?term=GRIN2C	http://genome.ucsc.edu/cgi-bin/hgTracks?clade=mammal&org=Human&db=hg19&position=GRIN2C	http://www.genecards.org/cgi-bin/carddisp.pl?gene=GRIN2C
4313	MMP2	4313	MMP2	-1.624127084	3.082555958	0.000225844	0.002584183	http://www.ncbi.nlm.nih.gov/gene/4313	http://www.ncbi.nlm.nih.gov/pubmed/?term=MMP2	http://genome.ucsc.edu/cgi-bin/hgTracks?clade=mammal&org=Human&db=hg19&position=MMP2	http://www.genecards.org/cgi-bin/carddisp.pl?gene=MMP2
143872	ARHGAP42	143872	ARHGAP42	-1.614915555	3.062936708	2.94E-06	8.95E-05	http://www.ncbi.nlm.nih.gov/gene/143872	http://www.ncbi.nlm.nih.gov/pubmed/?term=ARHGAP42	http://genome.ucsc.edu/cgi-bin/hgTracks?clade=mammal&org=Human&db=hg19&position=ARHGAP42	http://www.genecards.org/cgi-bin/carddisp.pl?gene=ARHGAP42
6461	SHB	6461	SHB	-1.610828452	3.054271796	3.28E-06	9.58E-05	http://www.ncbi.nlm.nih.gov/gene/6461	http://www.ncbi.nlm.nih.gov/pubmed/?term=SHB	http://genome.ucsc.edu/cgi-bin/hgTracks?clade=mammal&org=Human&db=hg19&position=SHB	http://www.genecards.org/cgi-bin/carddisp.pl?gene=SHB
26471	NUPR1	26471	NUPR1	-1.610775781	3.054160292	1.71E-05	0.000357013	http://www.ncbi.nlm.nih.gov/gene/26471	http://www.ncbi.nlm.nih.gov/pubmed/?term=NUPR1	http://genome.ucsc.edu/cgi-bin/hgTracks?clade=mammal&org=Human&db=hg19&position=NUPR1	http://www.genecards.org/cgi-bin/carddisp.pl?gene=NUPR1
8013	NR4A3	8013	NR4A3	-1.605600586	3.04322412	0.000334072	0.00355346	http://www.ncbi.nlm.nih.gov/gene/8013	http://www.ncbi.nlm.nih.gov/pubmed/?term=NR4A3	http://genome.ucsc.edu/cgi-bin/hgTracks?clade=mammal&org=Human&db=hg19&position=NR4A3	http://www.genecards.org/cgi-bin/carddisp.pl?gene=NR4A3
131544	CRYBG3	131544	CRYBG3	-1.59910298	3.029548875	2.34E-07	1.15E-05	http://www.ncbi.nlm.nih.gov/gene/131544	http://www.ncbi.nlm.nih.gov/pubmed/?term=CRYBG3	http://genome.ucsc.edu/cgi-bin/hgTracks?clade=mammal&org=Human&db=hg19&position=CRYBG3	http://www.genecards.org/cgi-bin/carddisp.pl?gene=CRYBG3
80206	FHOD3	80206	FHOD3	-1.594903052	3.020742173	8.57E-09	8.14E-07	http://www.ncbi.nlm.nih.gov/gene/80206	http://www.ncbi.nlm.nih.gov/pubmed/?term=FHOD3	http://genome.ucsc.edu/cgi-bin/hgTracks?clade=mammal&org=Human&db=hg19&position=FHOD3	http://www.genecards.org/cgi-bin/carddisp.pl?gene=FHOD3
6578	SLCO2A1	6578	SLCO2A1	-1.593033821	3.016830877	0.000161141	0.002013655	http://www.ncbi.nlm.nih.gov/gene/6578	http://www.ncbi.nlm.nih.gov/pubmed/?term=SLCO2A1	http://genome.ucsc.edu/cgi-bin/hgTracks?clade=mammal&org=Human&db=hg19&position=SLCO2A1	http://www.genecards.org/cgi-bin/carddisp.pl?gene=SLCO2A1
6387	CXCL12	6387	CXCL12	-1.585990624	3.002138685	8.09E-06	0.00019708	http://www.ncbi.nlm.nih.gov/gene/6387	http://www.ncbi.nlm.nih.gov/pubmed/?term=CXCL12	http://genome.ucsc.edu/cgi-bin/hgTracks?clade=mammal&org=Human&db=hg19&position=CXCL12	http://www.genecards.org/cgi-bin/carddisp.pl?gene=CXCL12
2192	FBLN1	2192	FBLN1	-1.581393194	2.99258701	2.09E-06	6.72E-05	http://www.ncbi.nlm.nih.gov/gene/2192	http://www.ncbi.nlm.nih.gov/pubmed/?term=FBLN1	http://genome.ucsc.edu/cgi-bin/hgTracks?clade=mammal&org=Human&db=hg19&position=FBLN1	http://www.genecards.org/cgi-bin/carddisp.pl?gene=FBLN1
785	CACNB4	785	CACNB4	-1.577914191	2.985379196	0.002367702	0.015899477	http://www.ncbi.nlm.nih.gov/gene/785	http://www.ncbi.nlm.nih.gov/pubmed/?term=CACNB4	http://genome.ucsc.edu/cgi-bin/hgTracks?clade=mammal&org=Human&db=hg19&position=CACNB4	http://www.genecards.org/cgi-bin/carddisp.pl?gene=CACNB4
26509	MYOF	26509	MYOF	-1.577168739	2.983837025	8.04E-15	1.34E-11	http://www.ncbi.nlm.nih.gov/gene/26509	http://www.ncbi.nlm.nih.gov/pubmed/?term=MYOF	http://genome.ucsc.edu/cgi-bin/hgTracks?clade=mammal&org=Human&db=hg19&position=MYOF	http://www.genecards.org/cgi-bin/carddisp.pl?gene=MYOF
6556	SLC11A1	6556	SLC11A1	-1.576644098	2.982752139	0.008235004	0.040552822	http://www.ncbi.nlm.nih.gov/gene/6556	http://www.ncbi.nlm.nih.gov/pubmed/?term=SLC11A1	http://genome.ucsc.edu/cgi-bin/hgTracks?clade=mammal&org=Human&db=hg19&position=SLC11A1	http://www.genecards.org/cgi-bin/carddisp.pl?gene=SLC11A1
3726	JUNB	3726	JUNB	-1.575428558	2.980240086	1.19E-05	0.000272797	http://www.ncbi.nlm.nih.gov/gene/3726	http://www.ncbi.nlm.nih.gov/pubmed/?term=JUNB	http://genome.ucsc.edu/cgi-bin/hgTracks?clade=mammal&org=Human&db=hg19&position=JUNB	http://www.genecards.org/cgi-bin/carddisp.pl?gene=JUNB
64129	TINAGL1	64129	TINAGL1	-1.575387864	2.980156023	9.00E-06	0.000213645	http://www.ncbi.nlm.nih.gov/gene/64129	http://www.ncbi.nlm.nih.gov/pubmed/?term=TINAGL1	http://genome.ucsc.edu/cgi-bin/hgTracks?clade=mammal&org=Human&db=hg19&position=TINAGL1	http://www.genecards.org/cgi-bin/carddisp.pl?gene=TINAGL1
64332	NFKBIZ	64332	NFKBIZ	-1.574742932	2.978824094	4.49E-11	1.15E-08	http://www.ncbi.nlm.nih.gov/gene/64332	http://www.ncbi.nlm.nih.gov/pubmed/?term=NFKBIZ	http://genome.ucsc.edu/cgi-bin/hgTracks?clade=mammal&org=Human&db=hg19&position=NFKBIZ	http://www.genecards.org/cgi-bin/carddisp.pl?gene=NFKBIZ
105371441	LOC105371441	105371441	LOC105371441	-1.573571576	2.976406502	0.000770614	0.00662748	http://www.ncbi.nlm.nih.gov/gene/105371441	http://www.ncbi.nlm.nih.gov/pubmed/?term=LOC105371441	http://genome.ucsc.edu/cgi-bin/hgTracks?clade=mammal&org=Human&db=hg19&position=LOC105371441	http://www.genecards.org/cgi-bin/carddisp.pl?gene=LOC105371441
3852	KRT5	3852	KRT5	-1.572628169	2.974460807	8.77E-06	0.000210418	http://www.ncbi.nlm.nih.gov/gene/3852	http://www.ncbi.nlm.nih.gov/pubmed/?term=KRT5	http://genome.ucsc.edu/cgi-bin/hgTracks?clade=mammal&org=Human&db=hg19&position=KRT5	http://www.genecards.org/cgi-bin/carddisp.pl?gene=KRT5
105376878	RUNX3-AS1	105376878	RUNX3-AS1	-1.571493151	2.972121617	0.002110965	0.014633676	http://www.ncbi.nlm.nih.gov/gene/105376878	http://www.ncbi.nlm.nih.gov/pubmed/?term=RUNX3-AS1	http://genome.ucsc.edu/cgi-bin/hgTracks?clade=mammal&org=Human&db=hg19&position=RUNX3-AS1	http://www.genecards.org/cgi-bin/carddisp.pl?gene=RUNX3-AS1
1956	EGFR	1956	EGFR	-1.569095456	2.967186186	1.50E-14	1.99E-11	http://www.ncbi.nlm.nih.gov/gene/1956	http://www.ncbi.nlm.nih.gov/pubmed/?term=EGFR	http://genome.ucsc.edu/cgi-bin/hgTracks?clade=mammal&org=Human&db=hg19&position=EGFR	http://www.genecards.org/cgi-bin/carddisp.pl?gene=EGFR
100652759	PRICKLE2-AS1	100652759	PRICKLE2-AS1	-1.566841743	2.9625546	0.000376251	0.003856013	http://www.ncbi.nlm.nih.gov/gene/100652759	http://www.ncbi.nlm.nih.gov/pubmed/?term=PRICKLE2-AS1	http://genome.ucsc.edu/cgi-bin/hgTracks?clade=mammal&org=Human&db=hg19&position=PRICKLE2-AS1	http://www.genecards.org/cgi-bin/carddisp.pl?gene=PRICKLE2-AS1
4208	MEF2C	4208	MEF2C	-1.566761885	2.962390616	3.04E-05	0.000575653	http://www.ncbi.nlm.nih.gov/gene/4208	http://www.ncbi.nlm.nih.gov/pubmed/?term=MEF2C	http://genome.ucsc.edu/cgi-bin/hgTracks?clade=mammal&org=Human&db=hg19&position=MEF2C	http://www.genecards.org/cgi-bin/carddisp.pl?gene=MEF2C
5493	PPL	5493	PPL	-1.565275012	2.959339086	8.16E-07	3.14E-05	http://www.ncbi.nlm.nih.gov/gene/5493	http://www.ncbi.nlm.nih.gov/pubmed/?term=PPL	http://genome.ucsc.edu/cgi-bin/hgTracks?clade=mammal&org=Human&db=hg19&position=PPL	http://www.genecards.org/cgi-bin/carddisp.pl?gene=PPL
22936	ELL2	22936	ELL2	-1.55603256	2.940441034	1.37E-07	7.53E-06	http://www.ncbi.nlm.nih.gov/gene/22936	http://www.ncbi.nlm.nih.gov/pubmed/?term=ELL2	http://genome.ucsc.edu/cgi-bin/hgTracks?clade=mammal&org=Human&db=hg19&position=ELL2	http://www.genecards.org/cgi-bin/carddisp.pl?gene=ELL2
3976	LIF	3976	LIF	-1.555636394	2.939633696	0.003932791	0.023768359	http://www.ncbi.nlm.nih.gov/gene/3976	http://www.ncbi.nlm.nih.gov/pubmed/?term=LIF	http://genome.ucsc.edu/cgi-bin/hgTracks?clade=mammal&org=Human&db=hg19&position=LIF	http://www.genecards.org/cgi-bin/carddisp.pl?gene=LIF
22998	LIMCH1	22998	LIMCH1	-1.554228212	2.936765786	5.10E-08	3.43E-06	http://www.ncbi.nlm.nih.gov/gene/22998	http://www.ncbi.nlm.nih.gov/pubmed/?term=LIMCH1	http://genome.ucsc.edu/cgi-bin/hgTracks?clade=mammal&org=Human&db=hg19&position=LIMCH1	http://www.genecards.org/cgi-bin/carddisp.pl?gene=LIMCH1
120892	LRRK2	120892	LRRK2	-1.549580966	2.927321021	0.003274577	0.020693336	http://www.ncbi.nlm.nih.gov/gene/120892	http://www.ncbi.nlm.nih.gov/pubmed/?term=LRRK2	http://genome.ucsc.edu/cgi-bin/hgTracks?clade=mammal&org=Human&db=hg19&position=LRRK2	http://www.genecards.org/cgi-bin/carddisp.pl?gene=LRRK2
4045	LSAMP	4045	LSAMP	-1.549207196	2.926562715	0.008863603	0.042775765	http://www.ncbi.nlm.nih.gov/gene/4045	http://www.ncbi.nlm.nih.gov/pubmed/?term=LSAMP	http://genome.ucsc.edu/cgi-bin/hgTracks?clade=mammal&org=Human&db=hg19&position=LSAMP	http://www.genecards.org/cgi-bin/carddisp.pl?gene=LSAMP
7133	TNFRSF1B	7133	TNFRSF1B	-1.548028896	2.924173465	0.000437786	0.004343886	http://www.ncbi.nlm.nih.gov/gene/7133	http://www.ncbi.nlm.nih.gov/pubmed/?term=TNFRSF1B	http://genome.ucsc.edu/cgi-bin/hgTracks?clade=mammal&org=Human&db=hg19&position=TNFRSF1B	http://www.genecards.org/cgi-bin/carddisp.pl?gene=TNFRSF1B
7538	ZFP36	7538	ZFP36	-1.544047642	2.916115054	6.26E-06	0.000161277	http://www.ncbi.nlm.nih.gov/gene/7538	http://www.ncbi.nlm.nih.gov/pubmed/?term=ZFP36	http://genome.ucsc.edu/cgi-bin/hgTracks?clade=mammal&org=Human&db=hg19&position=ZFP36	http://www.genecards.org/cgi-bin/carddisp.pl?gene=ZFP36
9547	CXCL14	9547	CXCL14	-1.543009647	2.914017713	1.66E-05	0.000347231	http://www.ncbi.nlm.nih.gov/gene/9547	http://www.ncbi.nlm.nih.gov/pubmed/?term=CXCL14	http://genome.ucsc.edu/cgi-bin/hgTracks?clade=mammal&org=Human&db=hg19&position=CXCL14	http://www.genecards.org/cgi-bin/carddisp.pl?gene=CXCL14
160622	TAMALIN	160622	TAMALIN	-1.542980412	2.913958664	4.32E-05	0.000740837	http://www.ncbi.nlm.nih.gov/gene/160622	http://www.ncbi.nlm.nih.gov/pubmed/?term=TAMALIN	http://genome.ucsc.edu/cgi-bin/hgTracks?clade=mammal&org=Human&db=hg19&position=TAMALIN	http://www.genecards.org/cgi-bin/carddisp.pl?gene=TAMALIN
161176	SYNE3	161176	SYNE3	-1.542168014	2.912318242	7.29E-07	2.85E-05	http://www.ncbi.nlm.nih.gov/gene/161176	http://www.ncbi.nlm.nih.gov/pubmed/?term=SYNE3	http://genome.ucsc.edu/cgi-bin/hgTracks?clade=mammal&org=Human&db=hg19&position=SYNE3	http://www.genecards.org/cgi-bin/carddisp.pl?gene=SYNE3
7433	VIPR1	7433	VIPR1	-1.534245222	2.896368614	0.000148615	0.001899991	http://www.ncbi.nlm.nih.gov/gene/7433	http://www.ncbi.nlm.nih.gov/pubmed/?term=VIPR1	http://genome.ucsc.edu/cgi-bin/hgTracks?clade=mammal&org=Human&db=hg19&position=VIPR1	http://www.genecards.org/cgi-bin/carddisp.pl?gene=VIPR1
3481	IGF2	3481	IGF2	-1.533689432	2.895253019	0.003347214	0.020992715	http://www.ncbi.nlm.nih.gov/gene/3481	http://www.ncbi.nlm.nih.gov/pubmed/?term=IGF2	http://genome.ucsc.edu/cgi-bin/hgTracks?clade=mammal&org=Human&db=hg19&position=IGF2	http://www.genecards.org/cgi-bin/carddisp.pl?gene=IGF2
57493	HEG1	57493	HEG1	-1.533505355	2.894883629	5.13E-06	0.000138579	http://www.ncbi.nlm.nih.gov/gene/57493	http://www.ncbi.nlm.nih.gov/pubmed/?term=HEG1	http://genome.ucsc.edu/cgi-bin/hgTracks?clade=mammal&org=Human&db=hg19&position=HEG1	http://www.genecards.org/cgi-bin/carddisp.pl?gene=HEG1
2115	ETV1	2115	ETV1	-1.532983581	2.893836838	0.004792926	0.027303659	http://www.ncbi.nlm.nih.gov/gene/2115	http://www.ncbi.nlm.nih.gov/pubmed/?term=ETV1	http://genome.ucsc.edu/cgi-bin/hgTracks?clade=mammal&org=Human&db=hg19&position=ETV1	http://www.genecards.org/cgi-bin/carddisp.pl?gene=ETV1
199221	DZIP1L	199221	DZIP1L	-1.532806386	2.893481432	4.98E-08	3.38E-06	http://www.ncbi.nlm.nih.gov/gene/199221	http://www.ncbi.nlm.nih.gov/pubmed/?term=DZIP1L	http://genome.ucsc.edu/cgi-bin/hgTracks?clade=mammal&org=Human&db=hg19&position=DZIP1L	http://www.genecards.org/cgi-bin/carddisp.pl?gene=DZIP1L
64651	CSRNP1	64651	CSRNP1	-1.528400321	2.88465807	0.000176186	0.002141293	http://www.ncbi.nlm.nih.gov/gene/64651	http://www.ncbi.nlm.nih.gov/pubmed/?term=CSRNP1	http://genome.ucsc.edu/cgi-bin/hgTracks?clade=mammal&org=Human&db=hg19&position=CSRNP1	http://www.genecards.org/cgi-bin/carddisp.pl?gene=CSRNP1
153572	IRX2	153572	IRX2	-1.523918288	2.875710185	2.47E-05	0.000490058	http://www.ncbi.nlm.nih.gov/gene/153572	http://www.ncbi.nlm.nih.gov/pubmed/?term=IRX2	http://genome.ucsc.edu/cgi-bin/hgTracks?clade=mammal&org=Human&db=hg19&position=IRX2	http://www.genecards.org/cgi-bin/carddisp.pl?gene=IRX2
4053	LTBP2	4053	LTBP2	-1.521263881	2.870424046	3.04E-08	2.20E-06	http://www.ncbi.nlm.nih.gov/gene/4053	http://www.ncbi.nlm.nih.gov/pubmed/?term=LTBP2	http://genome.ucsc.edu/cgi-bin/hgTracks?clade=mammal&org=Human&db=hg19&position=LTBP2	http://www.genecards.org/cgi-bin/carddisp.pl?gene=LTBP2
115	ADCY9	115	ADCY9	-1.513345053	2.854711698	1.07E-06	3.96E-05	http://www.ncbi.nlm.nih.gov/gene/115	http://www.ncbi.nlm.nih.gov/pubmed/?term=ADCY9	http://genome.ucsc.edu/cgi-bin/hgTracks?clade=mammal&org=Human&db=hg19&position=ADCY9	http://www.genecards.org/cgi-bin/carddisp.pl?gene=ADCY9
105370780	LOC105370780	105370780	LOC105370780	-1.511316573	2.850700694	0.009468829	0.044739713	http://www.ncbi.nlm.nih.gov/gene/105370780	http://www.ncbi.nlm.nih.gov/pubmed/?term=LOC105370780	http://genome.ucsc.edu/cgi-bin/hgTracks?clade=mammal&org=Human&db=hg19&position=LOC105370780	http://www.genecards.org/cgi-bin/carddisp.pl?gene=LOC105370780
79742	DIPK2B	79742	DIPK2B	-1.505589666	2.839407013	0.001835253	0.01306195	http://www.ncbi.nlm.nih.gov/gene/79742	http://www.ncbi.nlm.nih.gov/pubmed/?term=DIPK2B	http://genome.ucsc.edu/cgi-bin/hgTracks?clade=mammal&org=Human&db=hg19&position=DIPK2B	http://www.genecards.org/cgi-bin/carddisp.pl?gene=DIPK2B
151887	CCDC80	151887	CCDC80	-1.505293677	2.838824528	0.000273238	0.003032531	http://www.ncbi.nlm.nih.gov/gene/151887	http://www.ncbi.nlm.nih.gov/pubmed/?term=CCDC80	http://genome.ucsc.edu/cgi-bin/hgTracks?clade=mammal&org=Human&db=hg19&position=CCDC80	http://www.genecards.org/cgi-bin/carddisp.pl?gene=CCDC80
122953	JDP2	122953	JDP2	-1.50521199	2.838663797	4.70E-07	2.04E-05	http://www.ncbi.nlm.nih.gov/gene/122953	http://www.ncbi.nlm.nih.gov/pubmed/?term=JDP2	http://genome.ucsc.edu/cgi-bin/hgTracks?clade=mammal&org=Human&db=hg19&position=JDP2	http://www.genecards.org/cgi-bin/carddisp.pl?gene=JDP2
6641	SNTB1	6641	SNTB1	-1.503940537	2.836163171	0.000110844	0.00150386	http://www.ncbi.nlm.nih.gov/gene/6641	http://www.ncbi.nlm.nih.gov/pubmed/?term=SNTB1	http://genome.ucsc.edu/cgi-bin/hgTracks?clade=mammal&org=Human&db=hg19&position=SNTB1	http://www.genecards.org/cgi-bin/carddisp.pl?gene=SNTB1
83987	CCDC8	83987	CCDC8	-1.500563918	2.829532912	3.62E-05	0.0006531	http://www.ncbi.nlm.nih.gov/gene/83987	http://www.ncbi.nlm.nih.gov/pubmed/?term=CCDC8	http://genome.ucsc.edu/cgi-bin/hgTracks?clade=mammal&org=Human&db=hg19&position=CCDC8	http://www.genecards.org/cgi-bin/carddisp.pl?gene=CCDC8
83959	SLC4A11	83959	SLC4A11	-1.500323838	2.829062086	0.000202526	0.002391459	http://www.ncbi.nlm.nih.gov/gene/83959	http://www.ncbi.nlm.nih.gov/pubmed/?term=SLC4A11	http://genome.ucsc.edu/cgi-bin/hgTracks?clade=mammal&org=Human&db=hg19&position=SLC4A11	http://www.genecards.org/cgi-bin/carddisp.pl?gene=SLC4A11
158471	PRUNE2	158471	PRUNE2	-1.496774257	2.822110068	0.004407286	0.025723998	http://www.ncbi.nlm.nih.gov/gene/158471	http://www.ncbi.nlm.nih.gov/pubmed/?term=PRUNE2	http://genome.ucsc.edu/cgi-bin/hgTracks?clade=mammal&org=Human&db=hg19&position=PRUNE2	http://www.genecards.org/cgi-bin/carddisp.pl?gene=PRUNE2
147920	IGFL2	147920	IGFL2	-1.496522002	2.821616666	0.007149715	0.036422458	http://www.ncbi.nlm.nih.gov/gene/147920	http://www.ncbi.nlm.nih.gov/pubmed/?term=IGFL2	http://genome.ucsc.edu/cgi-bin/hgTracks?clade=mammal&org=Human&db=hg19&position=IGFL2	http://www.genecards.org/cgi-bin/carddisp.pl?gene=IGFL2
3691	ITGB4	3691	ITGB4	-1.495715395	2.820039547	4.13E-08	2.83E-06	http://www.ncbi.nlm.nih.gov/gene/3691	http://www.ncbi.nlm.nih.gov/pubmed/?term=ITGB4	http://genome.ucsc.edu/cgi-bin/hgTracks?clade=mammal&org=Human&db=hg19&position=ITGB4	http://www.genecards.org/cgi-bin/carddisp.pl?gene=ITGB4
9415	FADS2	9415	FADS2	-1.489817096	2.808533665	0.003796523	0.023175176	http://www.ncbi.nlm.nih.gov/gene/9415	http://www.ncbi.nlm.nih.gov/pubmed/?term=FADS2	http://genome.ucsc.edu/cgi-bin/hgTracks?clade=mammal&org=Human&db=hg19&position=FADS2	http://www.genecards.org/cgi-bin/carddisp.pl?gene=FADS2
140576	S100A16	140576	S100A16	-1.481091929	2.791599404	0.000634324	0.005784614	http://www.ncbi.nlm.nih.gov/gene/140576	http://www.ncbi.nlm.nih.gov/pubmed/?term=S100A16	http://genome.ucsc.edu/cgi-bin/hgTracks?clade=mammal&org=Human&db=hg19&position=S100A16	http://www.genecards.org/cgi-bin/carddisp.pl?gene=S100A16
1718	DHCR24	1718	DHCR24	-1.478582258	2.78674744	0.00403611	0.024194825	http://www.ncbi.nlm.nih.gov/gene/1718	http://www.ncbi.nlm.nih.gov/pubmed/?term=DHCR24	http://genome.ucsc.edu/cgi-bin/hgTracks?clade=mammal&org=Human&db=hg19&position=DHCR24	http://www.genecards.org/cgi-bin/carddisp.pl?gene=DHCR24
140862	ISM1	140862	ISM1	-1.474040815	2.777988862	0.00386977	0.023430083	http://www.ncbi.nlm.nih.gov/gene/140862	http://www.ncbi.nlm.nih.gov/pubmed/?term=ISM1	http://genome.ucsc.edu/cgi-bin/hgTracks?clade=mammal&org=Human&db=hg19&position=ISM1	http://www.genecards.org/cgi-bin/carddisp.pl?gene=ISM1
378805	LINC-PINT	378805	LINC-PINT	-1.473049762	2.77608119	2.95E-08	2.20E-06	http://www.ncbi.nlm.nih.gov/gene/378805	http://www.ncbi.nlm.nih.gov/pubmed/?term=LINC-PINT	http://genome.ucsc.edu/cgi-bin/hgTracks?clade=mammal&org=Human&db=hg19&position=LINC-PINT	http://www.genecards.org/cgi-bin/carddisp.pl?gene=LINC-PINT
23150	FRMD4B	23150	FRMD4B	-1.466505619	2.763517252	1.71E-07	9.03E-06	http://www.ncbi.nlm.nih.gov/gene/23150	http://www.ncbi.nlm.nih.gov/pubmed/?term=FRMD4B	http://genome.ucsc.edu/cgi-bin/hgTracks?clade=mammal&org=Human&db=hg19&position=FRMD4B	http://www.genecards.org/cgi-bin/carddisp.pl?gene=FRMD4B
7169	TPM2	7169	TPM2	-1.465835029	2.762233019	4.07E-06	0.000116233	http://www.ncbi.nlm.nih.gov/gene/7169	http://www.ncbi.nlm.nih.gov/pubmed/?term=TPM2	http://genome.ucsc.edu/cgi-bin/hgTracks?clade=mammal&org=Human&db=hg19&position=TPM2	http://www.genecards.org/cgi-bin/carddisp.pl?gene=TPM2
152273	FGD5	152273	FGD5	-1.465696369	2.761967549	0.000447417	0.004413094	http://www.ncbi.nlm.nih.gov/gene/152273	http://www.ncbi.nlm.nih.gov/pubmed/?term=FGD5	http://genome.ucsc.edu/cgi-bin/hgTracks?clade=mammal&org=Human&db=hg19&position=FGD5	http://www.genecards.org/cgi-bin/carddisp.pl?gene=FGD5
58528	RRAGD	58528	RRAGD	-1.464349709	2.759390637	0.000707572	0.006238645	http://www.ncbi.nlm.nih.gov/gene/58528	http://www.ncbi.nlm.nih.gov/pubmed/?term=RRAGD	http://genome.ucsc.edu/cgi-bin/hgTracks?clade=mammal&org=Human&db=hg19&position=RRAGD	http://www.genecards.org/cgi-bin/carddisp.pl?gene=RRAGD
8076	MFAP5	8076	MFAP5	-1.463211311	2.757214124	0.006195997	0.032952791	http://www.ncbi.nlm.nih.gov/gene/8076	http://www.ncbi.nlm.nih.gov/pubmed/?term=MFAP5	http://genome.ucsc.edu/cgi-bin/hgTracks?clade=mammal&org=Human&db=hg19&position=MFAP5	http://www.genecards.org/cgi-bin/carddisp.pl?gene=MFAP5
3131	HLF	3131	HLF	-1.462791335	2.756411602	3.29E-06	9.58E-05	http://www.ncbi.nlm.nih.gov/gene/3131	http://www.ncbi.nlm.nih.gov/pubmed/?term=HLF	http://genome.ucsc.edu/cgi-bin/hgTracks?clade=mammal&org=Human&db=hg19&position=HLF	http://www.genecards.org/cgi-bin/carddisp.pl?gene=HLF
220323	OAF	220323	OAF	-1.462262026	2.75540049	0.001431527	0.010802257	http://www.ncbi.nlm.nih.gov/gene/220323	http://www.ncbi.nlm.nih.gov/pubmed/?term=OAF	http://genome.ucsc.edu/cgi-bin/hgTracks?clade=mammal&org=Human&db=hg19&position=OAF	http://www.genecards.org/cgi-bin/carddisp.pl?gene=OAF
55534	MAML3	55534	MAML3	-1.460437778	2.751918565	9.01E-05	0.001296866	http://www.ncbi.nlm.nih.gov/gene/55534	http://www.ncbi.nlm.nih.gov/pubmed/?term=MAML3	http://genome.ucsc.edu/cgi-bin/hgTracks?clade=mammal&org=Human&db=hg19&position=MAML3	http://www.genecards.org/cgi-bin/carddisp.pl?gene=MAML3
388815	MIR99AHG	388815	MIR99AHG	-1.460046208	2.751171751	3.80E-05	0.000680784	http://www.ncbi.nlm.nih.gov/gene/388815	http://www.ncbi.nlm.nih.gov/pubmed/?term=MIR99AHG	http://genome.ucsc.edu/cgi-bin/hgTracks?clade=mammal&org=Human&db=hg19&position=MIR99AHG	http://www.genecards.org/cgi-bin/carddisp.pl?gene=MIR99AHG
105372976	LOC105372976	105372976	LOC105372976	-1.45902132	2.749218018	1.90E-09	2.36E-07	http://www.ncbi.nlm.nih.gov/gene/105372976	http://www.ncbi.nlm.nih.gov/pubmed/?term=LOC105372976	http://genome.ucsc.edu/cgi-bin/hgTracks?clade=mammal&org=Human&db=hg19&position=LOC105372976	http://www.genecards.org/cgi-bin/carddisp.pl?gene=LOC105372976
4638	MYLK	4638	MYLK	-1.458025614	2.747321243	1.05E-07	6.09E-06	http://www.ncbi.nlm.nih.gov/gene/4638	http://www.ncbi.nlm.nih.gov/pubmed/?term=MYLK	http://genome.ucsc.edu/cgi-bin/hgTracks?clade=mammal&org=Human&db=hg19&position=MYLK	http://www.genecards.org/cgi-bin/carddisp.pl?gene=MYLK
4921	DDR2	4921	DDR2	-1.456513752	2.744443715	5.87E-06	0.000153092	http://www.ncbi.nlm.nih.gov/gene/4921	http://www.ncbi.nlm.nih.gov/pubmed/?term=DDR2	http://genome.ucsc.edu/cgi-bin/hgTracks?clade=mammal&org=Human&db=hg19&position=DDR2	http://www.genecards.org/cgi-bin/carddisp.pl?gene=DDR2
1734	DIO2	1734	DIO2	-1.456490277	2.744399059	0.000390273	0.003955082	http://www.ncbi.nlm.nih.gov/gene/1734	http://www.ncbi.nlm.nih.gov/pubmed/?term=DIO2	http://genome.ucsc.edu/cgi-bin/hgTracks?clade=mammal&org=Human&db=hg19&position=DIO2	http://www.genecards.org/cgi-bin/carddisp.pl?gene=DIO2
166336	PRICKLE2	166336	PRICKLE2	-1.455832409	2.743147901	0.000181658	0.002195748	http://www.ncbi.nlm.nih.gov/gene/166336	http://www.ncbi.nlm.nih.gov/pubmed/?term=PRICKLE2	http://genome.ucsc.edu/cgi-bin/hgTracks?clade=mammal&org=Human&db=hg19&position=PRICKLE2	http://www.genecards.org/cgi-bin/carddisp.pl?gene=PRICKLE2
23158	TBC1D9	23158	TBC1D9	-1.454747975	2.741086726	5.12E-05	0.00084815	http://www.ncbi.nlm.nih.gov/gene/23158	http://www.ncbi.nlm.nih.gov/pubmed/?term=TBC1D9	http://genome.ucsc.edu/cgi-bin/hgTracks?clade=mammal&org=Human&db=hg19&position=TBC1D9	http://www.genecards.org/cgi-bin/carddisp.pl?gene=TBC1D9
90	ACVR1	90	ACVR1	-1.450452524	2.732937608	7.86E-05	0.00117664	http://www.ncbi.nlm.nih.gov/gene/90	http://www.ncbi.nlm.nih.gov/pubmed/?term=ACVR1	http://genome.ucsc.edu/cgi-bin/hgTracks?clade=mammal&org=Human&db=hg19&position=ACVR1	http://www.genecards.org/cgi-bin/carddisp.pl?gene=ACVR1
3875	KRT18	3875	KRT18	-1.449261871	2.730683051	0.00205635	0.014344821	http://www.ncbi.nlm.nih.gov/gene/3875	http://www.ncbi.nlm.nih.gov/pubmed/?term=KRT18	http://genome.ucsc.edu/cgi-bin/hgTracks?clade=mammal&org=Human&db=hg19&position=KRT18	http://www.genecards.org/cgi-bin/carddisp.pl?gene=KRT18
105379057	EDIL3-DT	105379057	EDIL3-DT	-1.443488364	2.719776994	0.002814783	0.01825627	http://www.ncbi.nlm.nih.gov/gene/105379057	http://www.ncbi.nlm.nih.gov/pubmed/?term=EDIL3-DT	http://genome.ucsc.edu/cgi-bin/hgTracks?clade=mammal&org=Human&db=hg19&position=EDIL3-DT	http://www.genecards.org/cgi-bin/carddisp.pl?gene=EDIL3-DT
144501	KRT80	144501	KRT80	-1.443204661	2.719242209	0.002593557	0.017071256	http://www.ncbi.nlm.nih.gov/gene/144501	http://www.ncbi.nlm.nih.gov/pubmed/?term=KRT80	http://genome.ucsc.edu/cgi-bin/hgTracks?clade=mammal&org=Human&db=hg19&position=KRT80	http://www.genecards.org/cgi-bin/carddisp.pl?gene=KRT80
285313	IGSF10	285313	IGSF10	-1.441868966	2.71672581	0.001368972	0.010413231	http://www.ncbi.nlm.nih.gov/gene/285313	http://www.ncbi.nlm.nih.gov/pubmed/?term=IGSF10	http://genome.ucsc.edu/cgi-bin/hgTracks?clade=mammal&org=Human&db=hg19&position=IGSF10	http://www.genecards.org/cgi-bin/carddisp.pl?gene=IGSF10
2564	GABRE	2564	GABRE	-1.441117514	2.715311124	3.11E-06	9.32E-05	http://www.ncbi.nlm.nih.gov/gene/2564	http://www.ncbi.nlm.nih.gov/pubmed/?term=GABRE	http://genome.ucsc.edu/cgi-bin/hgTracks?clade=mammal&org=Human&db=hg19&position=GABRE	http://www.genecards.org/cgi-bin/carddisp.pl?gene=GABRE
7145	TNS1	7145	TNS1	-1.43579052	2.705303623	1.99E-11	5.75E-09	http://www.ncbi.nlm.nih.gov/gene/7145	http://www.ncbi.nlm.nih.gov/pubmed/?term=TNS1	http://genome.ucsc.edu/cgi-bin/hgTracks?clade=mammal&org=Human&db=hg19&position=TNS1	http://www.genecards.org/cgi-bin/carddisp.pl?gene=TNS1
7008	TEF	7008	TEF	-1.424047403	2.683372616	8.36E-05	0.001232002	http://www.ncbi.nlm.nih.gov/gene/7008	http://www.ncbi.nlm.nih.gov/pubmed/?term=TEF	http://genome.ucsc.edu/cgi-bin/hgTracks?clade=mammal&org=Human&db=hg19&position=TEF	http://www.genecards.org/cgi-bin/carddisp.pl?gene=TEF
83857	TMTC1	83857	TMTC1	-1.415187673	2.666944262	2.89E-05	0.000553548	http://www.ncbi.nlm.nih.gov/gene/83857	http://www.ncbi.nlm.nih.gov/pubmed/?term=TMTC1	http://genome.ucsc.edu/cgi-bin/hgTracks?clade=mammal&org=Human&db=hg19&position=TMTC1	http://www.genecards.org/cgi-bin/carddisp.pl?gene=TMTC1
283131	NEAT1	283131	NEAT1	-1.411770175	2.660634202	9.39E-10	1.30E-07	http://www.ncbi.nlm.nih.gov/gene/283131	http://www.ncbi.nlm.nih.gov/pubmed/?term=NEAT1	http://genome.ucsc.edu/cgi-bin/hgTracks?clade=mammal&org=Human&db=hg19&position=NEAT1	http://www.genecards.org/cgi-bin/carddisp.pl?gene=NEAT1
51474	LIMA1	51474	LIMA1	-1.407705495	2.653148624	2.17E-07	1.10E-05	http://www.ncbi.nlm.nih.gov/gene/51474	http://www.ncbi.nlm.nih.gov/pubmed/?term=LIMA1	http://genome.ucsc.edu/cgi-bin/hgTracks?clade=mammal&org=Human&db=hg19&position=LIMA1	http://www.genecards.org/cgi-bin/carddisp.pl?gene=LIMA1
5360	PLTP	5360	PLTP	-1.402216041	2.643072578	0.000159473	0.002000334	http://www.ncbi.nlm.nih.gov/gene/5360	http://www.ncbi.nlm.nih.gov/pubmed/?term=PLTP	http://genome.ucsc.edu/cgi-bin/hgTracks?clade=mammal&org=Human&db=hg19&position=PLTP	http://www.genecards.org/cgi-bin/carddisp.pl?gene=PLTP
639	PRDM1	639	PRDM1	-1.401068638	2.640971326	0.000162102	0.002014304	http://www.ncbi.nlm.nih.gov/gene/639	http://www.ncbi.nlm.nih.gov/pubmed/?term=PRDM1	http://genome.ucsc.edu/cgi-bin/hgTracks?clade=mammal&org=Human&db=hg19&position=PRDM1	http://www.genecards.org/cgi-bin/carddisp.pl?gene=PRDM1
107986127	LOC107986127	107986127	LOC107986127	-1.398339644	2.635980402	0.001131069	0.009059457	http://www.ncbi.nlm.nih.gov/gene/107986127	http://www.ncbi.nlm.nih.gov/pubmed/?term=LOC107986127	http://genome.ucsc.edu/cgi-bin/hgTracks?clade=mammal&org=Human&db=hg19&position=LOC107986127	http://www.genecards.org/cgi-bin/carddisp.pl?gene=LOC107986127
10763	NES	10763	NES	-1.398065002	2.635478645	0.000191867	0.002302409	http://www.ncbi.nlm.nih.gov/gene/10763	http://www.ncbi.nlm.nih.gov/pubmed/?term=NES	http://genome.ucsc.edu/cgi-bin/hgTracks?clade=mammal&org=Human&db=hg19&position=NES	http://www.genecards.org/cgi-bin/carddisp.pl?gene=NES
79762	C1orf115	79762	C1orf115	-1.395515632	2.630825632	0.000553172	0.005208901	http://www.ncbi.nlm.nih.gov/gene/79762	http://www.ncbi.nlm.nih.gov/pubmed/?term=C1orf115	http://genome.ucsc.edu/cgi-bin/hgTracks?clade=mammal&org=Human&db=hg19&position=C1orf115	http://www.genecards.org/cgi-bin/carddisp.pl?gene=C1orf115
6423	SFRP2	6423	SFRP2	-1.395447385	2.630701184	0.001917197	0.013536109	http://www.ncbi.nlm.nih.gov/gene/6423	http://www.ncbi.nlm.nih.gov/pubmed/?term=SFRP2	http://genome.ucsc.edu/cgi-bin/hgTracks?clade=mammal&org=Human&db=hg19&position=SFRP2	http://www.genecards.org/cgi-bin/carddisp.pl?gene=SFRP2
9064	MAP3K6	9064	MAP3K6	-1.389192648	2.61932059	0.000107829	0.001481091	http://www.ncbi.nlm.nih.gov/gene/9064	http://www.ncbi.nlm.nih.gov/pubmed/?term=MAP3K6	http://genome.ucsc.edu/cgi-bin/hgTracks?clade=mammal&org=Human&db=hg19&position=MAP3K6	http://www.genecards.org/cgi-bin/carddisp.pl?gene=MAP3K6
3038	HAS3	3038	HAS3	-1.387694472	2.616601951	0.002924451	0.018802467	http://www.ncbi.nlm.nih.gov/gene/3038	http://www.ncbi.nlm.nih.gov/pubmed/?term=HAS3	http://genome.ucsc.edu/cgi-bin/hgTracks?clade=mammal&org=Human&db=hg19&position=HAS3	http://www.genecards.org/cgi-bin/carddisp.pl?gene=HAS3
9159	PCSK7	9159	PCSK7	-1.385484256	2.612596373	4.28E-07	1.90E-05	http://www.ncbi.nlm.nih.gov/gene/9159	http://www.ncbi.nlm.nih.gov/pubmed/?term=PCSK7	http://genome.ucsc.edu/cgi-bin/hgTracks?clade=mammal&org=Human&db=hg19&position=PCSK7	http://www.genecards.org/cgi-bin/carddisp.pl?gene=PCSK7
1281	COL3A1	1281	COL3A1	-1.385221062	2.612119794	0.001511116	0.011300226	http://www.ncbi.nlm.nih.gov/gene/1281	http://www.ncbi.nlm.nih.gov/pubmed/?term=COL3A1	http://genome.ucsc.edu/cgi-bin/hgTracks?clade=mammal&org=Human&db=hg19&position=COL3A1	http://www.genecards.org/cgi-bin/carddisp.pl?gene=COL3A1
1465	CSRP1	1465	CSRP1	-1.381858837	2.606039294	8.54E-09	8.14E-07	http://www.ncbi.nlm.nih.gov/gene/1465	http://www.ncbi.nlm.nih.gov/pubmed/?term=CSRP1	http://genome.ucsc.edu/cgi-bin/hgTracks?clade=mammal&org=Human&db=hg19&position=CSRP1	http://www.genecards.org/cgi-bin/carddisp.pl?gene=CSRP1
2013	EMP2	2013	EMP2	-1.378275941	2.599575292	2.53E-07	1.22E-05	http://www.ncbi.nlm.nih.gov/gene/2013	http://www.ncbi.nlm.nih.gov/pubmed/?term=EMP2	http://genome.ucsc.edu/cgi-bin/hgTracks?clade=mammal&org=Human&db=hg19&position=EMP2	http://www.genecards.org/cgi-bin/carddisp.pl?gene=EMP2
219654	ZCCHC24	219654	ZCCHC24	-1.373417858	2.590836291	7.87E-07	3.04E-05	http://www.ncbi.nlm.nih.gov/gene/219654	http://www.ncbi.nlm.nih.gov/pubmed/?term=ZCCHC24	http://genome.ucsc.edu/cgi-bin/hgTracks?clade=mammal&org=Human&db=hg19&position=ZCCHC24	http://www.genecards.org/cgi-bin/carddisp.pl?gene=ZCCHC24
7373	COL14A1	7373	COL14A1	-1.367983641	2.581095713	0.002069879	0.014408957	http://www.ncbi.nlm.nih.gov/gene/7373	http://www.ncbi.nlm.nih.gov/pubmed/?term=COL14A1	http://genome.ucsc.edu/cgi-bin/hgTracks?clade=mammal&org=Human&db=hg19&position=COL14A1	http://www.genecards.org/cgi-bin/carddisp.pl?gene=COL14A1
7060	THBS4	7060	THBS4	-1.367533551	2.580290591	0.004983645	0.028125019	http://www.ncbi.nlm.nih.gov/gene/7060	http://www.ncbi.nlm.nih.gov/pubmed/?term=THBS4	http://genome.ucsc.edu/cgi-bin/hgTracks?clade=mammal&org=Human&db=hg19&position=THBS4	http://www.genecards.org/cgi-bin/carddisp.pl?gene=THBS4
152503	SH3D19	152503	SH3D19	-1.364376986	2.574651181	3.80E-10	5.88E-08	http://www.ncbi.nlm.nih.gov/gene/152503	http://www.ncbi.nlm.nih.gov/pubmed/?term=SH3D19	http://genome.ucsc.edu/cgi-bin/hgTracks?clade=mammal&org=Human&db=hg19&position=SH3D19	http://www.genecards.org/cgi-bin/carddisp.pl?gene=SH3D19
4925	NUCB2	4925	NUCB2	-1.359650342	2.566229757	0.000276424	0.003052607	http://www.ncbi.nlm.nih.gov/gene/4925	http://www.ncbi.nlm.nih.gov/pubmed/?term=NUCB2	http://genome.ucsc.edu/cgi-bin/hgTracks?clade=mammal&org=Human&db=hg19&position=NUCB2	http://www.genecards.org/cgi-bin/carddisp.pl?gene=NUCB2
10398	MYL9	10398	MYL9	-1.356199777	2.560099313	1.86E-06	6.14E-05	http://www.ncbi.nlm.nih.gov/gene/10398	http://www.ncbi.nlm.nih.gov/pubmed/?term=MYL9	http://genome.ucsc.edu/cgi-bin/hgTracks?clade=mammal&org=Human&db=hg19&position=MYL9	http://www.genecards.org/cgi-bin/carddisp.pl?gene=MYL9
858	CAV2	858	CAV2	-1.355993334	2.559733	0.002546215	0.016827721	http://www.ncbi.nlm.nih.gov/gene/858	http://www.ncbi.nlm.nih.gov/pubmed/?term=CAV2	http://genome.ucsc.edu/cgi-bin/hgTracks?clade=mammal&org=Human&db=hg19&position=CAV2	http://www.genecards.org/cgi-bin/carddisp.pl?gene=CAV2
148932	MOB3C	148932	MOB3C	-1.354753814	2.557534699	4.44E-05	0.000758249	http://www.ncbi.nlm.nih.gov/gene/148932	http://www.ncbi.nlm.nih.gov/pubmed/?term=MOB3C	http://genome.ucsc.edu/cgi-bin/hgTracks?clade=mammal&org=Human&db=hg19&position=MOB3C	http://www.genecards.org/cgi-bin/carddisp.pl?gene=MOB3C
8743	TNFSF10	8743	TNFSF10	-1.354332734	2.55678834	0.000983285	0.008022873	http://www.ncbi.nlm.nih.gov/gene/8743	http://www.ncbi.nlm.nih.gov/pubmed/?term=TNFSF10	http://genome.ucsc.edu/cgi-bin/hgTracks?clade=mammal&org=Human&db=hg19&position=TNFSF10	http://www.genecards.org/cgi-bin/carddisp.pl?gene=TNFSF10
59352	LGR6	59352	LGR6	-1.353001668	2.554430471	0.001304072	0.010066665	http://www.ncbi.nlm.nih.gov/gene/59352	http://www.ncbi.nlm.nih.gov/pubmed/?term=LGR6	http://genome.ucsc.edu/cgi-bin/hgTracks?clade=mammal&org=Human&db=hg19&position=LGR6	http://www.genecards.org/cgi-bin/carddisp.pl?gene=LGR6
4211	MEIS1	4211	MEIS1	-1.352275232	2.55314457	0.000104459	0.001449782	http://www.ncbi.nlm.nih.gov/gene/4211	http://www.ncbi.nlm.nih.gov/pubmed/?term=MEIS1	http://genome.ucsc.edu/cgi-bin/hgTracks?clade=mammal&org=Human&db=hg19&position=MEIS1	http://www.genecards.org/cgi-bin/carddisp.pl?gene=MEIS1
3479	IGF1	3479	IGF1	-1.350316383	2.549680337	0.008921162	0.04294561	http://www.ncbi.nlm.nih.gov/gene/3479	http://www.ncbi.nlm.nih.gov/pubmed/?term=IGF1	http://genome.ucsc.edu/cgi-bin/hgTracks?clade=mammal&org=Human&db=hg19&position=IGF1	http://www.genecards.org/cgi-bin/carddisp.pl?gene=IGF1
5932	RBBP8	5932	RBBP8	-1.348617402	2.546679489	5.97E-05	0.000956431	http://www.ncbi.nlm.nih.gov/gene/5932	http://www.ncbi.nlm.nih.gov/pubmed/?term=RBBP8	http://genome.ucsc.edu/cgi-bin/hgTracks?clade=mammal&org=Human&db=hg19&position=RBBP8	http://www.genecards.org/cgi-bin/carddisp.pl?gene=RBBP8
2354	FOSB	2354	FOSB	-1.347676571	2.545019254	0.000652449	0.005885318	http://www.ncbi.nlm.nih.gov/gene/2354	http://www.ncbi.nlm.nih.gov/pubmed/?term=FOSB	http://genome.ucsc.edu/cgi-bin/hgTracks?clade=mammal&org=Human&db=hg19&position=FOSB	http://www.genecards.org/cgi-bin/carddisp.pl?gene=FOSB
54795	TRPM4	54795	TRPM4	-1.33947286	2.530588379	9.62E-05	0.001360759	http://www.ncbi.nlm.nih.gov/gene/54795	http://www.ncbi.nlm.nih.gov/pubmed/?term=TRPM4	http://genome.ucsc.edu/cgi-bin/hgTracks?clade=mammal&org=Human&db=hg19&position=TRPM4	http://www.genecards.org/cgi-bin/carddisp.pl?gene=TRPM4
1307	COL16A1	1307	COL16A1	-1.339039589	2.529828506	6.63E-06	0.000168252	http://www.ncbi.nlm.nih.gov/gene/1307	http://www.ncbi.nlm.nih.gov/pubmed/?term=COL16A1	http://genome.ucsc.edu/cgi-bin/hgTracks?clade=mammal&org=Human&db=hg19&position=COL16A1	http://www.genecards.org/cgi-bin/carddisp.pl?gene=COL16A1
5118	PCOLCE	5118	PCOLCE	-1.338950553	2.529672382	0.007148879	0.036422458	http://www.ncbi.nlm.nih.gov/gene/5118	http://www.ncbi.nlm.nih.gov/pubmed/?term=PCOLCE	http://genome.ucsc.edu/cgi-bin/hgTracks?clade=mammal&org=Human&db=hg19&position=PCOLCE	http://www.genecards.org/cgi-bin/carddisp.pl?gene=PCOLCE
169792	GLIS3	169792	GLIS3	-1.335426579	2.523500861	0.001520161	0.011347616	http://www.ncbi.nlm.nih.gov/gene/169792	http://www.ncbi.nlm.nih.gov/pubmed/?term=GLIS3	http://genome.ucsc.edu/cgi-bin/hgTracks?clade=mammal&org=Human&db=hg19&position=GLIS3	http://www.genecards.org/cgi-bin/carddisp.pl?gene=GLIS3
9903	KLHL21	9903	KLHL21	-1.332989856	2.519242247	2.03E-07	1.04E-05	http://www.ncbi.nlm.nih.gov/gene/9903	http://www.ncbi.nlm.nih.gov/pubmed/?term=KLHL21	http://genome.ucsc.edu/cgi-bin/hgTracks?clade=mammal&org=Human&db=hg19&position=KLHL21	http://www.genecards.org/cgi-bin/carddisp.pl?gene=KLHL21
57478	USP31	57478	USP31	-1.330673636	2.515200895	1.74E-06	5.83E-05	http://www.ncbi.nlm.nih.gov/gene/57478	http://www.ncbi.nlm.nih.gov/pubmed/?term=USP31	http://genome.ucsc.edu/cgi-bin/hgTracks?clade=mammal&org=Human&db=hg19&position=USP31	http://www.genecards.org/cgi-bin/carddisp.pl?gene=USP31
4070	TACSTD2	4070	TACSTD2	-1.329620638	2.513365764	0.00012912	0.001694464	http://www.ncbi.nlm.nih.gov/gene/4070	http://www.ncbi.nlm.nih.gov/pubmed/?term=TACSTD2	http://genome.ucsc.edu/cgi-bin/hgTracks?clade=mammal&org=Human&db=hg19&position=TACSTD2	http://www.genecards.org/cgi-bin/carddisp.pl?gene=TACSTD2
3977	LIFR	3977	LIFR	-1.327627621	2.50989606	0.000335503	0.003562973	http://www.ncbi.nlm.nih.gov/gene/3977	http://www.ncbi.nlm.nih.gov/pubmed/?term=LIFR	http://genome.ucsc.edu/cgi-bin/hgTracks?clade=mammal&org=Human&db=hg19&position=LIFR	http://www.genecards.org/cgi-bin/carddisp.pl?gene=LIFR
4940	OAS3	4940	OAS3	-1.327320656	2.509362083	0.00117952	0.009357341	http://www.ncbi.nlm.nih.gov/gene/4940	http://www.ncbi.nlm.nih.gov/pubmed/?term=OAS3	http://genome.ucsc.edu/cgi-bin/hgTracks?clade=mammal&org=Human&db=hg19&position=OAS3	http://www.genecards.org/cgi-bin/carddisp.pl?gene=OAS3
3638	INSIG1	3638	INSIG1	-1.326582625	2.508078712	0.002676046	0.017527441	http://www.ncbi.nlm.nih.gov/gene/3638	http://www.ncbi.nlm.nih.gov/pubmed/?term=INSIG1	http://genome.ucsc.edu/cgi-bin/hgTracks?clade=mammal&org=Human&db=hg19&position=INSIG1	http://www.genecards.org/cgi-bin/carddisp.pl?gene=INSIG1
6876	TAGLN	6876	TAGLN	-1.323547814	2.502808335	2.60E-07	1.24E-05	http://www.ncbi.nlm.nih.gov/gene/6876	http://www.ncbi.nlm.nih.gov/pubmed/?term=TAGLN	http://genome.ucsc.edu/cgi-bin/hgTracks?clade=mammal&org=Human&db=hg19&position=TAGLN	http://www.genecards.org/cgi-bin/carddisp.pl?gene=TAGLN
2012	EMP1	2012	EMP1	-1.321513302	2.499281323	5.30E-05	0.000870071	http://www.ncbi.nlm.nih.gov/gene/2012	http://www.ncbi.nlm.nih.gov/pubmed/?term=EMP1	http://genome.ucsc.edu/cgi-bin/hgTracks?clade=mammal&org=Human&db=hg19&position=EMP1	http://www.genecards.org/cgi-bin/carddisp.pl?gene=EMP1
602	BCL3	602	BCL3	-1.320247567	2.497089562	0.000861785	0.007233771	http://www.ncbi.nlm.nih.gov/gene/602	http://www.ncbi.nlm.nih.gov/pubmed/?term=BCL3	http://genome.ucsc.edu/cgi-bin/hgTracks?clade=mammal&org=Human&db=hg19&position=BCL3	http://www.genecards.org/cgi-bin/carddisp.pl?gene=BCL3
5187	PER1	5187	PER1	-1.317969498	2.493149676	6.21E-06	0.00016059	http://www.ncbi.nlm.nih.gov/gene/5187	http://www.ncbi.nlm.nih.gov/pubmed/?term=PER1	http://genome.ucsc.edu/cgi-bin/hgTracks?clade=mammal&org=Human&db=hg19&position=PER1	http://www.genecards.org/cgi-bin/carddisp.pl?gene=PER1
124976	SPNS2	124976	SPNS2	-1.314346336	2.486896275	0.006408573	0.033759265	http://www.ncbi.nlm.nih.gov/gene/124976	http://www.ncbi.nlm.nih.gov/pubmed/?term=SPNS2	http://genome.ucsc.edu/cgi-bin/hgTracks?clade=mammal&org=Human&db=hg19&position=SPNS2	http://www.genecards.org/cgi-bin/carddisp.pl?gene=SPNS2
119587	CPXM2	119587	CPXM2	-1.312802971	2.484237269	0.001501875	0.011243769	http://www.ncbi.nlm.nih.gov/gene/119587	http://www.ncbi.nlm.nih.gov/pubmed/?term=CPXM2	http://genome.ucsc.edu/cgi-bin/hgTracks?clade=mammal&org=Human&db=hg19&position=CPXM2	http://www.genecards.org/cgi-bin/carddisp.pl?gene=CPXM2
23255	MTCL1	23255	MTCL1	-1.307164664	2.474547378	0.008287287	0.040689724	http://www.ncbi.nlm.nih.gov/gene/23255	http://www.ncbi.nlm.nih.gov/pubmed/?term=MTCL1	http://genome.ucsc.edu/cgi-bin/hgTracks?clade=mammal&org=Human&db=hg19&position=MTCL1	http://www.genecards.org/cgi-bin/carddisp.pl?gene=MTCL1
3339	HSPG2	3339	HSPG2	-1.306779654	2.473887086	5.80E-11	1.43E-08	http://www.ncbi.nlm.nih.gov/gene/3339	http://www.ncbi.nlm.nih.gov/pubmed/?term=HSPG2	http://genome.ucsc.edu/cgi-bin/hgTracks?clade=mammal&org=Human&db=hg19&position=HSPG2	http://www.genecards.org/cgi-bin/carddisp.pl?gene=HSPG2
7068	THRB	7068	THRB	-1.305850387	2.472294122	0.000116182	0.001560364	http://www.ncbi.nlm.nih.gov/gene/7068	http://www.ncbi.nlm.nih.gov/pubmed/?term=THRB	http://genome.ucsc.edu/cgi-bin/hgTracks?clade=mammal&org=Human&db=hg19&position=THRB	http://www.genecards.org/cgi-bin/carddisp.pl?gene=THRB
1634	DCN	1634	DCN	-1.305480903	2.471661033	0.000285073	0.003117048	http://www.ncbi.nlm.nih.gov/gene/1634	http://www.ncbi.nlm.nih.gov/pubmed/?term=DCN	http://genome.ucsc.edu/cgi-bin/hgTracks?clade=mammal&org=Human&db=hg19&position=DCN	http://www.genecards.org/cgi-bin/carddisp.pl?gene=DCN
54855	TENT5C	54855	TENT5C	-1.303750768	2.468698698	0.002223925	0.015179316	http://www.ncbi.nlm.nih.gov/gene/54855	http://www.ncbi.nlm.nih.gov/pubmed/?term=TENT5C	http://genome.ucsc.edu/cgi-bin/hgTracks?clade=mammal&org=Human&db=hg19&position=TENT5C	http://www.genecards.org/cgi-bin/carddisp.pl?gene=TENT5C
5063	PAK3	5063	PAK3	-1.301202842	2.464342607	0.000265556	0.002967086	http://www.ncbi.nlm.nih.gov/gene/5063	http://www.ncbi.nlm.nih.gov/pubmed/?term=PAK3	http://genome.ucsc.edu/cgi-bin/hgTracks?clade=mammal&org=Human&db=hg19&position=PAK3	http://www.genecards.org/cgi-bin/carddisp.pl?gene=PAK3
340527	NHSL2	340527	NHSL2	-1.296065153	2.45558226	0.000367254	0.003808896	http://www.ncbi.nlm.nih.gov/gene/340527	http://www.ncbi.nlm.nih.gov/pubmed/?term=NHSL2	http://genome.ucsc.edu/cgi-bin/hgTracks?clade=mammal&org=Human&db=hg19&position=NHSL2	http://www.genecards.org/cgi-bin/carddisp.pl?gene=NHSL2
1026	CDKN1A	1026	CDKN1A	-1.294246328	2.452488425	4.31E-05	0.000739877	http://www.ncbi.nlm.nih.gov/gene/1026	http://www.ncbi.nlm.nih.gov/pubmed/?term=CDKN1A	http://genome.ucsc.edu/cgi-bin/hgTracks?clade=mammal&org=Human&db=hg19&position=CDKN1A	http://www.genecards.org/cgi-bin/carddisp.pl?gene=CDKN1A
388591	RNF207	388591	RNF207	-1.294153325	2.452330332	0.000407456	0.00407108	http://www.ncbi.nlm.nih.gov/gene/388591	http://www.ncbi.nlm.nih.gov/pubmed/?term=RNF207	http://genome.ucsc.edu/cgi-bin/hgTracks?clade=mammal&org=Human&db=hg19&position=RNF207	http://www.genecards.org/cgi-bin/carddisp.pl?gene=RNF207
3958	LGALS3	3958	LGALS3	-1.290575622	2.446256394	7.05E-05	0.001086687	http://www.ncbi.nlm.nih.gov/gene/3958	http://www.ncbi.nlm.nih.gov/pubmed/?term=LGALS3	http://genome.ucsc.edu/cgi-bin/hgTracks?clade=mammal&org=Human&db=hg19&position=LGALS3	http://www.genecards.org/cgi-bin/carddisp.pl?gene=LGALS3
54757	FAM20A	54757	FAM20A	-1.287510178	2.441064098	0.000109921	0.001497451	http://www.ncbi.nlm.nih.gov/gene/54757	http://www.ncbi.nlm.nih.gov/pubmed/?term=FAM20A	http://genome.ucsc.edu/cgi-bin/hgTracks?clade=mammal&org=Human&db=hg19&position=FAM20A	http://www.genecards.org/cgi-bin/carddisp.pl?gene=FAM20A
55366	LGR4	55366	LGR4	-1.282831909	2.433161208	5.43E-05	0.000888982	http://www.ncbi.nlm.nih.gov/gene/55366	http://www.ncbi.nlm.nih.gov/pubmed/?term=LGR4	http://genome.ucsc.edu/cgi-bin/hgTracks?clade=mammal&org=Human&db=hg19&position=LGR4	http://www.genecards.org/cgi-bin/carddisp.pl?gene=LGR4
2006	ELN	2006	ELN	-1.278800671	2.426371859	0.002105812	0.014613193	http://www.ncbi.nlm.nih.gov/gene/2006	http://www.ncbi.nlm.nih.gov/pubmed/?term=ELN	http://genome.ucsc.edu/cgi-bin/hgTracks?clade=mammal&org=Human&db=hg19&position=ELN	http://www.genecards.org/cgi-bin/carddisp.pl?gene=ELN
2840	GPR17	2840	GPR17	-1.278312736	2.425551373	0.007178812	0.036486806	http://www.ncbi.nlm.nih.gov/gene/2840	http://www.ncbi.nlm.nih.gov/pubmed/?term=GPR17	http://genome.ucsc.edu/cgi-bin/hgTracks?clade=mammal&org=Human&db=hg19&position=GPR17	http://www.genecards.org/cgi-bin/carddisp.pl?gene=GPR17
1326	MAP3K8	1326	MAP3K8	-1.27775964	2.42462165	0.006321914	0.033420599	http://www.ncbi.nlm.nih.gov/gene/1326	http://www.ncbi.nlm.nih.gov/pubmed/?term=MAP3K8	http://genome.ucsc.edu/cgi-bin/hgTracks?clade=mammal&org=Human&db=hg19&position=MAP3K8	http://www.genecards.org/cgi-bin/carddisp.pl?gene=MAP3K8
1843	DUSP1	1843	DUSP1	-1.276673777	2.422797414	6.37E-05	0.001000654	http://www.ncbi.nlm.nih.gov/gene/1843	http://www.ncbi.nlm.nih.gov/pubmed/?term=DUSP1	http://genome.ucsc.edu/cgi-bin/hgTracks?clade=mammal&org=Human&db=hg19&position=DUSP1	http://www.genecards.org/cgi-bin/carddisp.pl?gene=DUSP1
83699	SH3BGRL2	83699	SH3BGRL2	-1.274701294	2.419487179	0.001783372	0.012817142	http://www.ncbi.nlm.nih.gov/gene/83699	http://www.ncbi.nlm.nih.gov/pubmed/?term=SH3BGRL2	http://genome.ucsc.edu/cgi-bin/hgTracks?clade=mammal&org=Human&db=hg19&position=SH3BGRL2	http://www.genecards.org/cgi-bin/carddisp.pl?gene=SH3BGRL2
5125	PCSK5	5125	PCSK5	-1.271961976	2.414897534	0.005252752	0.029124515	http://www.ncbi.nlm.nih.gov/gene/5125	http://www.ncbi.nlm.nih.gov/pubmed/?term=PCSK5	http://genome.ucsc.edu/cgi-bin/hgTracks?clade=mammal&org=Human&db=hg19&position=PCSK5	http://www.genecards.org/cgi-bin/carddisp.pl?gene=PCSK5
287	ANK2	287	ANK2	-1.269503415	2.410785704	0.005114095	0.028522236	http://www.ncbi.nlm.nih.gov/gene/287	http://www.ncbi.nlm.nih.gov/pubmed/?term=ANK2	http://genome.ucsc.edu/cgi-bin/hgTracks?clade=mammal&org=Human&db=hg19&position=ANK2	http://www.genecards.org/cgi-bin/carddisp.pl?gene=ANK2
5034	P4HB	5034	P4HB	-1.269490052	2.410763375	1.52E-05	0.000323036	http://www.ncbi.nlm.nih.gov/gene/5034	http://www.ncbi.nlm.nih.gov/pubmed/?term=P4HB	http://genome.ucsc.edu/cgi-bin/hgTracks?clade=mammal&org=Human&db=hg19&position=P4HB	http://www.genecards.org/cgi-bin/carddisp.pl?gene=P4HB
715	C1R	715	C1R	-1.268429685	2.408992138	7.02E-05	0.001085532	http://www.ncbi.nlm.nih.gov/gene/715	http://www.ncbi.nlm.nih.gov/pubmed/?term=C1R	http://genome.ucsc.edu/cgi-bin/hgTracks?clade=mammal&org=Human&db=hg19&position=C1R	http://www.genecards.org/cgi-bin/carddisp.pl?gene=C1R
3488	IGFBP5	3488	IGFBP5	-1.268201873	2.40861177	2.94E-08	2.20E-06	http://www.ncbi.nlm.nih.gov/gene/3488	http://www.ncbi.nlm.nih.gov/pubmed/?term=IGFBP5	http://genome.ucsc.edu/cgi-bin/hgTracks?clade=mammal&org=Human&db=hg19&position=IGFBP5	http://www.genecards.org/cgi-bin/carddisp.pl?gene=IGFBP5
9052	GPRC5A	9052	GPRC5A	-1.266954852	2.406530741	0.010719609	0.049079862	http://www.ncbi.nlm.nih.gov/gene/9052	http://www.ncbi.nlm.nih.gov/pubmed/?term=GPRC5A	http://genome.ucsc.edu/cgi-bin/hgTracks?clade=mammal&org=Human&db=hg19&position=GPRC5A	http://www.genecards.org/cgi-bin/carddisp.pl?gene=GPRC5A
25890	ABI3BP	25890	ABI3BP	-1.260917544	2.39648107	0.004820232	0.027412232	http://www.ncbi.nlm.nih.gov/gene/25890	http://www.ncbi.nlm.nih.gov/pubmed/?term=ABI3BP	http://genome.ucsc.edu/cgi-bin/hgTracks?clade=mammal&org=Human&db=hg19&position=ABI3BP	http://www.genecards.org/cgi-bin/carddisp.pl?gene=ABI3BP
389432	SAMD5	389432	SAMD5	-1.259513269	2.394149545	0.000726155	0.006351948	http://www.ncbi.nlm.nih.gov/gene/389432	http://www.ncbi.nlm.nih.gov/pubmed/?term=SAMD5	http://genome.ucsc.edu/cgi-bin/hgTracks?clade=mammal&org=Human&db=hg19&position=SAMD5	http://www.genecards.org/cgi-bin/carddisp.pl?gene=SAMD5
107984410	LOC107984410	107984410	LOC107984410	-1.258454626	2.392393373	0.001308145	0.010077115	http://www.ncbi.nlm.nih.gov/gene/107984410	http://www.ncbi.nlm.nih.gov/pubmed/?term=LOC107984410	http://genome.ucsc.edu/cgi-bin/hgTracks?clade=mammal&org=Human&db=hg19&position=LOC107984410	http://www.genecards.org/cgi-bin/carddisp.pl?gene=LOC107984410
7043	TGFB3	7043	TGFB3	-1.257366376	2.390589429	4.78E-05	0.000806591	http://www.ncbi.nlm.nih.gov/gene/7043	http://www.ncbi.nlm.nih.gov/pubmed/?term=TGFB3	http://genome.ucsc.edu/cgi-bin/hgTracks?clade=mammal&org=Human&db=hg19&position=TGFB3	http://www.genecards.org/cgi-bin/carddisp.pl?gene=TGFB3
6764	DENND2B	6764	DENND2B	-1.256953648	2.389905624	2.69E-09	3.08E-07	http://www.ncbi.nlm.nih.gov/gene/6764	http://www.ncbi.nlm.nih.gov/pubmed/?term=DENND2B	http://genome.ucsc.edu/cgi-bin/hgTracks?clade=mammal&org=Human&db=hg19&position=DENND2B	http://www.genecards.org/cgi-bin/carddisp.pl?gene=DENND2B
6567	SLC16A2	6567	SLC16A2	-1.25213074	2.381929544	0.000662376	0.005934605	http://www.ncbi.nlm.nih.gov/gene/6567	http://www.ncbi.nlm.nih.gov/pubmed/?term=SLC16A2	http://genome.ucsc.edu/cgi-bin/hgTracks?clade=mammal&org=Human&db=hg19&position=SLC16A2	http://www.genecards.org/cgi-bin/carddisp.pl?gene=SLC16A2
5818	NECTIN1	5818	NECTIN1	-1.248861939	2.376538773	0.000174776	0.002130828	http://www.ncbi.nlm.nih.gov/gene/5818	http://www.ncbi.nlm.nih.gov/pubmed/?term=NECTIN1	http://genome.ucsc.edu/cgi-bin/hgTracks?clade=mammal&org=Human&db=hg19&position=NECTIN1	http://www.genecards.org/cgi-bin/carddisp.pl?gene=NECTIN1
83742	MARVELD1	83742	MARVELD1	-1.24658915	2.372797776	9.74E-05	0.001368335	http://www.ncbi.nlm.nih.gov/gene/83742	http://www.ncbi.nlm.nih.gov/pubmed/?term=MARVELD1	http://genome.ucsc.edu/cgi-bin/hgTracks?clade=mammal&org=Human&db=hg19&position=MARVELD1	http://www.genecards.org/cgi-bin/carddisp.pl?gene=MARVELD1
81618	ITM2C	81618	ITM2C	-1.243798873	2.368213046	0.000317326	0.003408052	http://www.ncbi.nlm.nih.gov/gene/81618	http://www.ncbi.nlm.nih.gov/pubmed/?term=ITM2C	http://genome.ucsc.edu/cgi-bin/hgTracks?clade=mammal&org=Human&db=hg19&position=ITM2C	http://www.genecards.org/cgi-bin/carddisp.pl?gene=ITM2C
6548	SLC9A1	6548	SLC9A1	-1.24282311	2.366611853	0.000716476	0.006308781	http://www.ncbi.nlm.nih.gov/gene/6548	http://www.ncbi.nlm.nih.gov/pubmed/?term=SLC9A1	http://genome.ucsc.edu/cgi-bin/hgTracks?clade=mammal&org=Human&db=hg19&position=SLC9A1	http://www.genecards.org/cgi-bin/carddisp.pl?gene=SLC9A1
2331	FMOD	2331	FMOD	-1.241543739	2.36451409	0.001345452	0.010304797	http://www.ncbi.nlm.nih.gov/gene/2331	http://www.ncbi.nlm.nih.gov/pubmed/?term=FMOD	http://genome.ucsc.edu/cgi-bin/hgTracks?clade=mammal&org=Human&db=hg19&position=FMOD	http://www.genecards.org/cgi-bin/carddisp.pl?gene=FMOD
1102	RCBTB2	1102	RCBTB2	-1.241109941	2.363803221	1.24E-05	0.000279272	http://www.ncbi.nlm.nih.gov/gene/1102	http://www.ncbi.nlm.nih.gov/pubmed/?term=RCBTB2	http://genome.ucsc.edu/cgi-bin/hgTracks?clade=mammal&org=Human&db=hg19&position=RCBTB2	http://www.genecards.org/cgi-bin/carddisp.pl?gene=RCBTB2
114818	KLHL29	114818	KLHL29	-1.239113825	2.360534919	0.000207465	0.002423948	http://www.ncbi.nlm.nih.gov/gene/114818	http://www.ncbi.nlm.nih.gov/pubmed/?term=KLHL29	http://genome.ucsc.edu/cgi-bin/hgTracks?clade=mammal&org=Human&db=hg19&position=KLHL29	http://www.genecards.org/cgi-bin/carddisp.pl?gene=KLHL29
112268457	LOC112268457	112268457	LOC112268457	-1.238967747	2.360295919	0.002779259	0.01804347	http://www.ncbi.nlm.nih.gov/gene/112268457	http://www.ncbi.nlm.nih.gov/pubmed/?term=LOC112268457	http://genome.ucsc.edu/cgi-bin/hgTracks?clade=mammal&org=Human&db=hg19&position=LOC112268457	http://www.genecards.org/cgi-bin/carddisp.pl?gene=LOC112268457
4017	LOXL2	4017	LOXL2	-1.236282186	2.355906341	0.004894573	0.027787467	http://www.ncbi.nlm.nih.gov/gene/4017	http://www.ncbi.nlm.nih.gov/pubmed/?term=LOXL2	http://genome.ucsc.edu/cgi-bin/hgTracks?clade=mammal&org=Human&db=hg19&position=LOXL2	http://www.genecards.org/cgi-bin/carddisp.pl?gene=LOXL2
1374	CPT1A	1374	CPT1A	-1.231593171	2.348261658	0.00025781	0.002904947	http://www.ncbi.nlm.nih.gov/gene/1374	http://www.ncbi.nlm.nih.gov/pubmed/?term=CPT1A	http://genome.ucsc.edu/cgi-bin/hgTracks?clade=mammal&org=Human&db=hg19&position=CPT1A	http://www.genecards.org/cgi-bin/carddisp.pl?gene=CPT1A
5396	PRRX1	5396	PRRX1	-1.231544835	2.348182983	0.000187079	0.00225308	http://www.ncbi.nlm.nih.gov/gene/5396	http://www.ncbi.nlm.nih.gov/pubmed/?term=PRRX1	http://genome.ucsc.edu/cgi-bin/hgTracks?clade=mammal&org=Human&db=hg19&position=PRRX1	http://www.genecards.org/cgi-bin/carddisp.pl?gene=PRRX1
7078	TIMP3	7078	TIMP3	-1.23100674	2.347307323	5.98E-07	2.50E-05	http://www.ncbi.nlm.nih.gov/gene/7078	http://www.ncbi.nlm.nih.gov/pubmed/?term=TIMP3	http://genome.ucsc.edu/cgi-bin/hgTracks?clade=mammal&org=Human&db=hg19&position=TIMP3	http://www.genecards.org/cgi-bin/carddisp.pl?gene=TIMP3
3872	KRT17	3872	KRT17	-1.228685753	2.343534045	0.001304496	0.010066665	http://www.ncbi.nlm.nih.gov/gene/3872	http://www.ncbi.nlm.nih.gov/pubmed/?term=KRT17	http://genome.ucsc.edu/cgi-bin/hgTracks?clade=mammal&org=Human&db=hg19&position=KRT17	http://www.genecards.org/cgi-bin/carddisp.pl?gene=KRT17
6586	SLIT3	6586	SLIT3	-1.228280751	2.342876246	3.66E-06	0.00010523	http://www.ncbi.nlm.nih.gov/gene/6586	http://www.ncbi.nlm.nih.gov/pubmed/?term=SLIT3	http://genome.ucsc.edu/cgi-bin/hgTracks?clade=mammal&org=Human&db=hg19&position=SLIT3	http://www.genecards.org/cgi-bin/carddisp.pl?gene=SLIT3
105376759	LOC105376759	105376759	LOC105376759	-1.227844605	2.342168071	0.001366466	0.010413231	http://www.ncbi.nlm.nih.gov/gene/105376759	http://www.ncbi.nlm.nih.gov/pubmed/?term=LOC105376759	http://genome.ucsc.edu/cgi-bin/hgTracks?clade=mammal&org=Human&db=hg19&position=LOC105376759	http://www.genecards.org/cgi-bin/carddisp.pl?gene=LOC105376759
6678	SPARC	6678	SPARC	-1.227308095	2.341297226	4.30E-06	0.000120831	http://www.ncbi.nlm.nih.gov/gene/6678	http://www.ncbi.nlm.nih.gov/pubmed/?term=SPARC	http://genome.ucsc.edu/cgi-bin/hgTracks?clade=mammal&org=Human&db=hg19&position=SPARC	http://www.genecards.org/cgi-bin/carddisp.pl?gene=SPARC
65983	GRAMD2B	65983	GRAMD2B	-1.226771395	2.340426397	5.11E-05	0.00084815	http://www.ncbi.nlm.nih.gov/gene/65983	http://www.ncbi.nlm.nih.gov/pubmed/?term=GRAMD2B	http://genome.ucsc.edu/cgi-bin/hgTracks?clade=mammal&org=Human&db=hg19&position=GRAMD2B	http://www.genecards.org/cgi-bin/carddisp.pl?gene=GRAMD2B
2196	FAT2	2196	FAT2	-1.221972764	2.332654702	7.93E-06	0.000193835	http://www.ncbi.nlm.nih.gov/gene/2196	http://www.ncbi.nlm.nih.gov/pubmed/?term=FAT2	http://genome.ucsc.edu/cgi-bin/hgTracks?clade=mammal&org=Human&db=hg19&position=FAT2	http://www.genecards.org/cgi-bin/carddisp.pl?gene=FAT2
5797	PTPRM	5797	PTPRM	-1.219056053	2.327943515	1.24E-05	0.000280246	http://www.ncbi.nlm.nih.gov/gene/5797	http://www.ncbi.nlm.nih.gov/pubmed/?term=PTPRM	http://genome.ucsc.edu/cgi-bin/hgTracks?clade=mammal&org=Human&db=hg19&position=PTPRM	http://www.genecards.org/cgi-bin/carddisp.pl?gene=PTPRM
5787	PTPRB	5787	PTPRB	-1.218371853	2.326839746	0.00098355	0.008022873	http://www.ncbi.nlm.nih.gov/gene/5787	http://www.ncbi.nlm.nih.gov/pubmed/?term=PTPRB	http://genome.ucsc.edu/cgi-bin/hgTracks?clade=mammal&org=Human&db=hg19&position=PTPRB	http://www.genecards.org/cgi-bin/carddisp.pl?gene=PTPRB
4739	NEDD9	4739	NEDD9	-1.212671059	2.317663405	0.000251356	0.002846697	http://www.ncbi.nlm.nih.gov/gene/4739	http://www.ncbi.nlm.nih.gov/pubmed/?term=NEDD9	http://genome.ucsc.edu/cgi-bin/hgTracks?clade=mammal&org=Human&db=hg19&position=NEDD9	http://www.genecards.org/cgi-bin/carddisp.pl?gene=NEDD9
127435	PODN	127435	PODN	-1.212421463	2.317262469	0.000852948	0.007186815	http://www.ncbi.nlm.nih.gov/gene/127435	http://www.ncbi.nlm.nih.gov/pubmed/?term=PODN	http://genome.ucsc.edu/cgi-bin/hgTracks?clade=mammal&org=Human&db=hg19&position=PODN	http://www.genecards.org/cgi-bin/carddisp.pl?gene=PODN
91624	NEXN	91624	NEXN	-1.212210823	2.316924162	0.004694748	0.026952232	http://www.ncbi.nlm.nih.gov/gene/91624	http://www.ncbi.nlm.nih.gov/pubmed/?term=NEXN	http://genome.ucsc.edu/cgi-bin/hgTracks?clade=mammal&org=Human&db=hg19&position=NEXN	http://www.genecards.org/cgi-bin/carddisp.pl?gene=NEXN
376497	SLC27A1	376497	SLC27A1	-1.209918783	2.31324614	1.39E-05	0.000304378	http://www.ncbi.nlm.nih.gov/gene/376497	http://www.ncbi.nlm.nih.gov/pubmed/?term=SLC27A1	http://genome.ucsc.edu/cgi-bin/hgTracks?clade=mammal&org=Human&db=hg19&position=SLC27A1	http://www.genecards.org/cgi-bin/carddisp.pl?gene=SLC27A1
57509	MTUS1	57509	MTUS1	-1.208131575	2.310382269	3.04E-08	2.20E-06	http://www.ncbi.nlm.nih.gov/gene/57509	http://www.ncbi.nlm.nih.gov/pubmed/?term=MTUS1	http://genome.ucsc.edu/cgi-bin/hgTracks?clade=mammal&org=Human&db=hg19&position=MTUS1	http://www.genecards.org/cgi-bin/carddisp.pl?gene=MTUS1
2152	F3	2152	F3	-1.206821025	2.308284461	0.000381185	0.003886679	http://www.ncbi.nlm.nih.gov/gene/2152	http://www.ncbi.nlm.nih.gov/pubmed/?term=F3	http://genome.ucsc.edu/cgi-bin/hgTracks?clade=mammal&org=Human&db=hg19&position=F3	http://www.genecards.org/cgi-bin/carddisp.pl?gene=F3
7084	TK2	7084	TK2	-1.204702076	2.304896671	1.25E-05	0.000281485	http://www.ncbi.nlm.nih.gov/gene/7084	http://www.ncbi.nlm.nih.gov/pubmed/?term=TK2	http://genome.ucsc.edu/cgi-bin/hgTracks?clade=mammal&org=Human&db=hg19&position=TK2	http://www.genecards.org/cgi-bin/carddisp.pl?gene=TK2
1397	CRIP2	1397	CRIP2	-1.20359557	2.303129559	6.52E-05	0.001017003	http://www.ncbi.nlm.nih.gov/gene/1397	http://www.ncbi.nlm.nih.gov/pubmed/?term=CRIP2	http://genome.ucsc.edu/cgi-bin/hgTracks?clade=mammal&org=Human&db=hg19&position=CRIP2	http://www.genecards.org/cgi-bin/carddisp.pl?gene=CRIP2
10529	NEBL	10529	NEBL	-1.201701995	2.300108625	0.000105721	0.001461599	http://www.ncbi.nlm.nih.gov/gene/10529	http://www.ncbi.nlm.nih.gov/pubmed/?term=NEBL	http://genome.ucsc.edu/cgi-bin/hgTracks?clade=mammal&org=Human&db=hg19&position=NEBL	http://www.genecards.org/cgi-bin/carddisp.pl?gene=NEBL
6693	SPN	6693	SPN	-1.200505699	2.298202143	0.005914146	0.031810065	http://www.ncbi.nlm.nih.gov/gene/6693	http://www.ncbi.nlm.nih.gov/pubmed/?term=SPN	http://genome.ucsc.edu/cgi-bin/hgTracks?clade=mammal&org=Human&db=hg19&position=SPN	http://www.genecards.org/cgi-bin/carddisp.pl?gene=SPN
27303	RBMS3	27303	RBMS3	-1.200245675	2.297787964	0.000160422	0.002008445	http://www.ncbi.nlm.nih.gov/gene/27303	http://www.ncbi.nlm.nih.gov/pubmed/?term=RBMS3	http://genome.ucsc.edu/cgi-bin/hgTracks?clade=mammal&org=Human&db=hg19&position=RBMS3	http://www.genecards.org/cgi-bin/carddisp.pl?gene=RBMS3
57477	SHROOM4	57477	SHROOM4	-1.199396573	2.296435993	0.000131983	0.001717072	http://www.ncbi.nlm.nih.gov/gene/57477	http://www.ncbi.nlm.nih.gov/pubmed/?term=SHROOM4	http://genome.ucsc.edu/cgi-bin/hgTracks?clade=mammal&org=Human&db=hg19&position=SHROOM4	http://www.genecards.org/cgi-bin/carddisp.pl?gene=SHROOM4
1992	SERPINB1	1992	SERPINB1	-1.19899959	2.295804175	0.001104715	0.00888027	http://www.ncbi.nlm.nih.gov/gene/1992	http://www.ncbi.nlm.nih.gov/pubmed/?term=SERPINB1	http://genome.ucsc.edu/cgi-bin/hgTracks?clade=mammal&org=Human&db=hg19&position=SERPINB1	http://www.genecards.org/cgi-bin/carddisp.pl?gene=SERPINB1
64221	ROBO3	64221	ROBO3	-1.198028677	2.294259652	0.00440048	0.025706844	http://www.ncbi.nlm.nih.gov/gene/64221	http://www.ncbi.nlm.nih.gov/pubmed/?term=ROBO3	http://genome.ucsc.edu/cgi-bin/hgTracks?clade=mammal&org=Human&db=hg19&position=ROBO3	http://www.genecards.org/cgi-bin/carddisp.pl?gene=ROBO3
79098	C1orf116	79098	C1orf116	-1.197834458	2.293950815	0.000231857	0.002648425	http://www.ncbi.nlm.nih.gov/gene/79098	http://www.ncbi.nlm.nih.gov/pubmed/?term=C1orf116	http://genome.ucsc.edu/cgi-bin/hgTracks?clade=mammal&org=Human&db=hg19&position=C1orf116	http://www.genecards.org/cgi-bin/carddisp.pl?gene=C1orf116
8828	NRP2	8828	NRP2	-1.193667026	2.287333968	0.004791053	0.027303659	http://www.ncbi.nlm.nih.gov/gene/8828	http://www.ncbi.nlm.nih.gov/pubmed/?term=NRP2	http://genome.ucsc.edu/cgi-bin/hgTracks?clade=mammal&org=Human&db=hg19&position=NRP2	http://www.genecards.org/cgi-bin/carddisp.pl?gene=NRP2
3752	KCND3	3752	KCND3	-1.190535154	2.2823739	0.002590008	0.017064787	http://www.ncbi.nlm.nih.gov/gene/3752	http://www.ncbi.nlm.nih.gov/pubmed/?term=KCND3	http://genome.ucsc.edu/cgi-bin/hgTracks?clade=mammal&org=Human&db=hg19&position=KCND3	http://www.genecards.org/cgi-bin/carddisp.pl?gene=KCND3
64787	EPS8L2	64787	EPS8L2	-1.190125991	2.281726686	1.23E-05	0.000278566	http://www.ncbi.nlm.nih.gov/gene/64787	http://www.ncbi.nlm.nih.gov/pubmed/?term=EPS8L2	http://genome.ucsc.edu/cgi-bin/hgTracks?clade=mammal&org=Human&db=hg19&position=EPS8L2	http://www.genecards.org/cgi-bin/carddisp.pl?gene=EPS8L2
22822	PHLDA1	22822	PHLDA1	-1.18810966	2.278539942	0.000271687	0.003020356	http://www.ncbi.nlm.nih.gov/gene/22822	http://www.ncbi.nlm.nih.gov/pubmed/?term=PHLDA1	http://genome.ucsc.edu/cgi-bin/hgTracks?clade=mammal&org=Human&db=hg19&position=PHLDA1	http://www.genecards.org/cgi-bin/carddisp.pl?gene=PHLDA1
5209	PFKFB3	5209	PFKFB3	-1.184600817	2.273004936	0.000130469	0.001700704	http://www.ncbi.nlm.nih.gov/gene/5209	http://www.ncbi.nlm.nih.gov/pubmed/?term=PFKFB3	http://genome.ucsc.edu/cgi-bin/hgTracks?clade=mammal&org=Human&db=hg19&position=PFKFB3	http://www.genecards.org/cgi-bin/carddisp.pl?gene=PFKFB3
347735	SERINC2	347735	SERINC2	-1.181753636	2.268523549	0.006786493	0.03505564	http://www.ncbi.nlm.nih.gov/gene/347735	http://www.ncbi.nlm.nih.gov/pubmed/?term=SERINC2	http://genome.ucsc.edu/cgi-bin/hgTracks?clade=mammal&org=Human&db=hg19&position=SERINC2	http://www.genecards.org/cgi-bin/carddisp.pl?gene=SERINC2
64061	TSPYL2	64061	TSPYL2	-1.179746689	2.265369978	9.44E-07	3.56E-05	http://www.ncbi.nlm.nih.gov/gene/64061	http://www.ncbi.nlm.nih.gov/pubmed/?term=TSPYL2	http://genome.ucsc.edu/cgi-bin/hgTracks?clade=mammal&org=Human&db=hg19&position=TSPYL2	http://www.genecards.org/cgi-bin/carddisp.pl?gene=TSPYL2
64114	TMBIM1	64114	TMBIM1	-1.179264048	2.264612246	3.63E-07	1.67E-05	http://www.ncbi.nlm.nih.gov/gene/64114	http://www.ncbi.nlm.nih.gov/pubmed/?term=TMBIM1	http://genome.ucsc.edu/cgi-bin/hgTracks?clade=mammal&org=Human&db=hg19&position=TMBIM1	http://www.genecards.org/cgi-bin/carddisp.pl?gene=TMBIM1
5791	PTPRE	5791	PTPRE	-1.178078414	2.262751909	0.000352464	0.003690051	http://www.ncbi.nlm.nih.gov/gene/5791	http://www.ncbi.nlm.nih.gov/pubmed/?term=PTPRE	http://genome.ucsc.edu/cgi-bin/hgTracks?clade=mammal&org=Human&db=hg19&position=PTPRE	http://www.genecards.org/cgi-bin/carddisp.pl?gene=PTPRE
6591	SNAI2	6591	SNAI2	-1.173564761	2.255683667	0.000729849	0.006375872	http://www.ncbi.nlm.nih.gov/gene/6591	http://www.ncbi.nlm.nih.gov/pubmed/?term=SNAI2	http://genome.ucsc.edu/cgi-bin/hgTracks?clade=mammal&org=Human&db=hg19&position=SNAI2	http://www.genecards.org/cgi-bin/carddisp.pl?gene=SNAI2
56172	ANKH	56172	ANKH	-1.171178441	2.251955691	4.18E-06	0.000118715	http://www.ncbi.nlm.nih.gov/gene/56172	http://www.ncbi.nlm.nih.gov/pubmed/?term=ANKH	http://genome.ucsc.edu/cgi-bin/hgTracks?clade=mammal&org=Human&db=hg19&position=ANKH	http://www.genecards.org/cgi-bin/carddisp.pl?gene=ANKH
1408	CRY2	1408	CRY2	-1.169623766	2.249530249	1.53E-06	5.31E-05	http://www.ncbi.nlm.nih.gov/gene/1408	http://www.ncbi.nlm.nih.gov/pubmed/?term=CRY2	http://genome.ucsc.edu/cgi-bin/hgTracks?clade=mammal&org=Human&db=hg19&position=CRY2	http://www.genecards.org/cgi-bin/carddisp.pl?gene=CRY2
7128	TNFAIP3	7128	TNFAIP3	-1.167168159	2.245704587	0.000941802	0.007768116	http://www.ncbi.nlm.nih.gov/gene/7128	http://www.ncbi.nlm.nih.gov/pubmed/?term=TNFAIP3	http://genome.ucsc.edu/cgi-bin/hgTracks?clade=mammal&org=Human&db=hg19&position=TNFAIP3	http://www.genecards.org/cgi-bin/carddisp.pl?gene=TNFAIP3
11221	DUSP10	11221	DUSP10	-1.162403945	2.238300824	0.004734306	0.027132469	http://www.ncbi.nlm.nih.gov/gene/11221	http://www.ncbi.nlm.nih.gov/pubmed/?term=DUSP10	http://genome.ucsc.edu/cgi-bin/hgTracks?clade=mammal&org=Human&db=hg19&position=DUSP10	http://www.genecards.org/cgi-bin/carddisp.pl?gene=DUSP10
3908	LAMA2	3908	LAMA2	-1.16112383	2.236315642	0.000180052	0.002180653	http://www.ncbi.nlm.nih.gov/gene/3908	http://www.ncbi.nlm.nih.gov/pubmed/?term=LAMA2	http://genome.ucsc.edu/cgi-bin/hgTracks?clade=mammal&org=Human&db=hg19&position=LAMA2	http://www.genecards.org/cgi-bin/carddisp.pl?gene=LAMA2
3732	CD82	3732	CD82	-1.160401129	2.235195666	0.000669677	0.005975859	http://www.ncbi.nlm.nih.gov/gene/3732	http://www.ncbi.nlm.nih.gov/pubmed/?term=CD82	http://genome.ucsc.edu/cgi-bin/hgTracks?clade=mammal&org=Human&db=hg19&position=CD82	http://www.genecards.org/cgi-bin/carddisp.pl?gene=CD82
9734	HDAC9	9734	HDAC9	-1.159897605	2.234415683	0.004080792	0.02439668	http://www.ncbi.nlm.nih.gov/gene/9734	http://www.ncbi.nlm.nih.gov/pubmed/?term=HDAC9	http://genome.ucsc.edu/cgi-bin/hgTracks?clade=mammal&org=Human&db=hg19&position=HDAC9	http://www.genecards.org/cgi-bin/carddisp.pl?gene=HDAC9
3678	ITGA5	3678	ITGA5	-1.158180512	2.231757867	0.001471006	0.0110625	http://www.ncbi.nlm.nih.gov/gene/3678	http://www.ncbi.nlm.nih.gov/pubmed/?term=ITGA5	http://genome.ucsc.edu/cgi-bin/hgTracks?clade=mammal&org=Human&db=hg19&position=ITGA5	http://www.genecards.org/cgi-bin/carddisp.pl?gene=ITGA5
3949	LDLR	3949	LDLR	-1.158061589	2.231573909	0.000636513	0.005788576	http://www.ncbi.nlm.nih.gov/gene/3949	http://www.ncbi.nlm.nih.gov/pubmed/?term=LDLR	http://genome.ucsc.edu/cgi-bin/hgTracks?clade=mammal&org=Human&db=hg19&position=LDLR	http://www.genecards.org/cgi-bin/carddisp.pl?gene=LDLR
2162	F13A1	2162	F13A1	-1.156110357	2.228557766	0.002328288	0.015714171	http://www.ncbi.nlm.nih.gov/gene/2162	http://www.ncbi.nlm.nih.gov/pubmed/?term=F13A1	http://genome.ucsc.edu/cgi-bin/hgTracks?clade=mammal&org=Human&db=hg19&position=F13A1	http://www.genecards.org/cgi-bin/carddisp.pl?gene=F13A1
7057	THBS1	7057	THBS1	-1.154297398	2.225759013	1.45E-06	5.03E-05	http://www.ncbi.nlm.nih.gov/gene/7057	http://www.ncbi.nlm.nih.gov/pubmed/?term=THBS1	http://genome.ucsc.edu/cgi-bin/hgTracks?clade=mammal&org=Human&db=hg19&position=THBS1	http://www.genecards.org/cgi-bin/carddisp.pl?gene=THBS1
4092	SMAD7	4092	SMAD7	-1.152650609	2.223219832	9.09E-05	0.001305538	http://www.ncbi.nlm.nih.gov/gene/4092	http://www.ncbi.nlm.nih.gov/pubmed/?term=SMAD7	http://genome.ucsc.edu/cgi-bin/hgTracks?clade=mammal&org=Human&db=hg19&position=SMAD7	http://www.genecards.org/cgi-bin/carddisp.pl?gene=SMAD7
1318	SLC31A2	1318	SLC31A2	-1.15193503	2.222117385	0.009025742	0.043261093	http://www.ncbi.nlm.nih.gov/gene/1318	http://www.ncbi.nlm.nih.gov/pubmed/?term=SLC31A2	http://genome.ucsc.edu/cgi-bin/hgTracks?clade=mammal&org=Human&db=hg19&position=SLC31A2	http://www.genecards.org/cgi-bin/carddisp.pl?gene=SLC31A2
3487	IGFBP4	3487	IGFBP4	-1.150628176	2.220105408	1.44E-05	0.000309438	http://www.ncbi.nlm.nih.gov/gene/3487	http://www.ncbi.nlm.nih.gov/pubmed/?term=IGFBP4	http://genome.ucsc.edu/cgi-bin/hgTracks?clade=mammal&org=Human&db=hg19&position=IGFBP4	http://www.genecards.org/cgi-bin/carddisp.pl?gene=IGFBP4
387521	PEDS1	387521	PEDS1	-1.150119663	2.219323016	0.000205414	0.002408452	http://www.ncbi.nlm.nih.gov/gene/387521	http://www.ncbi.nlm.nih.gov/pubmed/?term=PEDS1	http://genome.ucsc.edu/cgi-bin/hgTracks?clade=mammal&org=Human&db=hg19&position=PEDS1	http://www.genecards.org/cgi-bin/carddisp.pl?gene=PEDS1
54739	XAF1	54739	XAF1	-1.149523341	2.218405873	0.000487952	0.004735628	http://www.ncbi.nlm.nih.gov/gene/54739	http://www.ncbi.nlm.nih.gov/pubmed/?term=XAF1	http://genome.ucsc.edu/cgi-bin/hgTracks?clade=mammal&org=Human&db=hg19&position=XAF1	http://www.genecards.org/cgi-bin/carddisp.pl?gene=XAF1
2034	EPAS1	2034	EPAS1	-1.147697551	2.215600165	1.85E-06	6.14E-05	http://www.ncbi.nlm.nih.gov/gene/2034	http://www.ncbi.nlm.nih.gov/pubmed/?term=EPAS1	http://genome.ucsc.edu/cgi-bin/hgTracks?clade=mammal&org=Human&db=hg19&position=EPAS1	http://www.genecards.org/cgi-bin/carddisp.pl?gene=EPAS1
23764	MAFF	23764	MAFF	-1.145893106	2.212830744	0.005669359	0.030817577	http://www.ncbi.nlm.nih.gov/gene/23764	http://www.ncbi.nlm.nih.gov/pubmed/?term=MAFF	http://genome.ucsc.edu/cgi-bin/hgTracks?clade=mammal&org=Human&db=hg19&position=MAFF	http://www.genecards.org/cgi-bin/carddisp.pl?gene=MAFF
3659	IRF1	3659	IRF1	-1.145870761	2.212796471	0.00197608	0.013828401	http://www.ncbi.nlm.nih.gov/gene/3659	http://www.ncbi.nlm.nih.gov/pubmed/?term=IRF1	http://genome.ucsc.edu/cgi-bin/hgTracks?clade=mammal&org=Human&db=hg19&position=IRF1	http://www.genecards.org/cgi-bin/carddisp.pl?gene=IRF1
716	C1S	716	C1S	-1.145324159	2.211958255	0.000732344	0.006377802	http://www.ncbi.nlm.nih.gov/gene/716	http://www.ncbi.nlm.nih.gov/pubmed/?term=C1S	http://genome.ucsc.edu/cgi-bin/hgTracks?clade=mammal&org=Human&db=hg19&position=C1S	http://www.genecards.org/cgi-bin/carddisp.pl?gene=C1S
8140	SLC7A5	8140	SLC7A5	-1.144808192	2.211167309	0.006824156	0.035168207	http://www.ncbi.nlm.nih.gov/gene/8140	http://www.ncbi.nlm.nih.gov/pubmed/?term=SLC7A5	http://genome.ucsc.edu/cgi-bin/hgTracks?clade=mammal&org=Human&db=hg19&position=SLC7A5	http://www.genecards.org/cgi-bin/carddisp.pl?gene=SLC7A5
80830	APOL6	80830	APOL6	-1.144366606	2.210490611	3.34E-05	0.000621168	http://www.ncbi.nlm.nih.gov/gene/80830	http://www.ncbi.nlm.nih.gov/pubmed/?term=APOL6	http://genome.ucsc.edu/cgi-bin/hgTracks?clade=mammal&org=Human&db=hg19&position=APOL6	http://www.genecards.org/cgi-bin/carddisp.pl?gene=APOL6
29763	PACSIN3	29763	PACSIN3	-1.14275927	2.208029229	0.002211061	0.015122563	http://www.ncbi.nlm.nih.gov/gene/29763	http://www.ncbi.nlm.nih.gov/pubmed/?term=PACSIN3	http://genome.ucsc.edu/cgi-bin/hgTracks?clade=mammal&org=Human&db=hg19&position=PACSIN3	http://www.genecards.org/cgi-bin/carddisp.pl?gene=PACSIN3
6648	SOD2	6648	SOD2	-1.1421824	2.207146512	2.63E-05	0.000512369	http://www.ncbi.nlm.nih.gov/gene/6648	http://www.ncbi.nlm.nih.gov/pubmed/?term=SOD2	http://genome.ucsc.edu/cgi-bin/hgTracks?clade=mammal&org=Human&db=hg19&position=SOD2	http://www.genecards.org/cgi-bin/carddisp.pl?gene=SOD2
6645	SNTB2	6645	SNTB2	-1.14189153	2.206701562	2.04E-06	6.58E-05	http://www.ncbi.nlm.nih.gov/gene/6645	http://www.ncbi.nlm.nih.gov/pubmed/?term=SNTB2	http://genome.ucsc.edu/cgi-bin/hgTracks?clade=mammal&org=Human&db=hg19&position=SNTB2	http://www.genecards.org/cgi-bin/carddisp.pl?gene=SNTB2
56261	GPCPD1	56261	GPCPD1	-1.138952878	2.202211265	4.84E-07	2.09E-05	http://www.ncbi.nlm.nih.gov/gene/56261	http://www.ncbi.nlm.nih.gov/pubmed/?term=GPCPD1	http://genome.ucsc.edu/cgi-bin/hgTracks?clade=mammal&org=Human&db=hg19&position=GPCPD1	http://www.genecards.org/cgi-bin/carddisp.pl?gene=GPCPD1
374378	GALNT18	374378	GALNT18	-1.137124309	2.199421803	0.000498854	0.004827341	http://www.ncbi.nlm.nih.gov/gene/374378	http://www.ncbi.nlm.nih.gov/pubmed/?term=GALNT18	http://genome.ucsc.edu/cgi-bin/hgTracks?clade=mammal&org=Human&db=hg19&position=GALNT18	http://www.genecards.org/cgi-bin/carddisp.pl?gene=GALNT18
284454	MIR23AHG	284454	MIR23AHG	-1.135751724	2.19733026	0.000504967	0.004872311	http://www.ncbi.nlm.nih.gov/gene/284454	http://www.ncbi.nlm.nih.gov/pubmed/?term=MIR23AHG	http://genome.ucsc.edu/cgi-bin/hgTracks?clade=mammal&org=Human&db=hg19&position=MIR23AHG	http://www.genecards.org/cgi-bin/carddisp.pl?gene=MIR23AHG
285203	EOGT	285203	EOGT	-1.132207863	2.191939323	0.000172015	0.002113508	http://www.ncbi.nlm.nih.gov/gene/285203	http://www.ncbi.nlm.nih.gov/pubmed/?term=EOGT	http://genome.ucsc.edu/cgi-bin/hgTracks?clade=mammal&org=Human&db=hg19&position=EOGT	http://www.genecards.org/cgi-bin/carddisp.pl?gene=EOGT
5332	PLCB4	5332	PLCB4	-1.126715058	2.183609772	0.000373838	0.003853141	http://www.ncbi.nlm.nih.gov/gene/5332	http://www.ncbi.nlm.nih.gov/pubmed/?term=PLCB4	http://genome.ucsc.edu/cgi-bin/hgTracks?clade=mammal&org=Human&db=hg19&position=PLCB4	http://www.genecards.org/cgi-bin/carddisp.pl?gene=PLCB4
23286	WWC1	23286	WWC1	-1.117771037	2.170114308	0.000567882	0.005324795	http://www.ncbi.nlm.nih.gov/gene/23286	http://www.ncbi.nlm.nih.gov/pubmed/?term=WWC1	http://genome.ucsc.edu/cgi-bin/hgTracks?clade=mammal&org=Human&db=hg19&position=WWC1	http://www.genecards.org/cgi-bin/carddisp.pl?gene=WWC1
11030	RBPMS	11030	RBPMS	-1.116548029	2.168275429	6.71E-06	0.000168895	http://www.ncbi.nlm.nih.gov/gene/11030	http://www.ncbi.nlm.nih.gov/pubmed/?term=RBPMS	http://genome.ucsc.edu/cgi-bin/hgTracks?clade=mammal&org=Human&db=hg19&position=RBPMS	http://www.genecards.org/cgi-bin/carddisp.pl?gene=RBPMS
127544	RNF19B	127544	RNF19B	-1.115411917	2.1665686	0.00120453	0.00949907	http://www.ncbi.nlm.nih.gov/gene/127544	http://www.ncbi.nlm.nih.gov/pubmed/?term=RNF19B	http://genome.ucsc.edu/cgi-bin/hgTracks?clade=mammal&org=Human&db=hg19&position=RNF19B	http://www.genecards.org/cgi-bin/carddisp.pl?gene=RNF19B
83593	RASSF5	83593	RASSF5	-1.114615727	2.16537325	0.002722607	0.01772761	http://www.ncbi.nlm.nih.gov/gene/83593	http://www.ncbi.nlm.nih.gov/pubmed/?term=RASSF5	http://genome.ucsc.edu/cgi-bin/hgTracks?clade=mammal&org=Human&db=hg19&position=RASSF5	http://www.genecards.org/cgi-bin/carddisp.pl?gene=RASSF5
3675	ITGA3	3675	ITGA3	-1.111529203	2.16074557	0.00056869	0.005324861	http://www.ncbi.nlm.nih.gov/gene/3675	http://www.ncbi.nlm.nih.gov/pubmed/?term=ITGA3	http://genome.ucsc.edu/cgi-bin/hgTracks?clade=mammal&org=Human&db=hg19&position=ITGA3	http://www.genecards.org/cgi-bin/carddisp.pl?gene=ITGA3
26030	PLEKHG3	26030	PLEKHG3	-1.110600926	2.159355723	1.23E-05	0.000278566	http://www.ncbi.nlm.nih.gov/gene/26030	http://www.ncbi.nlm.nih.gov/pubmed/?term=PLEKHG3	http://genome.ucsc.edu/cgi-bin/hgTracks?clade=mammal&org=Human&db=hg19&position=PLEKHG3	http://www.genecards.org/cgi-bin/carddisp.pl?gene=PLEKHG3
255743	NPNT	255743	NPNT	-1.110132146	2.158654189	0.002376022	0.015923181	http://www.ncbi.nlm.nih.gov/gene/255743	http://www.ncbi.nlm.nih.gov/pubmed/?term=NPNT	http://genome.ucsc.edu/cgi-bin/hgTracks?clade=mammal&org=Human&db=hg19&position=NPNT	http://www.genecards.org/cgi-bin/carddisp.pl?gene=NPNT
94121	SYTL4	94121	SYTL4	-1.109303283	2.157414347	0.003329289	0.020940952	http://www.ncbi.nlm.nih.gov/gene/94121	http://www.ncbi.nlm.nih.gov/pubmed/?term=SYTL4	http://genome.ucsc.edu/cgi-bin/hgTracks?clade=mammal&org=Human&db=hg19&position=SYTL4	http://www.genecards.org/cgi-bin/carddisp.pl?gene=SYTL4
29959	NRBP1	29959	NRBP1	-1.107267073	2.154371535	0.00178043	0.012817142	http://www.ncbi.nlm.nih.gov/gene/29959	http://www.ncbi.nlm.nih.gov/pubmed/?term=NRBP1	http://genome.ucsc.edu/cgi-bin/hgTracks?clade=mammal&org=Human&db=hg19&position=NRBP1	http://www.genecards.org/cgi-bin/carddisp.pl?gene=NRBP1
9531	BAG3	9531	BAG3	-1.106934179	2.153874483	0.001289358	0.010001929	http://www.ncbi.nlm.nih.gov/gene/9531	http://www.ncbi.nlm.nih.gov/pubmed/?term=BAG3	http://genome.ucsc.edu/cgi-bin/hgTracks?clade=mammal&org=Human&db=hg19&position=BAG3	http://www.genecards.org/cgi-bin/carddisp.pl?gene=BAG3
2737	GLI3	2737	GLI3	-1.105432752	2.15163409	3.38E-06	9.80E-05	http://www.ncbi.nlm.nih.gov/gene/2737	http://www.ncbi.nlm.nih.gov/pubmed/?term=GLI3	http://genome.ucsc.edu/cgi-bin/hgTracks?clade=mammal&org=Human&db=hg19&position=GLI3	http://www.genecards.org/cgi-bin/carddisp.pl?gene=GLI3
4233	MET	4233	MET	-1.102714375	2.147583722	0.001012667	0.008220037	http://www.ncbi.nlm.nih.gov/gene/4233	http://www.ncbi.nlm.nih.gov/pubmed/?term=MET	http://genome.ucsc.edu/cgi-bin/hgTracks?clade=mammal&org=Human&db=hg19&position=MET	http://www.genecards.org/cgi-bin/carddisp.pl?gene=MET
11163	NUDT4	11163	NUDT4	-1.102690637	2.147548386	0.001564296	0.011599476	http://www.ncbi.nlm.nih.gov/gene/11163	http://www.ncbi.nlm.nih.gov/pubmed/?term=NUDT4	http://genome.ucsc.edu/cgi-bin/hgTracks?clade=mammal&org=Human&db=hg19&position=NUDT4	http://www.genecards.org/cgi-bin/carddisp.pl?gene=NUDT4
50509	COL5A3	50509	COL5A3	-1.102008181	2.146532745	0.003586011	0.022155951	http://www.ncbi.nlm.nih.gov/gene/50509	http://www.ncbi.nlm.nih.gov/pubmed/?term=COL5A3	http://genome.ucsc.edu/cgi-bin/hgTracks?clade=mammal&org=Human&db=hg19&position=COL5A3	http://www.genecards.org/cgi-bin/carddisp.pl?gene=COL5A3
105369372	LOC105369372	105369372	LOC105369372	-1.099904397	2.143404883	0.00321065	0.020327998	http://www.ncbi.nlm.nih.gov/gene/105369372	http://www.ncbi.nlm.nih.gov/pubmed/?term=LOC105369372	http://genome.ucsc.edu/cgi-bin/hgTracks?clade=mammal&org=Human&db=hg19&position=LOC105369372	http://www.genecards.org/cgi-bin/carddisp.pl?gene=LOC105369372
5575	PRKAR1B	5575	PRKAR1B	-1.099768704	2.143203295	0.004688799	0.026952232	http://www.ncbi.nlm.nih.gov/gene/5575	http://www.ncbi.nlm.nih.gov/pubmed/?term=PRKAR1B	http://genome.ucsc.edu/cgi-bin/hgTracks?clade=mammal&org=Human&db=hg19&position=PRKAR1B	http://www.genecards.org/cgi-bin/carddisp.pl?gene=PRKAR1B
25780	RASGRP3	25780	RASGRP3	-1.09871884	2.14164423	0.003944752	0.023797378	http://www.ncbi.nlm.nih.gov/gene/25780	http://www.ncbi.nlm.nih.gov/pubmed/?term=RASGRP3	http://genome.ucsc.edu/cgi-bin/hgTracks?clade=mammal&org=Human&db=hg19&position=RASGRP3	http://www.genecards.org/cgi-bin/carddisp.pl?gene=RASGRP3
102723798	LOC102723798	102723798	LOC102723798	-1.097955404	2.140511229	0.004376642	0.025590076	http://www.ncbi.nlm.nih.gov/gene/102723798	http://www.ncbi.nlm.nih.gov/pubmed/?term=LOC102723798	http://genome.ucsc.edu/cgi-bin/hgTracks?clade=mammal&org=Human&db=hg19&position=LOC102723798	http://www.genecards.org/cgi-bin/carddisp.pl?gene=LOC102723798
23221	RHOBTB2	23221	RHOBTB2	-1.096074648	2.13772259	0.005883551	0.031696799	http://www.ncbi.nlm.nih.gov/gene/23221	http://www.ncbi.nlm.nih.gov/pubmed/?term=RHOBTB2	http://genome.ucsc.edu/cgi-bin/hgTracks?clade=mammal&org=Human&db=hg19&position=RHOBTB2	http://www.genecards.org/cgi-bin/carddisp.pl?gene=RHOBTB2
55704	CCDC88A	55704	CCDC88A	-1.094062052	2.134742492	0.000104349	0.001449782	http://www.ncbi.nlm.nih.gov/gene/55704	http://www.ncbi.nlm.nih.gov/pubmed/?term=CCDC88A	http://genome.ucsc.edu/cgi-bin/hgTracks?clade=mammal&org=Human&db=hg19&position=CCDC88A	http://www.genecards.org/cgi-bin/carddisp.pl?gene=CCDC88A
149478	BTBD19	149478	BTBD19	-1.093190297	2.133452954	0.010009141	0.046594245	http://www.ncbi.nlm.nih.gov/gene/149478	http://www.ncbi.nlm.nih.gov/pubmed/?term=BTBD19	http://genome.ucsc.edu/cgi-bin/hgTracks?clade=mammal&org=Human&db=hg19&position=BTBD19	http://www.genecards.org/cgi-bin/carddisp.pl?gene=BTBD19
4046	LSP1	4046	LSP1	-1.093067363	2.133271166	0.004992614	0.028151735	http://www.ncbi.nlm.nih.gov/gene/4046	http://www.ncbi.nlm.nih.gov/pubmed/?term=LSP1	http://genome.ucsc.edu/cgi-bin/hgTracks?clade=mammal&org=Human&db=hg19&position=LSP1	http://www.genecards.org/cgi-bin/carddisp.pl?gene=LSP1
58476	TP53INP2	58476	TP53INP2	-1.091454274	2.130887273	1.95E-05	0.000399072	http://www.ncbi.nlm.nih.gov/gene/58476	http://www.ncbi.nlm.nih.gov/pubmed/?term=TP53INP2	http://genome.ucsc.edu/cgi-bin/hgTracks?clade=mammal&org=Human&db=hg19&position=TP53INP2	http://www.genecards.org/cgi-bin/carddisp.pl?gene=TP53INP2
101927516	LOC101927516	101927516	LOC101927516	-1.090199596	2.129034895	0.000503029	0.004860668	http://www.ncbi.nlm.nih.gov/gene/101927516	http://www.ncbi.nlm.nih.gov/pubmed/?term=LOC101927516	http://genome.ucsc.edu/cgi-bin/hgTracks?clade=mammal&org=Human&db=hg19&position=LOC101927516	http://www.genecards.org/cgi-bin/carddisp.pl?gene=LOC101927516
55902	ACSS2	55902	ACSS2	-1.089411184	2.127871726	0.001435689	0.010821383	http://www.ncbi.nlm.nih.gov/gene/55902	http://www.ncbi.nlm.nih.gov/pubmed/?term=ACSS2	http://genome.ucsc.edu/cgi-bin/hgTracks?clade=mammal&org=Human&db=hg19&position=ACSS2	http://www.genecards.org/cgi-bin/carddisp.pl?gene=ACSS2
4915	NTRK2	4915	NTRK2	-1.088467044	2.126479643	0.004197815	0.024784258	http://www.ncbi.nlm.nih.gov/gene/4915	http://www.ncbi.nlm.nih.gov/pubmed/?term=NTRK2	http://genome.ucsc.edu/cgi-bin/hgTracks?clade=mammal&org=Human&db=hg19&position=NTRK2	http://www.genecards.org/cgi-bin/carddisp.pl?gene=NTRK2
92521	SPECC1	92521	SPECC1	-1.086821409	2.124055421	0.000591569	0.005492666	http://www.ncbi.nlm.nih.gov/gene/92521	http://www.ncbi.nlm.nih.gov/pubmed/?term=SPECC1	http://genome.ucsc.edu/cgi-bin/hgTracks?clade=mammal&org=Human&db=hg19&position=SPECC1	http://www.genecards.org/cgi-bin/carddisp.pl?gene=SPECC1
64847	SPATA20	64847	SPATA20	-1.083915777	2.119781813	0.005467948	0.030141723	http://www.ncbi.nlm.nih.gov/gene/64847	http://www.ncbi.nlm.nih.gov/pubmed/?term=SPATA20	http://genome.ucsc.edu/cgi-bin/hgTracks?clade=mammal&org=Human&db=hg19&position=SPATA20	http://www.genecards.org/cgi-bin/carddisp.pl?gene=SPATA20
8553	BHLHE40	8553	BHLHE40	-1.079504399	2.113309982	3.01E-05	0.000572461	http://www.ncbi.nlm.nih.gov/gene/8553	http://www.ncbi.nlm.nih.gov/pubmed/?term=BHLHE40	http://genome.ucsc.edu/cgi-bin/hgTracks?clade=mammal&org=Human&db=hg19&position=BHLHE40	http://www.genecards.org/cgi-bin/carddisp.pl?gene=BHLHE40
10580	SORBS1	10580	SORBS1	-1.078858407	2.112363923	1.09E-06	3.99E-05	http://www.ncbi.nlm.nih.gov/gene/10580	http://www.ncbi.nlm.nih.gov/pubmed/?term=SORBS1	http://genome.ucsc.edu/cgi-bin/hgTracks?clade=mammal&org=Human&db=hg19&position=SORBS1	http://www.genecards.org/cgi-bin/carddisp.pl?gene=SORBS1
30815	ST6GALNAC6	30815	ST6GALNAC6	-1.075451425	2.107381377	0.010211893	0.047144905	http://www.ncbi.nlm.nih.gov/gene/30815	http://www.ncbi.nlm.nih.gov/pubmed/?term=ST6GALNAC6	http://genome.ucsc.edu/cgi-bin/hgTracks?clade=mammal&org=Human&db=hg19&position=ST6GALNAC6	http://www.genecards.org/cgi-bin/carddisp.pl?gene=ST6GALNAC6
151613	TTC14	151613	TTC14	-1.074895712	2.106569789	0.00063737	0.005788576	http://www.ncbi.nlm.nih.gov/gene/151613	http://www.ncbi.nlm.nih.gov/pubmed/?term=TTC14	http://genome.ucsc.edu/cgi-bin/hgTracks?clade=mammal&org=Human&db=hg19&position=TTC14	http://www.genecards.org/cgi-bin/carddisp.pl?gene=TTC14
253827	MSRB3	253827	MSRB3	-1.074023953	2.105297264	0.000357384	0.003735672	http://www.ncbi.nlm.nih.gov/gene/253827	http://www.ncbi.nlm.nih.gov/pubmed/?term=MSRB3	http://genome.ucsc.edu/cgi-bin/hgTracks?clade=mammal&org=Human&db=hg19&position=MSRB3	http://www.genecards.org/cgi-bin/carddisp.pl?gene=MSRB3
54625	PARP14	54625	PARP14	-1.073946937	2.105184878	4.19E-05	0.000727584	http://www.ncbi.nlm.nih.gov/gene/54625	http://www.ncbi.nlm.nih.gov/pubmed/?term=PARP14	http://genome.ucsc.edu/cgi-bin/hgTracks?clade=mammal&org=Human&db=hg19&position=PARP14	http://www.genecards.org/cgi-bin/carddisp.pl?gene=PARP14
3603	IL16	3603	IL16	-1.073600704	2.104679715	0.003112993	0.019766166	http://www.ncbi.nlm.nih.gov/gene/3603	http://www.ncbi.nlm.nih.gov/pubmed/?term=IL16	http://genome.ucsc.edu/cgi-bin/hgTracks?clade=mammal&org=Human&db=hg19&position=IL16	http://www.genecards.org/cgi-bin/carddisp.pl?gene=IL16
342184	FMN1	342184	FMN1	-1.073062095	2.10389411	0.001372315	0.010424987	http://www.ncbi.nlm.nih.gov/gene/342184	http://www.ncbi.nlm.nih.gov/pubmed/?term=FMN1	http://genome.ucsc.edu/cgi-bin/hgTracks?clade=mammal&org=Human&db=hg19&position=FMN1	http://www.genecards.org/cgi-bin/carddisp.pl?gene=FMN1
634	CEACAM1	634	CEACAM1	-1.071633975	2.101812501	5.14E-05	0.00084815	http://www.ncbi.nlm.nih.gov/gene/634	http://www.ncbi.nlm.nih.gov/pubmed/?term=CEACAM1	http://genome.ucsc.edu/cgi-bin/hgTracks?clade=mammal&org=Human&db=hg19&position=CEACAM1	http://www.genecards.org/cgi-bin/carddisp.pl?gene=CEACAM1
9322	TRIP10	9322	TRIP10	-1.070058317	2.099518232	3.51E-05	0.000645908	http://www.ncbi.nlm.nih.gov/gene/9322	http://www.ncbi.nlm.nih.gov/pubmed/?term=TRIP10	http://genome.ucsc.edu/cgi-bin/hgTracks?clade=mammal&org=Human&db=hg19&position=TRIP10	http://www.genecards.org/cgi-bin/carddisp.pl?gene=TRIP10
2139	EYA2	2139	EYA2	-1.069992448	2.099422377	0.000976714	0.007986711	http://www.ncbi.nlm.nih.gov/gene/2139	http://www.ncbi.nlm.nih.gov/pubmed/?term=EYA2	http://genome.ucsc.edu/cgi-bin/hgTracks?clade=mammal&org=Human&db=hg19&position=EYA2	http://www.genecards.org/cgi-bin/carddisp.pl?gene=EYA2
55084	SOBP	55084	SOBP	-1.069581955	2.098825109	0.00549613	0.030246913	http://www.ncbi.nlm.nih.gov/gene/55084	http://www.ncbi.nlm.nih.gov/pubmed/?term=SOBP	http://genome.ucsc.edu/cgi-bin/hgTracks?clade=mammal&org=Human&db=hg19&position=SOBP	http://www.genecards.org/cgi-bin/carddisp.pl?gene=SOBP
3914	LAMB3	3914	LAMB3	-1.066418952	2.09422863	0.003108855	0.019758767	http://www.ncbi.nlm.nih.gov/gene/3914	http://www.ncbi.nlm.nih.gov/pubmed/?term=LAMB3	http://genome.ucsc.edu/cgi-bin/hgTracks?clade=mammal&org=Human&db=hg19&position=LAMB3	http://www.genecards.org/cgi-bin/carddisp.pl?gene=LAMB3
23266	ADGRL2	23266	ADGRL2	-1.065103129	2.09231944	3.55E-05	0.000645908	http://www.ncbi.nlm.nih.gov/gene/23266	http://www.ncbi.nlm.nih.gov/pubmed/?term=ADGRL2	http://genome.ucsc.edu/cgi-bin/hgTracks?clade=mammal&org=Human&db=hg19&position=ADGRL2	http://www.genecards.org/cgi-bin/carddisp.pl?gene=ADGRL2
23460	ABCA6	23460	ABCA6	-1.063691951	2.090273831	0.006327161	0.033420599	http://www.ncbi.nlm.nih.gov/gene/23460	http://www.ncbi.nlm.nih.gov/pubmed/?term=ABCA6	http://genome.ucsc.edu/cgi-bin/hgTracks?clade=mammal&org=Human&db=hg19&position=ABCA6	http://www.genecards.org/cgi-bin/carddisp.pl?gene=ABCA6
9788	MTSS1	9788	MTSS1	-1.059816671	2.084666597	2.58E-05	0.000506138	http://www.ncbi.nlm.nih.gov/gene/9788	http://www.ncbi.nlm.nih.gov/pubmed/?term=MTSS1	http://genome.ucsc.edu/cgi-bin/hgTracks?clade=mammal&org=Human&db=hg19&position=MTSS1	http://www.genecards.org/cgi-bin/carddisp.pl?gene=MTSS1
85463	ZC3H12C	85463	ZC3H12C	-1.057776832	2.081721153	0.005537365	0.030354465	http://www.ncbi.nlm.nih.gov/gene/85463	http://www.ncbi.nlm.nih.gov/pubmed/?term=ZC3H12C	http://genome.ucsc.edu/cgi-bin/hgTracks?clade=mammal&org=Human&db=hg19&position=ZC3H12C	http://www.genecards.org/cgi-bin/carddisp.pl?gene=ZC3H12C
2200	FBN1	2200	FBN1	-1.053965773	2.076229284	0.000280338	0.003075395	http://www.ncbi.nlm.nih.gov/gene/2200	http://www.ncbi.nlm.nih.gov/pubmed/?term=FBN1	http://genome.ucsc.edu/cgi-bin/hgTracks?clade=mammal&org=Human&db=hg19&position=FBN1	http://www.genecards.org/cgi-bin/carddisp.pl?gene=FBN1
388	RHOB	388	RHOB	-1.053107867	2.074995009	3.08E-06	9.27E-05	http://www.ncbi.nlm.nih.gov/gene/388	http://www.ncbi.nlm.nih.gov/pubmed/?term=RHOB	http://genome.ucsc.edu/cgi-bin/hgTracks?clade=mammal&org=Human&db=hg19&position=RHOB	http://www.genecards.org/cgi-bin/carddisp.pl?gene=RHOB
80198	MUS81	80198	MUS81	-1.052983156	2.074815649	0.001919259	0.013536109	http://www.ncbi.nlm.nih.gov/gene/80198	http://www.ncbi.nlm.nih.gov/pubmed/?term=MUS81	http://genome.ucsc.edu/cgi-bin/hgTracks?clade=mammal&org=Human&db=hg19&position=MUS81	http://www.genecards.org/cgi-bin/carddisp.pl?gene=MUS81
138151	NACC2	138151	NACC2	-1.050533659	2.071295888	5.73E-05	0.000924098	http://www.ncbi.nlm.nih.gov/gene/138151	http://www.ncbi.nlm.nih.gov/pubmed/?term=NACC2	http://genome.ucsc.edu/cgi-bin/hgTracks?clade=mammal&org=Human&db=hg19&position=NACC2	http://www.genecards.org/cgi-bin/carddisp.pl?gene=NACC2
9260	PDLIM7	9260	PDLIM7	-1.049516542	2.069836114	0.000657257	0.005900061	http://www.ncbi.nlm.nih.gov/gene/9260	http://www.ncbi.nlm.nih.gov/pubmed/?term=PDLIM7	http://genome.ucsc.edu/cgi-bin/hgTracks?clade=mammal&org=Human&db=hg19&position=PDLIM7	http://www.genecards.org/cgi-bin/carddisp.pl?gene=PDLIM7
83478	ARHGAP24	83478	ARHGAP24	-1.048916304	2.068975131	0.004035663	0.024194825	http://www.ncbi.nlm.nih.gov/gene/83478	http://www.ncbi.nlm.nih.gov/pubmed/?term=ARHGAP24	http://genome.ucsc.edu/cgi-bin/hgTracks?clade=mammal&org=Human&db=hg19&position=ARHGAP24	http://www.genecards.org/cgi-bin/carddisp.pl?gene=ARHGAP24
79901	CYBRD1	79901	CYBRD1	-1.047980418	2.067633408	5.05E-05	0.000846435	http://www.ncbi.nlm.nih.gov/gene/79901	http://www.ncbi.nlm.nih.gov/pubmed/?term=CYBRD1	http://genome.ucsc.edu/cgi-bin/hgTracks?clade=mammal&org=Human&db=hg19&position=CYBRD1	http://www.genecards.org/cgi-bin/carddisp.pl?gene=CYBRD1
1296	COL8A2	1296	COL8A2	-1.04571639	2.064391205	0.010253196	0.047269936	http://www.ncbi.nlm.nih.gov/gene/1296	http://www.ncbi.nlm.nih.gov/pubmed/?term=COL8A2	http://genome.ucsc.edu/cgi-bin/hgTracks?clade=mammal&org=Human&db=hg19&position=COL8A2	http://www.genecards.org/cgi-bin/carddisp.pl?gene=COL8A2
56114	PCDHGA1	56114	PCDHGA1	-1.045335113	2.063845699	1.75E-05	0.000363341	http://www.ncbi.nlm.nih.gov/gene/56114	http://www.ncbi.nlm.nih.gov/pubmed/?term=PCDHGA1	http://genome.ucsc.edu/cgi-bin/hgTracks?clade=mammal&org=Human&db=hg19&position=PCDHGA1	http://www.genecards.org/cgi-bin/carddisp.pl?gene=PCDHGA1
25878	MXRA5	25878	MXRA5	-1.042847364	2.060289919	0.000472262	0.004623855	http://www.ncbi.nlm.nih.gov/gene/25878	http://www.ncbi.nlm.nih.gov/pubmed/?term=MXRA5	http://genome.ucsc.edu/cgi-bin/hgTracks?clade=mammal&org=Human&db=hg19&position=MXRA5	http://www.genecards.org/cgi-bin/carddisp.pl?gene=MXRA5
2872	MKNK2	2872	MKNK2	-1.042783638	2.060198915	0.000896352	0.007450335	http://www.ncbi.nlm.nih.gov/gene/2872	http://www.ncbi.nlm.nih.gov/pubmed/?term=MKNK2	http://genome.ucsc.edu/cgi-bin/hgTracks?clade=mammal&org=Human&db=hg19&position=MKNK2	http://www.genecards.org/cgi-bin/carddisp.pl?gene=MKNK2
7453	WARS1	7453	WARS1	-1.042421664	2.059682073	0.00155108	0.011534207	http://www.ncbi.nlm.nih.gov/gene/7453	http://www.ncbi.nlm.nih.gov/pubmed/?term=WARS1	http://genome.ucsc.edu/cgi-bin/hgTracks?clade=mammal&org=Human&db=hg19&position=WARS1	http://www.genecards.org/cgi-bin/carddisp.pl?gene=WARS1
59342	SCPEP1	59342	SCPEP1	-1.040081962	2.056344475	8.59E-05	0.001251712	http://www.ncbi.nlm.nih.gov/gene/59342	http://www.ncbi.nlm.nih.gov/pubmed/?term=SCPEP1	http://genome.ucsc.edu/cgi-bin/hgTracks?clade=mammal&org=Human&db=hg19&position=SCPEP1	http://www.genecards.org/cgi-bin/carddisp.pl?gene=SCPEP1
10579	TACC2	10579	TACC2	-1.039261389	2.055175204	7.11E-06	0.000178335	http://www.ncbi.nlm.nih.gov/gene/10579	http://www.ncbi.nlm.nih.gov/pubmed/?term=TACC2	http://genome.ucsc.edu/cgi-bin/hgTracks?clade=mammal&org=Human&db=hg19&position=TACC2	http://www.genecards.org/cgi-bin/carddisp.pl?gene=TACC2
10161	LPAR6	10161	LPAR6	-1.039040294	2.054860269	0.000453395	0.004458829	http://www.ncbi.nlm.nih.gov/gene/10161	http://www.ncbi.nlm.nih.gov/pubmed/?term=LPAR6	http://genome.ucsc.edu/cgi-bin/hgTracks?clade=mammal&org=Human&db=hg19&position=LPAR6	http://www.genecards.org/cgi-bin/carddisp.pl?gene=LPAR6
4035	LRP1	4035	LRP1	-1.036803208	2.051676412	4.44E-07	1.96E-05	http://www.ncbi.nlm.nih.gov/gene/4035	http://www.ncbi.nlm.nih.gov/pubmed/?term=LRP1	http://genome.ucsc.edu/cgi-bin/hgTracks?clade=mammal&org=Human&db=hg19&position=LRP1	http://www.genecards.org/cgi-bin/carddisp.pl?gene=LRP1
10273	STUB1	10273	STUB1	-1.036650076	2.051458652	0.009247408	0.044121213	http://www.ncbi.nlm.nih.gov/gene/10273	http://www.ncbi.nlm.nih.gov/pubmed/?term=STUB1	http://genome.ucsc.edu/cgi-bin/hgTracks?clade=mammal&org=Human&db=hg19&position=STUB1	http://www.genecards.org/cgi-bin/carddisp.pl?gene=STUB1
23187	PHLDB1	23187	PHLDB1	-1.036508001	2.051256636	1.07E-07	6.11E-06	http://www.ncbi.nlm.nih.gov/gene/23187	http://www.ncbi.nlm.nih.gov/pubmed/?term=PHLDB1	http://genome.ucsc.edu/cgi-bin/hgTracks?clade=mammal&org=Human&db=hg19&position=PHLDB1	http://www.genecards.org/cgi-bin/carddisp.pl?gene=PHLDB1
4660	PPP1R12B	4660	PPP1R12B	-1.03640776	2.051114116	2.91E-07	1.36E-05	http://www.ncbi.nlm.nih.gov/gene/4660	http://www.ncbi.nlm.nih.gov/pubmed/?term=PPP1R12B	http://genome.ucsc.edu/cgi-bin/hgTracks?clade=mammal&org=Human&db=hg19&position=PPP1R12B	http://www.genecards.org/cgi-bin/carddisp.pl?gene=PPP1R12B
1130	LYST	1130	LYST	-1.036178846	2.050788689	0.000139007	0.001797891	http://www.ncbi.nlm.nih.gov/gene/1130	http://www.ncbi.nlm.nih.gov/pubmed/?term=LYST	http://genome.ucsc.edu/cgi-bin/hgTracks?clade=mammal&org=Human&db=hg19&position=LYST	http://www.genecards.org/cgi-bin/carddisp.pl?gene=LYST
29062	WDR91	29062	WDR91	-1.034692429	2.048676838	0.001191509	0.009429939	http://www.ncbi.nlm.nih.gov/gene/29062	http://www.ncbi.nlm.nih.gov/pubmed/?term=WDR91	http://genome.ucsc.edu/cgi-bin/hgTracks?clade=mammal&org=Human&db=hg19&position=WDR91	http://www.genecards.org/cgi-bin/carddisp.pl?gene=WDR91
54453	RIN2	54453	RIN2	-1.033494414	2.046976321	6.74E-07	2.70E-05	http://www.ncbi.nlm.nih.gov/gene/54453	http://www.ncbi.nlm.nih.gov/pubmed/?term=RIN2	http://genome.ucsc.edu/cgi-bin/hgTracks?clade=mammal&org=Human&db=hg19&position=RIN2	http://www.genecards.org/cgi-bin/carddisp.pl?gene=RIN2
79026	AHNAK	79026	AHNAK	-1.032223512	2.045173889	6.40E-08	4.09E-06	http://www.ncbi.nlm.nih.gov/gene/79026	http://www.ncbi.nlm.nih.gov/pubmed/?term=AHNAK	http://genome.ucsc.edu/cgi-bin/hgTracks?clade=mammal&org=Human&db=hg19&position=AHNAK	http://www.genecards.org/cgi-bin/carddisp.pl?gene=AHNAK
64207	IRF2BPL	64207	IRF2BPL	-1.029761299	2.041686417	0.000582655	0.005432664	http://www.ncbi.nlm.nih.gov/gene/64207	http://www.ncbi.nlm.nih.gov/pubmed/?term=IRF2BPL	http://genome.ucsc.edu/cgi-bin/hgTracks?clade=mammal&org=Human&db=hg19&position=IRF2BPL	http://www.genecards.org/cgi-bin/carddisp.pl?gene=IRF2BPL
10347	ABCA7	10347	ABCA7	-1.028311343	2.039635486	0.003637094	0.022353357	http://www.ncbi.nlm.nih.gov/gene/10347	http://www.ncbi.nlm.nih.gov/pubmed/?term=ABCA7	http://genome.ucsc.edu/cgi-bin/hgTracks?clade=mammal&org=Human&db=hg19&position=ABCA7	http://www.genecards.org/cgi-bin/carddisp.pl?gene=ABCA7
101928351	LOC101928351	101928351	LOC101928351	-1.028114578	2.039357324	0.007307518	0.036915183	http://www.ncbi.nlm.nih.gov/gene/101928351	http://www.ncbi.nlm.nih.gov/pubmed/?term=LOC101928351	http://genome.ucsc.edu/cgi-bin/hgTracks?clade=mammal&org=Human&db=hg19&position=LOC101928351	http://www.genecards.org/cgi-bin/carddisp.pl?gene=LOC101928351
558	AXL	558	AXL	-1.027529098	2.038529873	0.000542694	0.005154039	http://www.ncbi.nlm.nih.gov/gene/558	http://www.ncbi.nlm.nih.gov/pubmed/?term=AXL	http://genome.ucsc.edu/cgi-bin/hgTracks?clade=mammal&org=Human&db=hg19&position=AXL	http://www.genecards.org/cgi-bin/carddisp.pl?gene=AXL
23677	SH3BP4	23677	SH3BP4	-1.02612521	2.036547141	0.000311777	0.003364758	http://www.ncbi.nlm.nih.gov/gene/23677	http://www.ncbi.nlm.nih.gov/pubmed/?term=SH3BP4	http://genome.ucsc.edu/cgi-bin/hgTracks?clade=mammal&org=Human&db=hg19&position=SH3BP4	http://www.genecards.org/cgi-bin/carddisp.pl?gene=SH3BP4
54472	TOLLIP	54472	TOLLIP	-1.024479977	2.034226011	0.00384177	0.023315877	http://www.ncbi.nlm.nih.gov/gene/54472	http://www.ncbi.nlm.nih.gov/pubmed/?term=TOLLIP	http://genome.ucsc.edu/cgi-bin/hgTracks?clade=mammal&org=Human&db=hg19&position=TOLLIP	http://www.genecards.org/cgi-bin/carddisp.pl?gene=TOLLIP
79073	TMEM109	79073	TMEM109	-1.024084619	2.033668625	0.001343264	0.010302106	http://www.ncbi.nlm.nih.gov/gene/79073	http://www.ncbi.nlm.nih.gov/pubmed/?term=TMEM109	http://genome.ucsc.edu/cgi-bin/hgTracks?clade=mammal&org=Human&db=hg19&position=TMEM109	http://www.genecards.org/cgi-bin/carddisp.pl?gene=TMEM109
693197	MIR612	693197	MIR612	-1.023119495	2.03230861	0.004191485	0.024784258	http://www.ncbi.nlm.nih.gov/gene/693197	http://www.ncbi.nlm.nih.gov/pubmed/?term=MIR612	http://genome.ucsc.edu/cgi-bin/hgTracks?clade=mammal&org=Human&db=hg19&position=MIR612	http://www.genecards.org/cgi-bin/carddisp.pl?gene=MIR612
7132	TNFRSF1A	7132	TNFRSF1A	-1.022518689	2.031462438	0.000445256	0.004398304	http://www.ncbi.nlm.nih.gov/gene/7132	http://www.ncbi.nlm.nih.gov/pubmed/?term=TNFRSF1A	http://genome.ucsc.edu/cgi-bin/hgTracks?clade=mammal&org=Human&db=hg19&position=TNFRSF1A	http://www.genecards.org/cgi-bin/carddisp.pl?gene=TNFRSF1A
1284	COL4A2	1284	COL4A2	-1.020185462	2.028179671	7.93E-05	0.001183685	http://www.ncbi.nlm.nih.gov/gene/1284	http://www.ncbi.nlm.nih.gov/pubmed/?term=COL4A2	http://genome.ucsc.edu/cgi-bin/hgTracks?clade=mammal&org=Human&db=hg19&position=COL4A2	http://www.genecards.org/cgi-bin/carddisp.pl?gene=COL4A2
114907	FBXO32	114907	FBXO32	-1.018749591	2.026162088	2.00E-05	0.000406836	http://www.ncbi.nlm.nih.gov/gene/114907	http://www.ncbi.nlm.nih.gov/pubmed/?term=FBXO32	http://genome.ucsc.edu/cgi-bin/hgTracks?clade=mammal&org=Human&db=hg19&position=FBXO32	http://www.genecards.org/cgi-bin/carddisp.pl?gene=FBXO32
2530	FUT8	2530	FUT8	-1.017772011	2.024789612	0.006296627	0.03334017	http://www.ncbi.nlm.nih.gov/gene/2530	http://www.ncbi.nlm.nih.gov/pubmed/?term=FUT8	http://genome.ucsc.edu/cgi-bin/hgTracks?clade=mammal&org=Human&db=hg19&position=FUT8	http://www.genecards.org/cgi-bin/carddisp.pl?gene=FUT8
1287	COL4A5	1287	COL4A5	-1.017275178	2.024092438	0.000109597	0.001496107	http://www.ncbi.nlm.nih.gov/gene/1287	http://www.ncbi.nlm.nih.gov/pubmed/?term=COL4A5	http://genome.ucsc.edu/cgi-bin/hgTracks?clade=mammal&org=Human&db=hg19&position=COL4A5	http://www.genecards.org/cgi-bin/carddisp.pl?gene=COL4A5
90102	PHLDB2	90102	PHLDB2	-1.012970239	2.018061637	0.003599032	0.02221575	http://www.ncbi.nlm.nih.gov/gene/90102	http://www.ncbi.nlm.nih.gov/pubmed/?term=PHLDB2	http://genome.ucsc.edu/cgi-bin/hgTracks?clade=mammal&org=Human&db=hg19&position=PHLDB2	http://www.genecards.org/cgi-bin/carddisp.pl?gene=PHLDB2
781	CACNA2D1	781	CACNA2D1	-1.010557867	2.014689998	0.009194832	0.043913249	http://www.ncbi.nlm.nih.gov/gene/781	http://www.ncbi.nlm.nih.gov/pubmed/?term=CACNA2D1	http://genome.ucsc.edu/cgi-bin/hgTracks?clade=mammal&org=Human&db=hg19&position=CACNA2D1	http://www.genecards.org/cgi-bin/carddisp.pl?gene=CACNA2D1
9414	TJP2	9414	TJP2	-1.010417623	2.014494159	0.000205355	0.002408452	http://www.ncbi.nlm.nih.gov/gene/9414	http://www.ncbi.nlm.nih.gov/pubmed/?term=TJP2	http://genome.ucsc.edu/cgi-bin/hgTracks?clade=mammal&org=Human&db=hg19&position=TJP2	http://www.genecards.org/cgi-bin/carddisp.pl?gene=TJP2
2308	FOXO1	2308	FOXO1	-1.009494371	2.013205398	0.000668339	0.005971936	http://www.ncbi.nlm.nih.gov/gene/2308	http://www.ncbi.nlm.nih.gov/pubmed/?term=FOXO1	http://genome.ucsc.edu/cgi-bin/hgTracks?clade=mammal&org=Human&db=hg19&position=FOXO1	http://www.genecards.org/cgi-bin/carddisp.pl?gene=FOXO1
84133	ZNRF3	84133	ZNRF3	-1.00657823	2.009140186	0.00137369	0.010424987	http://www.ncbi.nlm.nih.gov/gene/84133	http://www.ncbi.nlm.nih.gov/pubmed/?term=ZNRF3	http://genome.ucsc.edu/cgi-bin/hgTracks?clade=mammal&org=Human&db=hg19&position=ZNRF3	http://www.genecards.org/cgi-bin/carddisp.pl?gene=ZNRF3
3486	IGFBP3	3486	IGFBP3	-1.005537689	2.007691619	0.002655094	0.017441763	http://www.ncbi.nlm.nih.gov/gene/3486	http://www.ncbi.nlm.nih.gov/pubmed/?term=IGFBP3	http://genome.ucsc.edu/cgi-bin/hgTracks?clade=mammal&org=Human&db=hg19&position=IGFBP3	http://www.genecards.org/cgi-bin/carddisp.pl?gene=IGFBP3
3918	LAMC2	3918	LAMC2	-1.002155121	2.002989864	0.003764623	0.023024118	http://www.ncbi.nlm.nih.gov/gene/3918	http://www.ncbi.nlm.nih.gov/pubmed/?term=LAMC2	http://genome.ucsc.edu/cgi-bin/hgTracks?clade=mammal&org=Human&db=hg19&position=LAMC2	http://www.genecards.org/cgi-bin/carddisp.pl?gene=LAMC2
9510	ADAMTS1	9510	ADAMTS1	-1.001657916	2.002299681	0.001826512	0.013014634	http://www.ncbi.nlm.nih.gov/gene/9510	http://www.ncbi.nlm.nih.gov/pubmed/?term=ADAMTS1	http://genome.ucsc.edu/cgi-bin/hgTracks?clade=mammal&org=Human&db=hg19&position=ADAMTS1	http://www.genecards.org/cgi-bin/carddisp.pl?gene=ADAMTS1
9145	SYNGR1	9145	SYNGR1	-1.001545899	2.00214422	0.001130133	0.009059457	http://www.ncbi.nlm.nih.gov/gene/9145	http://www.ncbi.nlm.nih.gov/pubmed/?term=SYNGR1	http://genome.ucsc.edu/cgi-bin/hgTracks?clade=mammal&org=Human&db=hg19&position=SYNGR1	http://www.genecards.org/cgi-bin/carddisp.pl?gene=SYNGR1
51102	MECR	51102	MECR	1.000582408	0.499798193	0.00127933	0.009959003	http://www.ncbi.nlm.nih.gov/gene/51102	http://www.ncbi.nlm.nih.gov/pubmed/?term=MECR	http://genome.ucsc.edu/cgi-bin/hgTracks?clade=mammal&org=Human&db=hg19&position=MECR	http://www.genecards.org/cgi-bin/carddisp.pl?gene=MECR
22996	TTC39A	22996	TTC39A	1.001266795	0.499561155	0.002828243	0.018290039	http://www.ncbi.nlm.nih.gov/gene/22996	http://www.ncbi.nlm.nih.gov/pubmed/?term=TTC39A	http://genome.ucsc.edu/cgi-bin/hgTracks?clade=mammal&org=Human&db=hg19&position=TTC39A	http://www.genecards.org/cgi-bin/carddisp.pl?gene=TTC39A
51361	HOOK1	51361	HOOK1	1.002463203	0.499147047	0.000184358	0.002224347	http://www.ncbi.nlm.nih.gov/gene/51361	http://www.ncbi.nlm.nih.gov/pubmed/?term=HOOK1	http://genome.ucsc.edu/cgi-bin/hgTracks?clade=mammal&org=Human&db=hg19&position=HOOK1	http://www.genecards.org/cgi-bin/carddisp.pl?gene=HOOK1
105370256	LOC105370256	105370256	LOC105370256	1.004055494	0.498596447	0.006549627	0.034165162	http://www.ncbi.nlm.nih.gov/gene/105370256	http://www.ncbi.nlm.nih.gov/pubmed/?term=LOC105370256	http://genome.ucsc.edu/cgi-bin/hgTracks?clade=mammal&org=Human&db=hg19&position=LOC105370256	http://www.genecards.org/cgi-bin/carddisp.pl?gene=LOC105370256
4232	MEST	4232	MEST	1.006317083	0.497815452	0.005016145	0.028185495	http://www.ncbi.nlm.nih.gov/gene/4232	http://www.ncbi.nlm.nih.gov/pubmed/?term=MEST	http://genome.ucsc.edu/cgi-bin/hgTracks?clade=mammal&org=Human&db=hg19&position=MEST	http://www.genecards.org/cgi-bin/carddisp.pl?gene=MEST
7227	TRPS1	7227	TRPS1	1.007358629	0.497456186	2.03E-06	6.58E-05	http://www.ncbi.nlm.nih.gov/gene/7227	http://www.ncbi.nlm.nih.gov/pubmed/?term=TRPS1	http://genome.ucsc.edu/cgi-bin/hgTracks?clade=mammal&org=Human&db=hg19&position=TRPS1	http://www.genecards.org/cgi-bin/carddisp.pl?gene=TRPS1
9939	RBM8A	9939	RBM8A	1.009263247	0.496799888	0.001569179	0.011603897	http://www.ncbi.nlm.nih.gov/gene/9939	http://www.ncbi.nlm.nih.gov/pubmed/?term=RBM8A	http://genome.ucsc.edu/cgi-bin/hgTracks?clade=mammal&org=Human&db=hg19&position=RBM8A	http://www.genecards.org/cgi-bin/carddisp.pl?gene=RBM8A
83990	BRIP1	83990	BRIP1	1.010358017	0.496423041	0.005241563	0.029111036	http://www.ncbi.nlm.nih.gov/gene/83990	http://www.ncbi.nlm.nih.gov/pubmed/?term=BRIP1	http://genome.ucsc.edu/cgi-bin/hgTracks?clade=mammal&org=Human&db=hg19&position=BRIP1	http://www.genecards.org/cgi-bin/carddisp.pl?gene=BRIP1
191	AHCY	191	AHCY	1.014500836	0.494999565	0.001473365	0.011067717	http://www.ncbi.nlm.nih.gov/gene/191	http://www.ncbi.nlm.nih.gov/pubmed/?term=AHCY	http://genome.ucsc.edu/cgi-bin/hgTracks?clade=mammal&org=Human&db=hg19&position=AHCY	http://www.genecards.org/cgi-bin/carddisp.pl?gene=AHCY
286467	FIRRE	286467	FIRRE	1.015481408	0.494663238	0.009465144	0.044739713	http://www.ncbi.nlm.nih.gov/gene/286467	http://www.ncbi.nlm.nih.gov/pubmed/?term=FIRRE	http://genome.ucsc.edu/cgi-bin/hgTracks?clade=mammal&org=Human&db=hg19&position=FIRRE	http://www.genecards.org/cgi-bin/carddisp.pl?gene=FIRRE
7748	ZNF195	7748	ZNF195	1.016108641	0.494448223	4.07E-05	0.000712665	http://www.ncbi.nlm.nih.gov/gene/7748	http://www.ncbi.nlm.nih.gov/pubmed/?term=ZNF195	http://genome.ucsc.edu/cgi-bin/hgTracks?clade=mammal&org=Human&db=hg19&position=ZNF195	http://www.genecards.org/cgi-bin/carddisp.pl?gene=ZNF195
57568	SIPA1L2	57568	SIPA1L2	1.017152126	0.494090723	1.50E-05	0.000321578	http://www.ncbi.nlm.nih.gov/gene/57568	http://www.ncbi.nlm.nih.gov/pubmed/?term=SIPA1L2	http://genome.ucsc.edu/cgi-bin/hgTracks?clade=mammal&org=Human&db=hg19&position=SIPA1L2	http://www.genecards.org/cgi-bin/carddisp.pl?gene=SIPA1L2
9886	RHOBTB1	9886	RHOBTB1	1.017270514	0.49405018	0.000642817	0.005814224	http://www.ncbi.nlm.nih.gov/gene/9886	http://www.ncbi.nlm.nih.gov/pubmed/?term=RHOBTB1	http://genome.ucsc.edu/cgi-bin/hgTracks?clade=mammal&org=Human&db=hg19&position=RHOBTB1	http://www.genecards.org/cgi-bin/carddisp.pl?gene=RHOBTB1
10528	NOP56	10528	NOP56	1.021040116	0.492760966	9.51E-05	0.001353824	http://www.ncbi.nlm.nih.gov/gene/10528	http://www.ncbi.nlm.nih.gov/pubmed/?term=NOP56	http://genome.ucsc.edu/cgi-bin/hgTracks?clade=mammal&org=Human&db=hg19&position=NOP56	http://www.genecards.org/cgi-bin/carddisp.pl?gene=NOP56
5046	PCSK6	5046	PCSK6	1.029906749	0.489741803	0.000867682	0.007274087	http://www.ncbi.nlm.nih.gov/gene/5046	http://www.ncbi.nlm.nih.gov/pubmed/?term=PCSK6	http://genome.ucsc.edu/cgi-bin/hgTracks?clade=mammal&org=Human&db=hg19&position=PCSK6	http://www.genecards.org/cgi-bin/carddisp.pl?gene=PCSK6
3925	STMN1	3925	STMN1	1.034962754	0.48802848	1.27E-05	0.000284737	http://www.ncbi.nlm.nih.gov/gene/3925	http://www.ncbi.nlm.nih.gov/pubmed/?term=STMN1	http://genome.ucsc.edu/cgi-bin/hgTracks?clade=mammal&org=Human&db=hg19&position=STMN1	http://www.genecards.org/cgi-bin/carddisp.pl?gene=STMN1
152007	GLIPR2	152007	GLIPR2	1.034963133	0.488028352	0.000705019	0.006224389	http://www.ncbi.nlm.nih.gov/gene/152007	http://www.ncbi.nlm.nih.gov/pubmed/?term=GLIPR2	http://genome.ucsc.edu/cgi-bin/hgTracks?clade=mammal&org=Human&db=hg19&position=GLIPR2	http://www.genecards.org/cgi-bin/carddisp.pl?gene=GLIPR2
54879	ST7L	54879	ST7L	1.035976985	0.487685511	0.00021236	0.002472448	http://www.ncbi.nlm.nih.gov/gene/54879	http://www.ncbi.nlm.nih.gov/pubmed/?term=ST7L	http://genome.ucsc.edu/cgi-bin/hgTracks?clade=mammal&org=Human&db=hg19&position=ST7L	http://www.genecards.org/cgi-bin/carddisp.pl?gene=ST7L
2001	ELF5	2001	ELF5	1.036334417	0.4875647	0.005564029	0.03039658	http://www.ncbi.nlm.nih.gov/gene/2001	http://www.ncbi.nlm.nih.gov/pubmed/?term=ELF5	http://genome.ucsc.edu/cgi-bin/hgTracks?clade=mammal&org=Human&db=hg19&position=ELF5	http://www.genecards.org/cgi-bin/carddisp.pl?gene=ELF5
646851	FAM227A	646851	FAM227A	1.045780726	0.48438271	0.000175005	0.002130828	http://www.ncbi.nlm.nih.gov/gene/646851	http://www.ncbi.nlm.nih.gov/pubmed/?term=FAM227A	http://genome.ucsc.edu/cgi-bin/hgTracks?clade=mammal&org=Human&db=hg19&position=FAM227A	http://www.genecards.org/cgi-bin/carddisp.pl?gene=FAM227A
23108	RAP1GAP2	23108	RAP1GAP2	1.048340301	0.483524098	0.000580646	0.005421538	http://www.ncbi.nlm.nih.gov/gene/23108	http://www.ncbi.nlm.nih.gov/pubmed/?term=RAP1GAP2	http://genome.ucsc.edu/cgi-bin/hgTracks?clade=mammal&org=Human&db=hg19&position=RAP1GAP2	http://www.genecards.org/cgi-bin/carddisp.pl?gene=RAP1GAP2
11073	TOPBP1	11073	TOPBP1	1.049414652	0.48316416	8.80E-06	0.000210418	http://www.ncbi.nlm.nih.gov/gene/11073	http://www.ncbi.nlm.nih.gov/pubmed/?term=TOPBP1	http://genome.ucsc.edu/cgi-bin/hgTracks?clade=mammal&org=Human&db=hg19&position=TOPBP1	http://www.genecards.org/cgi-bin/carddisp.pl?gene=TOPBP1
112268256	LOC112268256	112268256	LOC112268256	1.051281322	0.482539409	0.002376022	0.015923181	http://www.ncbi.nlm.nih.gov/gene/112268256	http://www.ncbi.nlm.nih.gov/pubmed/?term=LOC112268256	http://genome.ucsc.edu/cgi-bin/hgTracks?clade=mammal&org=Human&db=hg19&position=LOC112268256	http://www.genecards.org/cgi-bin/carddisp.pl?gene=LOC112268256
9266	CYTH2	9266	CYTH2	1.053397279	0.481832202	6.23E-07	2.57E-05	http://www.ncbi.nlm.nih.gov/gene/9266	http://www.ncbi.nlm.nih.gov/pubmed/?term=CYTH2	http://genome.ucsc.edu/cgi-bin/hgTracks?clade=mammal&org=Human&db=hg19&position=CYTH2	http://www.genecards.org/cgi-bin/carddisp.pl?gene=CYTH2
9770	RASSF2	9770	RASSF2	1.05474175	0.481383384	0.000218883	0.002530665	http://www.ncbi.nlm.nih.gov/gene/9770	http://www.ncbi.nlm.nih.gov/pubmed/?term=RASSF2	http://genome.ucsc.edu/cgi-bin/hgTracks?clade=mammal&org=Human&db=hg19&position=RASSF2	http://www.genecards.org/cgi-bin/carddisp.pl?gene=RASSF2
152100	CMC1	152100	CMC1	1.055824418	0.481022266	4.59E-05	0.000782662	http://www.ncbi.nlm.nih.gov/gene/152100	http://www.ncbi.nlm.nih.gov/pubmed/?term=CMC1	http://genome.ucsc.edu/cgi-bin/hgTracks?clade=mammal&org=Human&db=hg19&position=CMC1	http://www.genecards.org/cgi-bin/carddisp.pl?gene=CMC1
55691	FRMD4A	55691	FRMD4A	1.066466928	0.477486905	8.32E-10	1.23E-07	http://www.ncbi.nlm.nih.gov/gene/55691	http://www.ncbi.nlm.nih.gov/pubmed/?term=FRMD4A	http://genome.ucsc.edu/cgi-bin/hgTracks?clade=mammal&org=Human&db=hg19&position=FRMD4A	http://www.genecards.org/cgi-bin/carddisp.pl?gene=FRMD4A
2181	ACSL3	2181	ACSL3	1.072350232	0.47554368	2.55E-06	7.90E-05	http://www.ncbi.nlm.nih.gov/gene/2181	http://www.ncbi.nlm.nih.gov/pubmed/?term=ACSL3	http://genome.ucsc.edu/cgi-bin/hgTracks?clade=mammal&org=Human&db=hg19&position=ACSL3	http://www.genecards.org/cgi-bin/carddisp.pl?gene=ACSL3
54058	C21orf58	54058	C21orf58	1.075513872	0.474502018	1.72E-05	0.000358382	http://www.ncbi.nlm.nih.gov/gene/54058	http://www.ncbi.nlm.nih.gov/pubmed/?term=C21orf58	http://genome.ucsc.edu/cgi-bin/hgTracks?clade=mammal&org=Human&db=hg19&position=C21orf58	http://www.genecards.org/cgi-bin/carddisp.pl?gene=C21orf58
100288122	LDLRAD4-AS1	100288122	LDLRAD4-AS1	1.076730732	0.474101962	2.92E-05	0.000557378	http://www.ncbi.nlm.nih.gov/gene/100288122	http://www.ncbi.nlm.nih.gov/pubmed/?term=LDLRAD4-AS1	http://genome.ucsc.edu/cgi-bin/hgTracks?clade=mammal&org=Human&db=hg19&position=LDLRAD4-AS1	http://www.genecards.org/cgi-bin/carddisp.pl?gene=LDLRAD4-AS1
3945	LDHB	3945	LDHB	1.081498277	0.472537826	6.94E-07	2.76E-05	http://www.ncbi.nlm.nih.gov/gene/3945	http://www.ncbi.nlm.nih.gov/pubmed/?term=LDHB	http://genome.ucsc.edu/cgi-bin/hgTracks?clade=mammal&org=Human&db=hg19&position=LDHB	http://www.genecards.org/cgi-bin/carddisp.pl?gene=LDHB
3646	EIF3E	3646	EIF3E	1.082742111	0.472130598	2.11E-06	6.74E-05	http://www.ncbi.nlm.nih.gov/gene/3646	http://www.ncbi.nlm.nih.gov/pubmed/?term=EIF3E	http://genome.ucsc.edu/cgi-bin/hgTracks?clade=mammal&org=Human&db=hg19&position=EIF3E	http://www.genecards.org/cgi-bin/carddisp.pl?gene=EIF3E
705	BYSL	705	BYSL	1.083439468	0.471902439	0.001594361	0.011763941	http://www.ncbi.nlm.nih.gov/gene/705	http://www.ncbi.nlm.nih.gov/pubmed/?term=BYSL	http://genome.ucsc.edu/cgi-bin/hgTracks?clade=mammal&org=Human&db=hg19&position=BYSL	http://www.genecards.org/cgi-bin/carddisp.pl?gene=BYSL
259266	ASPM	259266	ASPM	1.086653742	0.470852227	0.001815266	0.012948377	http://www.ncbi.nlm.nih.gov/gene/259266	http://www.ncbi.nlm.nih.gov/pubmed/?term=ASPM	http://genome.ucsc.edu/cgi-bin/hgTracks?clade=mammal&org=Human&db=hg19&position=ASPM	http://www.genecards.org/cgi-bin/carddisp.pl?gene=ASPM
3595	IL12RB2	3595	IL12RB2	1.087214022	0.470669404	0.004105292	0.02445518	http://www.ncbi.nlm.nih.gov/gene/3595	http://www.ncbi.nlm.nih.gov/pubmed/?term=IL12RB2	http://genome.ucsc.edu/cgi-bin/hgTracks?clade=mammal&org=Human&db=hg19&position=IL12RB2	http://www.genecards.org/cgi-bin/carddisp.pl?gene=IL12RB2
7913	DEK	7913	DEK	1.091100267	0.469403249	3.94E-08	2.73E-06	http://www.ncbi.nlm.nih.gov/gene/7913	http://www.ncbi.nlm.nih.gov/pubmed/?term=DEK	http://genome.ucsc.edu/cgi-bin/hgTracks?clade=mammal&org=Human&db=hg19&position=DEK	http://www.genecards.org/cgi-bin/carddisp.pl?gene=DEK
50804	MYEF2	50804	MYEF2	1.094671372	0.468242772	8.63E-05	0.001252556	http://www.ncbi.nlm.nih.gov/gene/50804	http://www.ncbi.nlm.nih.gov/pubmed/?term=MYEF2	http://genome.ucsc.edu/cgi-bin/hgTracks?clade=mammal&org=Human&db=hg19&position=MYEF2	http://www.genecards.org/cgi-bin/carddisp.pl?gene=MYEF2
4067	LYN	4067	LYN	1.105423193	0.464766119	0.004091483	0.024416676	http://www.ncbi.nlm.nih.gov/gene/4067	http://www.ncbi.nlm.nih.gov/pubmed/?term=LYN	http://genome.ucsc.edu/cgi-bin/hgTracks?clade=mammal&org=Human&db=hg19&position=LYN	http://www.genecards.org/cgi-bin/carddisp.pl?gene=LYN
85415	RHPN2	85415	RHPN2	1.10689581	0.464291956	0.004947698	0.028027424	http://www.ncbi.nlm.nih.gov/gene/85415	http://www.ncbi.nlm.nih.gov/pubmed/?term=RHPN2	http://genome.ucsc.edu/cgi-bin/hgTracks?clade=mammal&org=Human&db=hg19&position=RHPN2	http://www.genecards.org/cgi-bin/carddisp.pl?gene=RHPN2
51091	SEPSECS	51091	SEPSECS	1.119990861	0.46009674	6.76E-05	0.001050499	http://www.ncbi.nlm.nih.gov/gene/51091	http://www.ncbi.nlm.nih.gov/pubmed/?term=SEPSECS	http://genome.ucsc.edu/cgi-bin/hgTracks?clade=mammal&org=Human&db=hg19&position=SEPSECS	http://www.genecards.org/cgi-bin/carddisp.pl?gene=SEPSECS
10046	MAMLD1	10046	MAMLD1	1.121576718	0.459591265	0.000137131	0.00177709	http://www.ncbi.nlm.nih.gov/gene/10046	http://www.ncbi.nlm.nih.gov/pubmed/?term=MAMLD1	http://genome.ucsc.edu/cgi-bin/hgTracks?clade=mammal&org=Human&db=hg19&position=MAMLD1	http://www.genecards.org/cgi-bin/carddisp.pl?gene=MAMLD1
3930	LBR	3930	LBR	1.126344542	0.458074913	0.000589365	0.005479863	http://www.ncbi.nlm.nih.gov/gene/3930	http://www.ncbi.nlm.nih.gov/pubmed/?term=LBR	http://genome.ucsc.edu/cgi-bin/hgTracks?clade=mammal&org=Human&db=hg19&position=LBR	http://www.genecards.org/cgi-bin/carddisp.pl?gene=LBR
25805	BAMBI	25805	BAMBI	1.126810679	0.457926932	0.001660336	0.012169697	http://www.ncbi.nlm.nih.gov/gene/25805	http://www.ncbi.nlm.nih.gov/pubmed/?term=BAMBI	http://genome.ucsc.edu/cgi-bin/hgTracks?clade=mammal&org=Human&db=hg19&position=BAMBI	http://www.genecards.org/cgi-bin/carddisp.pl?gene=BAMBI
65009	NDRG4	65009	NDRG4	1.128049511	0.457533882	3.88E-05	0.000690855	http://www.ncbi.nlm.nih.gov/gene/65009	http://www.ncbi.nlm.nih.gov/pubmed/?term=NDRG4	http://genome.ucsc.edu/cgi-bin/hgTracks?clade=mammal&org=Human&db=hg19&position=NDRG4	http://www.genecards.org/cgi-bin/carddisp.pl?gene=NDRG4
105376426	LOC105376426	105376426	LOC105376426	1.133010612	0.455963229	0.000629387	0.005755388	http://www.ncbi.nlm.nih.gov/gene/105376426	http://www.ncbi.nlm.nih.gov/pubmed/?term=LOC105376426	http://genome.ucsc.edu/cgi-bin/hgTracks?clade=mammal&org=Human&db=hg19&position=LOC105376426	http://www.genecards.org/cgi-bin/carddisp.pl?gene=LOC105376426
80303	EFHD1	80303	EFHD1	1.139750484	0.453838063	6.25E-05	0.000986443	http://www.ncbi.nlm.nih.gov/gene/80303	http://www.ncbi.nlm.nih.gov/pubmed/?term=EFHD1	http://genome.ucsc.edu/cgi-bin/hgTracks?clade=mammal&org=Human&db=hg19&position=EFHD1	http://www.genecards.org/cgi-bin/carddisp.pl?gene=EFHD1
729085	GASK1A	729085	GASK1A	1.140037958	0.453747639	0.000266555	0.00297325	http://www.ncbi.nlm.nih.gov/gene/729085	http://www.ncbi.nlm.nih.gov/pubmed/?term=GASK1A	http://genome.ucsc.edu/cgi-bin/hgTracks?clade=mammal&org=Human&db=hg19&position=GASK1A	http://www.genecards.org/cgi-bin/carddisp.pl?gene=GASK1A
105369782	LOC105369782	105369782	LOC105369782	1.14447381	0.452354645	3.47E-05	0.000643236	http://www.ncbi.nlm.nih.gov/gene/105369782	http://www.ncbi.nlm.nih.gov/pubmed/?term=LOC105369782	http://genome.ucsc.edu/cgi-bin/hgTracks?clade=mammal&org=Human&db=hg19&position=LOC105369782	http://www.genecards.org/cgi-bin/carddisp.pl?gene=LOC105369782
51263	MRPL30	51263	MRPL30	1.147668278	0.451354133	0.000380052	0.003881085	http://www.ncbi.nlm.nih.gov/gene/51263	http://www.ncbi.nlm.nih.gov/pubmed/?term=MRPL30	http://genome.ucsc.edu/cgi-bin/hgTracks?clade=mammal&org=Human&db=hg19&position=MRPL30	http://www.genecards.org/cgi-bin/carddisp.pl?gene=MRPL30
8507	ENC1	8507	ENC1	1.15656818	0.448578326	1.77E-08	1.51E-06	http://www.ncbi.nlm.nih.gov/gene/8507	http://www.ncbi.nlm.nih.gov/pubmed/?term=ENC1	http://genome.ucsc.edu/cgi-bin/hgTracks?clade=mammal&org=Human&db=hg19&position=ENC1	http://www.genecards.org/cgi-bin/carddisp.pl?gene=ENC1
4288	MKI67	4288	MKI67	1.16919642	0.444668952	8.46E-06	0.000203756	http://www.ncbi.nlm.nih.gov/gene/4288	http://www.ncbi.nlm.nih.gov/pubmed/?term=MKI67	http://genome.ucsc.edu/cgi-bin/hgTracks?clade=mammal&org=Human&db=hg19&position=MKI67	http://www.genecards.org/cgi-bin/carddisp.pl?gene=MKI67
221264	AK9	221264	AK9	1.176146454	0.442531957	9.06E-06	0.000214266	http://www.ncbi.nlm.nih.gov/gene/221264	http://www.ncbi.nlm.nih.gov/pubmed/?term=AK9	http://genome.ucsc.edu/cgi-bin/hgTracks?clade=mammal&org=Human&db=hg19&position=AK9	http://www.genecards.org/cgi-bin/carddisp.pl?gene=AK9
253714	MMS22L	253714	MMS22L	1.182185098	0.440683536	3.43E-06	9.90E-05	http://www.ncbi.nlm.nih.gov/gene/253714	http://www.ncbi.nlm.nih.gov/pubmed/?term=MMS22L	http://genome.ucsc.edu/cgi-bin/hgTracks?clade=mammal&org=Human&db=hg19&position=MMS22L	http://www.genecards.org/cgi-bin/carddisp.pl?gene=MMS22L
80319	CXXC4	80319	CXXC4	1.183712308	0.440217283	0.000850237	0.007173068	http://www.ncbi.nlm.nih.gov/gene/80319	http://www.ncbi.nlm.nih.gov/pubmed/?term=CXXC4	http://genome.ucsc.edu/cgi-bin/hgTracks?clade=mammal&org=Human&db=hg19&position=CXXC4	http://www.genecards.org/cgi-bin/carddisp.pl?gene=CXXC4
92312	MEX3A	92312	MEX3A	1.187019426	0.43920932	4.92E-06	0.000133515	http://www.ncbi.nlm.nih.gov/gene/92312	http://www.ncbi.nlm.nih.gov/pubmed/?term=MEX3A	http://genome.ucsc.edu/cgi-bin/hgTracks?clade=mammal&org=Human&db=hg19&position=MEX3A	http://www.genecards.org/cgi-bin/carddisp.pl?gene=MEX3A
105376224	LOC105376224	105376224	LOC105376224	1.187401333	0.439093069	0.007195093	0.036541618	http://www.ncbi.nlm.nih.gov/gene/105376224	http://www.ncbi.nlm.nih.gov/pubmed/?term=LOC105376224	http://genome.ucsc.edu/cgi-bin/hgTracks?clade=mammal&org=Human&db=hg19&position=LOC105376224	http://www.genecards.org/cgi-bin/carddisp.pl?gene=LOC105376224
51203	NUSAP1	51203	NUSAP1	1.189392921	0.438487335	0.007540398	0.038004976	http://www.ncbi.nlm.nih.gov/gene/51203	http://www.ncbi.nlm.nih.gov/pubmed/?term=NUSAP1	http://genome.ucsc.edu/cgi-bin/hgTracks?clade=mammal&org=Human&db=hg19&position=NUSAP1	http://www.genecards.org/cgi-bin/carddisp.pl?gene=NUSAP1
9972	NUP153	9972	NUP153	1.191872944	0.437734214	2.43E-09	2.94E-07	http://www.ncbi.nlm.nih.gov/gene/9972	http://www.ncbi.nlm.nih.gov/pubmed/?term=NUP153	http://genome.ucsc.edu/cgi-bin/hgTracks?clade=mammal&org=Human&db=hg19&position=NUP153	http://www.genecards.org/cgi-bin/carddisp.pl?gene=NUP153
79915	ATAD5	79915	ATAD5	1.193332786	0.437291501	1.16E-05	0.000267689	http://www.ncbi.nlm.nih.gov/gene/79915	http://www.ncbi.nlm.nih.gov/pubmed/?term=ATAD5	http://genome.ucsc.edu/cgi-bin/hgTracks?clade=mammal&org=Human&db=hg19&position=ATAD5	http://www.genecards.org/cgi-bin/carddisp.pl?gene=ATAD5
57820	CCNB1IP1	57820	CCNB1IP1	1.204004865	0.43406865	3.59E-05	0.000650859	http://www.ncbi.nlm.nih.gov/gene/57820	http://www.ncbi.nlm.nih.gov/pubmed/?term=CCNB1IP1	http://genome.ucsc.edu/cgi-bin/hgTracks?clade=mammal&org=Human&db=hg19&position=CCNB1IP1	http://www.genecards.org/cgi-bin/carddisp.pl?gene=CCNB1IP1
283316	CD163L1	283316	CD163L1	1.210698053	0.432059512	0.00686623	0.035351065	http://www.ncbi.nlm.nih.gov/gene/283316	http://www.ncbi.nlm.nih.gov/pubmed/?term=CD163L1	http://genome.ucsc.edu/cgi-bin/hgTracks?clade=mammal&org=Human&db=hg19&position=CD163L1	http://www.genecards.org/cgi-bin/carddisp.pl?gene=CD163L1
2967	GTF2H3	2967	GTF2H3	1.219358946	0.42947351	0.002181025	0.014963315	http://www.ncbi.nlm.nih.gov/gene/2967	http://www.ncbi.nlm.nih.gov/pubmed/?term=GTF2H3	http://genome.ucsc.edu/cgi-bin/hgTracks?clade=mammal&org=Human&db=hg19&position=GTF2H3	http://www.genecards.org/cgi-bin/carddisp.pl?gene=GTF2H3
8869	ST3GAL5	8869	ST3GAL5	1.221244936	0.42891244	0.000779266	0.006684594	http://www.ncbi.nlm.nih.gov/gene/8869	http://www.ncbi.nlm.nih.gov/pubmed/?term=ST3GAL5	http://genome.ucsc.edu/cgi-bin/hgTracks?clade=mammal&org=Human&db=hg19&position=ST3GAL5	http://www.genecards.org/cgi-bin/carddisp.pl?gene=ST3GAL5
81611	ANP32E	81611	ANP32E	1.222169028	0.428637796	3.94E-07	1.76E-05	http://www.ncbi.nlm.nih.gov/gene/81611	http://www.ncbi.nlm.nih.gov/pubmed/?term=ANP32E	http://genome.ucsc.edu/cgi-bin/hgTracks?clade=mammal&org=Human&db=hg19&position=ANP32E	http://www.genecards.org/cgi-bin/carddisp.pl?gene=ANP32E
145864	HAPLN3	145864	HAPLN3	1.23779746	0.424019506	0.002255788	0.015333823	http://www.ncbi.nlm.nih.gov/gene/145864	http://www.ncbi.nlm.nih.gov/pubmed/?term=HAPLN3	http://genome.ucsc.edu/cgi-bin/hgTracks?clade=mammal&org=Human&db=hg19&position=HAPLN3	http://www.genecards.org/cgi-bin/carddisp.pl?gene=HAPLN3
55198	APPL2	55198	APPL2	1.237820081	0.424012858	2.90E-07	1.36E-05	http://www.ncbi.nlm.nih.gov/gene/55198	http://www.ncbi.nlm.nih.gov/pubmed/?term=APPL2	http://genome.ucsc.edu/cgi-bin/hgTracks?clade=mammal&org=Human&db=hg19&position=APPL2	http://www.genecards.org/cgi-bin/carddisp.pl?gene=APPL2
11069	RAPGEF4	11069	RAPGEF4	1.248027203	0.421023538	2.19E-05	0.000441764	http://www.ncbi.nlm.nih.gov/gene/11069	http://www.ncbi.nlm.nih.gov/pubmed/?term=RAPGEF4	http://genome.ucsc.edu/cgi-bin/hgTracks?clade=mammal&org=Human&db=hg19&position=RAPGEF4	http://www.genecards.org/cgi-bin/carddisp.pl?gene=RAPGEF4
2146	EZH2	2146	EZH2	1.251615581	0.419977639	2.97E-08	2.20E-06	http://www.ncbi.nlm.nih.gov/gene/2146	http://www.ncbi.nlm.nih.gov/pubmed/?term=EZH2	http://genome.ucsc.edu/cgi-bin/hgTracks?clade=mammal&org=Human&db=hg19&position=EZH2	http://www.genecards.org/cgi-bin/carddisp.pl?gene=EZH2
107984390	LOC107984390	107984390	LOC107984390	1.25221237	0.419803945	0.000477564	0.004668001	http://www.ncbi.nlm.nih.gov/gene/107984390	http://www.ncbi.nlm.nih.gov/pubmed/?term=LOC107984390	http://genome.ucsc.edu/cgi-bin/hgTracks?clade=mammal&org=Human&db=hg19&position=LOC107984390	http://www.genecards.org/cgi-bin/carddisp.pl?gene=LOC107984390
7020	TFAP2A	7020	TFAP2A	1.25528493	0.418910825	1.05E-07	6.09E-06	http://www.ncbi.nlm.nih.gov/gene/7020	http://www.ncbi.nlm.nih.gov/pubmed/?term=TFAP2A	http://genome.ucsc.edu/cgi-bin/hgTracks?clade=mammal&org=Human&db=hg19&position=TFAP2A	http://www.genecards.org/cgi-bin/carddisp.pl?gene=TFAP2A
3066	HDAC2	3066	HDAC2	1.25949617	0.417689803	1.87E-10	3.46E-08	http://www.ncbi.nlm.nih.gov/gene/3066	http://www.ncbi.nlm.nih.gov/pubmed/?term=HDAC2	http://genome.ucsc.edu/cgi-bin/hgTracks?clade=mammal&org=Human&db=hg19&position=HDAC2	http://www.genecards.org/cgi-bin/carddisp.pl?gene=HDAC2
6229	RPS24	6229	RPS24	1.27719485	0.412596975	3.69E-07	1.67E-05	http://www.ncbi.nlm.nih.gov/gene/6229	http://www.ncbi.nlm.nih.gov/pubmed/?term=RPS24	http://genome.ucsc.edu/cgi-bin/hgTracks?clade=mammal&org=Human&db=hg19&position=RPS24	http://www.genecards.org/cgi-bin/carddisp.pl?gene=RPS24
6125	RPL5	6125	RPL5	1.27786055	0.412406635	1.35E-08	1.20E-06	http://www.ncbi.nlm.nih.gov/gene/6125	http://www.ncbi.nlm.nih.gov/pubmed/?term=RPL5	http://genome.ucsc.edu/cgi-bin/hgTracks?clade=mammal&org=Human&db=hg19&position=RPL5	http://www.genecards.org/cgi-bin/carddisp.pl?gene=RPL5
10797	MTHFD2	10797	MTHFD2	1.28180074	0.411281835	2.50E-05	0.000493158	http://www.ncbi.nlm.nih.gov/gene/10797	http://www.ncbi.nlm.nih.gov/pubmed/?term=MTHFD2	http://genome.ucsc.edu/cgi-bin/hgTracks?clade=mammal&org=Human&db=hg19&position=MTHFD2	http://www.genecards.org/cgi-bin/carddisp.pl?gene=MTHFD2
107985120	LOC107985120	107985120	LOC107985120	1.2861507	0.410043621	4.35E-06	0.000121572	http://www.ncbi.nlm.nih.gov/gene/107985120	http://www.ncbi.nlm.nih.gov/pubmed/?term=LOC107985120	http://genome.ucsc.edu/cgi-bin/hgTracks?clade=mammal&org=Human&db=hg19&position=LOC107985120	http://www.genecards.org/cgi-bin/carddisp.pl?gene=LOC107985120
4602	MYB	4602	MYB	1.287767718	0.409584289	0.000800289	0.006847259	http://www.ncbi.nlm.nih.gov/gene/4602	http://www.ncbi.nlm.nih.gov/pubmed/?term=MYB	http://genome.ucsc.edu/cgi-bin/hgTracks?clade=mammal&org=Human&db=hg19&position=MYB	http://www.genecards.org/cgi-bin/carddisp.pl?gene=MYB
23007	PLCH1	23007	PLCH1	1.293576478	0.407938485	7.71E-05	0.00116006	http://www.ncbi.nlm.nih.gov/gene/23007	http://www.ncbi.nlm.nih.gov/pubmed/?term=PLCH1	http://genome.ucsc.edu/cgi-bin/hgTracks?clade=mammal&org=Human&db=hg19&position=PLCH1	http://www.genecards.org/cgi-bin/carddisp.pl?gene=PLCH1
112268292	LOC112268292	112268292	LOC112268292	1.295669289	0.407347148	0.000142678	0.001841794	http://www.ncbi.nlm.nih.gov/gene/112268292	http://www.ncbi.nlm.nih.gov/pubmed/?term=LOC112268292	http://genome.ucsc.edu/cgi-bin/hgTracks?clade=mammal&org=Human&db=hg19&position=LOC112268292	http://www.genecards.org/cgi-bin/carddisp.pl?gene=LOC112268292
221806	VWDE	221806	VWDE	1.299657671	0.406222577	5.99E-05	0.000957495	http://www.ncbi.nlm.nih.gov/gene/221806	http://www.ncbi.nlm.nih.gov/pubmed/?term=VWDE	http://genome.ucsc.edu/cgi-bin/hgTracks?clade=mammal&org=Human&db=hg19&position=VWDE	http://www.genecards.org/cgi-bin/carddisp.pl?gene=VWDE
4325	MMP16	4325	MMP16	1.300161547	0.406080724	1.54E-05	0.000327087	http://www.ncbi.nlm.nih.gov/gene/4325	http://www.ncbi.nlm.nih.gov/pubmed/?term=MMP16	http://genome.ucsc.edu/cgi-bin/hgTracks?clade=mammal&org=Human&db=hg19&position=MMP16	http://www.genecards.org/cgi-bin/carddisp.pl?gene=MMP16
164832	LONRF2	164832	LONRF2	1.306381091	0.404333854	0.000153855	0.001951968	http://www.ncbi.nlm.nih.gov/gene/164832	http://www.ncbi.nlm.nih.gov/pubmed/?term=LONRF2	http://genome.ucsc.edu/cgi-bin/hgTracks?clade=mammal&org=Human&db=hg19&position=LONRF2	http://www.genecards.org/cgi-bin/carddisp.pl?gene=LONRF2
107986079	LOC107986079	107986079	LOC107986079	1.316582993	0.401484726	1.04E-05	0.000242613	http://www.ncbi.nlm.nih.gov/gene/107986079	http://www.ncbi.nlm.nih.gov/pubmed/?term=LOC107986079	http://genome.ucsc.edu/cgi-bin/hgTracks?clade=mammal&org=Human&db=hg19&position=LOC107986079	http://www.genecards.org/cgi-bin/carddisp.pl?gene=LOC107986079
28968	SLC6A16	28968	SLC6A16	1.318584209	0.400928197	4.76E-05	0.000805195	http://www.ncbi.nlm.nih.gov/gene/28968	http://www.ncbi.nlm.nih.gov/pubmed/?term=SLC6A16	http://genome.ucsc.edu/cgi-bin/hgTracks?clade=mammal&org=Human&db=hg19&position=SLC6A16	http://www.genecards.org/cgi-bin/carddisp.pl?gene=SLC6A16
339761	CYP27C1	339761	CYP27C1	1.323166113	0.399656896	0.004145588	0.024585078	http://www.ncbi.nlm.nih.gov/gene/339761	http://www.ncbi.nlm.nih.gov/pubmed/?term=CYP27C1	http://genome.ucsc.edu/cgi-bin/hgTracks?clade=mammal&org=Human&db=hg19&position=CYP27C1	http://www.genecards.org/cgi-bin/carddisp.pl?gene=CYP27C1
54328	GPR173	54328	GPR173	1.325679449	0.398961255	3.16E-05	0.000594715	http://www.ncbi.nlm.nih.gov/gene/54328	http://www.ncbi.nlm.nih.gov/pubmed/?term=GPR173	http://genome.ucsc.edu/cgi-bin/hgTracks?clade=mammal&org=Human&db=hg19&position=GPR173	http://www.genecards.org/cgi-bin/carddisp.pl?gene=GPR173
84627	ZNF469	84627	ZNF469	1.328315647	0.398232909	2.39E-07	1.17E-05	http://www.ncbi.nlm.nih.gov/gene/84627	http://www.ncbi.nlm.nih.gov/pubmed/?term=ZNF469	http://genome.ucsc.edu/cgi-bin/hgTracks?clade=mammal&org=Human&db=hg19&position=ZNF469	http://www.genecards.org/cgi-bin/carddisp.pl?gene=ZNF469
220070	SHANK2-AS3	220070	SHANK2-AS3	1.330897715	0.397520808	3.52E-05	0.000645908	http://www.ncbi.nlm.nih.gov/gene/220070	http://www.ncbi.nlm.nih.gov/pubmed/?term=SHANK2-AS3	http://genome.ucsc.edu/cgi-bin/hgTracks?clade=mammal&org=Human&db=hg19&position=SHANK2-AS3	http://www.genecards.org/cgi-bin/carddisp.pl?gene=SHANK2-AS3
127602	DNAH14	127602	DNAH14	1.339754868	0.395087781	9.24E-08	5.58E-06	http://www.ncbi.nlm.nih.gov/gene/127602	http://www.ncbi.nlm.nih.gov/pubmed/?term=DNAH14	http://genome.ucsc.edu/cgi-bin/hgTracks?clade=mammal&org=Human&db=hg19&position=DNAH14	http://www.genecards.org/cgi-bin/carddisp.pl?gene=DNAH14
100533183	ZNF664-RFLNA	100533183	ZNF664-RFLNA	1.352190587	0.391696845	0.000295657	0.003216906	http://www.ncbi.nlm.nih.gov/gene/100533183	http://www.ncbi.nlm.nih.gov/pubmed/?term=ZNF664-RFLNA	http://genome.ucsc.edu/cgi-bin/hgTracks?clade=mammal&org=Human&db=hg19&position=ZNF664-RFLNA	http://www.genecards.org/cgi-bin/carddisp.pl?gene=ZNF664-RFLNA
10857	PGRMC1	10857	PGRMC1	1.35697735	0.390399375	2.62E-11	7.27E-09	http://www.ncbi.nlm.nih.gov/gene/10857	http://www.ncbi.nlm.nih.gov/pubmed/?term=PGRMC1	http://genome.ucsc.edu/cgi-bin/hgTracks?clade=mammal&org=Human&db=hg19&position=PGRMC1	http://www.genecards.org/cgi-bin/carddisp.pl?gene=PGRMC1
2134	EXTL1	2134	EXTL1	1.372051192	0.386341566	0.007047114	0.036078103	http://www.ncbi.nlm.nih.gov/gene/2134	http://www.ncbi.nlm.nih.gov/pubmed/?term=EXTL1	http://genome.ucsc.edu/cgi-bin/hgTracks?clade=mammal&org=Human&db=hg19&position=EXTL1	http://www.genecards.org/cgi-bin/carddisp.pl?gene=EXTL1
22941	SHANK2	22941	SHANK2	1.383060666	0.383404542	2.87E-10	4.65E-08	http://www.ncbi.nlm.nih.gov/gene/22941	http://www.ncbi.nlm.nih.gov/pubmed/?term=SHANK2	http://genome.ucsc.edu/cgi-bin/hgTracks?clade=mammal&org=Human&db=hg19&position=SHANK2	http://www.genecards.org/cgi-bin/carddisp.pl?gene=SHANK2
100887750	MRPS31P5	100887750	MRPS31P5	1.387901282	0.382120276	5.13E-05	0.00084815	http://www.ncbi.nlm.nih.gov/gene/100887750	http://www.ncbi.nlm.nih.gov/pubmed/?term=MRPS31P5	http://genome.ucsc.edu/cgi-bin/hgTracks?clade=mammal&org=Human&db=hg19&position=MRPS31P5	http://www.genecards.org/cgi-bin/carddisp.pl?gene=MRPS31P5
105377043	LOC105377043	105377043	LOC105377043	1.394846752	0.380285081	9.59E-05	0.001358719	http://www.ncbi.nlm.nih.gov/gene/105377043	http://www.ncbi.nlm.nih.gov/pubmed/?term=LOC105377043	http://genome.ucsc.edu/cgi-bin/hgTracks?clade=mammal&org=Human&db=hg19&position=LOC105377043	http://www.genecards.org/cgi-bin/carddisp.pl?gene=LOC105377043
80031	SEMA6D	80031	SEMA6D	1.408308136	0.376753251	2.88E-08	2.20E-06	http://www.ncbi.nlm.nih.gov/gene/80031	http://www.ncbi.nlm.nih.gov/pubmed/?term=SEMA6D	http://genome.ucsc.edu/cgi-bin/hgTracks?clade=mammal&org=Human&db=hg19&position=SEMA6D	http://www.genecards.org/cgi-bin/carddisp.pl?gene=SEMA6D
753	LDLRAD4	753	LDLRAD4	1.413458466	0.375410663	1.07E-12	6.31E-10	http://www.ncbi.nlm.nih.gov/gene/753	http://www.ncbi.nlm.nih.gov/pubmed/?term=LDLRAD4	http://genome.ucsc.edu/cgi-bin/hgTracks?clade=mammal&org=Human&db=hg19&position=LDLRAD4	http://www.genecards.org/cgi-bin/carddisp.pl?gene=LDLRAD4
80728	ARHGAP39	80728	ARHGAP39	1.414747645	0.375075349	7.81E-06	0.000191638	http://www.ncbi.nlm.nih.gov/gene/80728	http://www.ncbi.nlm.nih.gov/pubmed/?term=ARHGAP39	http://genome.ucsc.edu/cgi-bin/hgTracks?clade=mammal&org=Human&db=hg19&position=ARHGAP39	http://www.genecards.org/cgi-bin/carddisp.pl?gene=ARHGAP39
7681	MKRN3	7681	MKRN3	1.424378288	0.37257989	0.000955663	0.007843513	http://www.ncbi.nlm.nih.gov/gene/7681	http://www.ncbi.nlm.nih.gov/pubmed/?term=MKRN3	http://genome.ucsc.edu/cgi-bin/hgTracks?clade=mammal&org=Human&db=hg19&position=MKRN3	http://www.genecards.org/cgi-bin/carddisp.pl?gene=MKRN3
128239	IQGAP3	128239	IQGAP3	1.434793806	0.369899741	8.49E-05	0.001243205	http://www.ncbi.nlm.nih.gov/gene/128239	http://www.ncbi.nlm.nih.gov/pubmed/?term=IQGAP3	http://genome.ucsc.edu/cgi-bin/hgTracks?clade=mammal&org=Human&db=hg19&position=IQGAP3	http://www.genecards.org/cgi-bin/carddisp.pl?gene=IQGAP3
5424	POLD1	5424	POLD1	1.436690517	0.369413753	0.00015668	0.00198402	http://www.ncbi.nlm.nih.gov/gene/5424	http://www.ncbi.nlm.nih.gov/pubmed/?term=POLD1	http://genome.ucsc.edu/cgi-bin/hgTracks?clade=mammal&org=Human&db=hg19&position=POLD1	http://www.genecards.org/cgi-bin/carddisp.pl?gene=POLD1
23097	CDK19	23097	CDK19	1.442630195	0.367895977	1.26E-11	3.81E-09	http://www.ncbi.nlm.nih.gov/gene/23097	http://www.ncbi.nlm.nih.gov/pubmed/?term=CDK19	http://genome.ucsc.edu/cgi-bin/hgTracks?clade=mammal&org=Human&db=hg19&position=CDK19	http://www.genecards.org/cgi-bin/carddisp.pl?gene=CDK19
154141	MBOAT1	154141	MBOAT1	1.443458761	0.367684748	3.03E-08	2.20E-06	http://www.ncbi.nlm.nih.gov/gene/154141	http://www.ncbi.nlm.nih.gov/pubmed/?term=MBOAT1	http://genome.ucsc.edu/cgi-bin/hgTracks?clade=mammal&org=Human&db=hg19&position=MBOAT1	http://www.genecards.org/cgi-bin/carddisp.pl?gene=MBOAT1
22979	EFR3B	22979	EFR3B	1.450137124	0.365986636	0.000117897	0.001576278	http://www.ncbi.nlm.nih.gov/gene/22979	http://www.ncbi.nlm.nih.gov/pubmed/?term=EFR3B	http://genome.ucsc.edu/cgi-bin/hgTracks?clade=mammal&org=Human&db=hg19&position=EFR3B	http://www.genecards.org/cgi-bin/carddisp.pl?gene=EFR3B
79679	VTCN1	79679	VTCN1	1.462748561	0.362801277	1.65E-06	5.67E-05	http://www.ncbi.nlm.nih.gov/gene/79679	http://www.ncbi.nlm.nih.gov/pubmed/?term=VTCN1	http://genome.ucsc.edu/cgi-bin/hgTracks?clade=mammal&org=Human&db=hg19&position=VTCN1	http://www.genecards.org/cgi-bin/carddisp.pl?gene=VTCN1
7039	TGFA	7039	TGFA	1.46334739	0.362650718	3.21E-06	9.52E-05	http://www.ncbi.nlm.nih.gov/gene/7039	http://www.ncbi.nlm.nih.gov/pubmed/?term=TGFA	http://genome.ucsc.edu/cgi-bin/hgTracks?clade=mammal&org=Human&db=hg19&position=TGFA	http://www.genecards.org/cgi-bin/carddisp.pl?gene=TGFA
22994	CEP131	22994	CEP131	1.469686107	0.361060848	8.58E-05	0.001251712	http://www.ncbi.nlm.nih.gov/gene/22994	http://www.ncbi.nlm.nih.gov/pubmed/?term=CEP131	http://genome.ucsc.edu/cgi-bin/hgTracks?clade=mammal&org=Human&db=hg19&position=CEP131	http://www.genecards.org/cgi-bin/carddisp.pl?gene=CEP131
1063	CENPF	1063	CENPF	1.489935328	0.356028508	2.99E-08	2.20E-06	http://www.ncbi.nlm.nih.gov/gene/1063	http://www.ncbi.nlm.nih.gov/pubmed/?term=CENPF	http://genome.ucsc.edu/cgi-bin/hgTracks?clade=mammal&org=Human&db=hg19&position=CENPF	http://www.genecards.org/cgi-bin/carddisp.pl?gene=CENPF
1813	DRD2	1813	DRD2	1.492866619	0.355305858	0.000906175	0.007511539	http://www.ncbi.nlm.nih.gov/gene/1813	http://www.ncbi.nlm.nih.gov/pubmed/?term=DRD2	http://genome.ucsc.edu/cgi-bin/hgTracks?clade=mammal&org=Human&db=hg19&position=DRD2	http://www.genecards.org/cgi-bin/carddisp.pl?gene=DRD2
776	CACNA1D	776	CACNA1D	1.537864187	0.344394931	1.91E-07	9.94E-06	http://www.ncbi.nlm.nih.gov/gene/776	http://www.ncbi.nlm.nih.gov/pubmed/?term=CACNA1D	http://genome.ucsc.edu/cgi-bin/hgTracks?clade=mammal&org=Human&db=hg19&position=CACNA1D	http://www.genecards.org/cgi-bin/carddisp.pl?gene=CACNA1D
399694	SHC4	399694	SHC4	1.54485842	0.342729334	6.42E-06	0.000164027	http://www.ncbi.nlm.nih.gov/gene/399694	http://www.ncbi.nlm.nih.gov/pubmed/?term=SHC4	http://genome.ucsc.edu/cgi-bin/hgTracks?clade=mammal&org=Human&db=hg19&position=SHC4	http://www.genecards.org/cgi-bin/carddisp.pl?gene=SHC4
102724615	LOC102724615	102724615	LOC102724615	1.547658477	0.342064792	5.31E-10	8.02E-08	http://www.ncbi.nlm.nih.gov/gene/102724615	http://www.ncbi.nlm.nih.gov/pubmed/?term=LOC102724615	http://genome.ucsc.edu/cgi-bin/hgTracks?clade=mammal&org=Human&db=hg19&position=LOC102724615	http://www.genecards.org/cgi-bin/carddisp.pl?gene=LOC102724615
257019	FRMD3	257019	FRMD3	1.56511423	0.337950949	1.41E-05	0.000305349	http://www.ncbi.nlm.nih.gov/gene/257019	http://www.ncbi.nlm.nih.gov/pubmed/?term=FRMD3	http://genome.ucsc.edu/cgi-bin/hgTracks?clade=mammal&org=Human&db=hg19&position=FRMD3	http://www.genecards.org/cgi-bin/carddisp.pl?gene=FRMD3
9848	MFAP3L	9848	MFAP3L	1.566119354	0.337715581	4.55E-06	0.000125588	http://www.ncbi.nlm.nih.gov/gene/9848	http://www.ncbi.nlm.nih.gov/pubmed/?term=MFAP3L	http://genome.ucsc.edu/cgi-bin/hgTracks?clade=mammal&org=Human&db=hg19&position=MFAP3L	http://www.genecards.org/cgi-bin/carddisp.pl?gene=MFAP3L
1501	CTNND2	1501	CTNND2	1.57218919	0.336297698	0.004263965	0.025092581	http://www.ncbi.nlm.nih.gov/gene/1501	http://www.ncbi.nlm.nih.gov/pubmed/?term=CTNND2	http://genome.ucsc.edu/cgi-bin/hgTracks?clade=mammal&org=Human&db=hg19&position=CTNND2	http://www.genecards.org/cgi-bin/carddisp.pl?gene=CTNND2
101929200	LOC101929200	101929200	LOC101929200	1.583952476	0.33356678	7.07E-07	2.78E-05	http://www.ncbi.nlm.nih.gov/gene/101929200	http://www.ncbi.nlm.nih.gov/pubmed/?term=LOC101929200	http://genome.ucsc.edu/cgi-bin/hgTracks?clade=mammal&org=Human&db=hg19&position=LOC101929200	http://www.genecards.org/cgi-bin/carddisp.pl?gene=LOC101929200
9349	RPL23	9349	RPL23	1.589519158	0.332282183	1.84E-10	3.46E-08	http://www.ncbi.nlm.nih.gov/gene/9349	http://www.ncbi.nlm.nih.gov/pubmed/?term=RPL23	http://genome.ucsc.edu/cgi-bin/hgTracks?clade=mammal&org=Human&db=hg19&position=RPL23	http://www.genecards.org/cgi-bin/carddisp.pl?gene=RPL23
104	ADARB1	104	ADARB1	1.590060045	0.332157629	8.65E-12	3.20E-09	http://www.ncbi.nlm.nih.gov/gene/104	http://www.ncbi.nlm.nih.gov/pubmed/?term=ADARB1	http://genome.ucsc.edu/cgi-bin/hgTracks?clade=mammal&org=Human&db=hg19&position=ADARB1	http://www.genecards.org/cgi-bin/carddisp.pl?gene=ADARB1
5414	SEPTIN4	5414	SEPTIN4	1.617709144	0.325852475	5.91E-09	6.27E-07	http://www.ncbi.nlm.nih.gov/gene/5414	http://www.ncbi.nlm.nih.gov/pubmed/?term=SEPTIN4	http://genome.ucsc.edu/cgi-bin/hgTracks?clade=mammal&org=Human&db=hg19&position=SEPTIN4	http://www.genecards.org/cgi-bin/carddisp.pl?gene=SEPTIN4
29933	GPR132	29933	GPR132	1.635986086	0.321750415	0.000400477	0.004030357	http://www.ncbi.nlm.nih.gov/gene/29933	http://www.ncbi.nlm.nih.gov/pubmed/?term=GPR132	http://genome.ucsc.edu/cgi-bin/hgTracks?clade=mammal&org=Human&db=hg19&position=GPR132	http://www.genecards.org/cgi-bin/carddisp.pl?gene=GPR132
100874198	SHANK2-AS1	100874198	SHANK2-AS1	1.646096681	0.319503429	1.16E-07	6.52E-06	http://www.ncbi.nlm.nih.gov/gene/100874198	http://www.ncbi.nlm.nih.gov/pubmed/?term=SHANK2-AS1	http://genome.ucsc.edu/cgi-bin/hgTracks?clade=mammal&org=Human&db=hg19&position=SHANK2-AS1	http://www.genecards.org/cgi-bin/carddisp.pl?gene=SHANK2-AS1
154664	ABCA13	154664	ABCA13	1.650360097	0.318560634	4.23E-05	0.000730945	http://www.ncbi.nlm.nih.gov/gene/154664	http://www.ncbi.nlm.nih.gov/pubmed/?term=ABCA13	http://genome.ucsc.edu/cgi-bin/hgTracks?clade=mammal&org=Human&db=hg19&position=ABCA13	http://www.genecards.org/cgi-bin/carddisp.pl?gene=ABCA13
26032	SUSD5	26032	SUSD5	1.651975619	0.318204111	5.50E-05	0.000896229	http://www.ncbi.nlm.nih.gov/gene/26032	http://www.ncbi.nlm.nih.gov/pubmed/?term=SUSD5	http://genome.ucsc.edu/cgi-bin/hgTracks?clade=mammal&org=Human&db=hg19&position=SUSD5	http://www.genecards.org/cgi-bin/carddisp.pl?gene=SUSD5
767	CA8	767	CA8	1.726270641	0.302232217	1.68E-07	8.92E-06	http://www.ncbi.nlm.nih.gov/gene/767	http://www.ncbi.nlm.nih.gov/pubmed/?term=CA8	http://genome.ucsc.edu/cgi-bin/hgTracks?clade=mammal&org=Human&db=hg19&position=CA8	http://www.genecards.org/cgi-bin/carddisp.pl?gene=CA8
105372835	LOC105372835	105372835	LOC105372835	1.765723916	0.294079084	2.53E-05	0.000497127	http://www.ncbi.nlm.nih.gov/gene/105372835	http://www.ncbi.nlm.nih.gov/pubmed/?term=LOC105372835	http://genome.ucsc.edu/cgi-bin/hgTracks?clade=mammal&org=Human&db=hg19&position=LOC105372835	http://www.genecards.org/cgi-bin/carddisp.pl?gene=LOC105372835
105378520	LOC105378520	105378520	LOC105378520	1.77666406	0.291857478	0.002698062	0.01760227	http://www.ncbi.nlm.nih.gov/gene/105378520	http://www.ncbi.nlm.nih.gov/pubmed/?term=LOC105378520	http://genome.ucsc.edu/cgi-bin/hgTracks?clade=mammal&org=Human&db=hg19&position=LOC105378520	http://www.genecards.org/cgi-bin/carddisp.pl?gene=LOC105378520
5270	SERPINE2	5270	SERPINE2	1.778729474	0.291439944	3.05E-12	1.27E-09	http://www.ncbi.nlm.nih.gov/gene/5270	http://www.ncbi.nlm.nih.gov/pubmed/?term=SERPINE2	http://genome.ucsc.edu/cgi-bin/hgTracks?clade=mammal&org=Human&db=hg19&position=SERPINE2	http://www.genecards.org/cgi-bin/carddisp.pl?gene=SERPINE2
23551	RASD2	23551	RASD2	1.788498081	0.289473246	3.54E-05	0.000645908	http://www.ncbi.nlm.nih.gov/gene/23551	http://www.ncbi.nlm.nih.gov/pubmed/?term=RASD2	http://genome.ucsc.edu/cgi-bin/hgTracks?clade=mammal&org=Human&db=hg19&position=RASD2	http://www.genecards.org/cgi-bin/carddisp.pl?gene=RASD2
57167	SALL4	57167	SALL4	1.793749911	0.288421394	6.21E-05	0.000982893	http://www.ncbi.nlm.nih.gov/gene/57167	http://www.ncbi.nlm.nih.gov/pubmed/?term=SALL4	http://genome.ucsc.edu/cgi-bin/hgTracks?clade=mammal&org=Human&db=hg19&position=SALL4	http://www.genecards.org/cgi-bin/carddisp.pl?gene=SALL4
112268084	LOC112268084	112268084	LOC112268084	1.832141019	0.280847522	8.60E-05	0.001251712	http://www.ncbi.nlm.nih.gov/gene/112268084	http://www.ncbi.nlm.nih.gov/pubmed/?term=LOC112268084	http://genome.ucsc.edu/cgi-bin/hgTracks?clade=mammal&org=Human&db=hg19&position=LOC112268084	http://www.genecards.org/cgi-bin/carddisp.pl?gene=LOC112268084
170690	ADAMTS16	170690	ADAMTS16	1.839334566	0.27945065	6.04E-05	0.000960897	http://www.ncbi.nlm.nih.gov/gene/170690	http://www.ncbi.nlm.nih.gov/pubmed/?term=ADAMTS16	http://genome.ucsc.edu/cgi-bin/hgTracks?clade=mammal&org=Human&db=hg19&position=ADAMTS16	http://www.genecards.org/cgi-bin/carddisp.pl?gene=ADAMTS16
105378521	LOC105378521	105378521	LOC105378521	1.84163449	0.279005508	0.000125025	0.001649138	http://www.ncbi.nlm.nih.gov/gene/105378521	http://www.ncbi.nlm.nih.gov/pubmed/?term=LOC105378521	http://genome.ucsc.edu/cgi-bin/hgTracks?clade=mammal&org=Human&db=hg19&position=LOC105378521	http://www.genecards.org/cgi-bin/carddisp.pl?gene=LOC105378521
419	ART3	419	ART3	1.87601417	0.272435352	6.57E-06	0.000167339	http://www.ncbi.nlm.nih.gov/gene/419	http://www.ncbi.nlm.nih.gov/pubmed/?term=ART3	http://genome.ucsc.edu/cgi-bin/hgTracks?clade=mammal&org=Human&db=hg19&position=ART3	http://www.genecards.org/cgi-bin/carddisp.pl?gene=ART3
55553	SOX6	55553	SOX6	1.878177465	0.272027146	5.13E-05	0.00084815	http://www.ncbi.nlm.nih.gov/gene/55553	http://www.ncbi.nlm.nih.gov/pubmed/?term=SOX6	http://genome.ucsc.edu/cgi-bin/hgTracks?clade=mammal&org=Human&db=hg19&position=SOX6	http://www.genecards.org/cgi-bin/carddisp.pl?gene=SOX6
7678	ZNF124	7678	ZNF124	1.884959626	0.270751338	6.87E-12	2.69E-09	http://www.ncbi.nlm.nih.gov/gene/7678	http://www.ncbi.nlm.nih.gov/pubmed/?term=ZNF124	http://genome.ucsc.edu/cgi-bin/hgTracks?clade=mammal&org=Human&db=hg19&position=ZNF124	http://www.genecards.org/cgi-bin/carddisp.pl?gene=ZNF124
2568	GABRP	2568	GABRP	1.885271803	0.270692758	3.35E-10	5.30E-08	http://www.ncbi.nlm.nih.gov/gene/2568	http://www.ncbi.nlm.nih.gov/pubmed/?term=GABRP	http://genome.ucsc.edu/cgi-bin/hgTracks?clade=mammal&org=Human&db=hg19&position=GABRP	http://www.genecards.org/cgi-bin/carddisp.pl?gene=GABRP
6496	SIX3	6496	SIX3	1.892338769	0.269370026	0.001106026	0.00888027	http://www.ncbi.nlm.nih.gov/gene/6496	http://www.ncbi.nlm.nih.gov/pubmed/?term=SIX3	http://genome.ucsc.edu/cgi-bin/hgTracks?clade=mammal&org=Human&db=hg19&position=SIX3	http://www.genecards.org/cgi-bin/carddisp.pl?gene=SIX3
5618	PRLR	5618	PRLR	1.930330084	0.262369135	8.69E-11	1.99E-08	http://www.ncbi.nlm.nih.gov/gene/5618	http://www.ncbi.nlm.nih.gov/pubmed/?term=PRLR	http://genome.ucsc.edu/cgi-bin/hgTracks?clade=mammal&org=Human&db=hg19&position=PRLR	http://www.genecards.org/cgi-bin/carddisp.pl?gene=PRLR
435	ASL	435	ASL	1.956752269	0.257607719	1.03E-06	3.82E-05	http://www.ncbi.nlm.nih.gov/gene/435	http://www.ncbi.nlm.nih.gov/pubmed/?term=ASL	http://genome.ucsc.edu/cgi-bin/hgTracks?clade=mammal&org=Human&db=hg19&position=ASL	http://www.genecards.org/cgi-bin/carddisp.pl?gene=ASL
30812	SOX8	30812	SOX8	2.014858095	0.247438501	9.12E-09	8.42E-07	http://www.ncbi.nlm.nih.gov/gene/30812	http://www.ncbi.nlm.nih.gov/pubmed/?term=SOX8	http://genome.ucsc.edu/cgi-bin/hgTracks?clade=mammal&org=Human&db=hg19&position=SOX8	http://www.genecards.org/cgi-bin/carddisp.pl?gene=SOX8
107985879	LINC01833	107985879	LINC01833	2.078097663	0.236826485	0.000263014	0.002948599	http://www.ncbi.nlm.nih.gov/gene/107985879	http://www.ncbi.nlm.nih.gov/pubmed/?term=LINC01833	http://genome.ucsc.edu/cgi-bin/hgTracks?clade=mammal&org=Human&db=hg19&position=LINC01833	http://www.genecards.org/cgi-bin/carddisp.pl?gene=LINC01833
4889	NPY5R	4889	NPY5R	2.173126624	0.221729614	1.06E-08	9.50E-07	http://www.ncbi.nlm.nih.gov/gene/4889	http://www.ncbi.nlm.nih.gov/pubmed/?term=NPY5R	http://genome.ucsc.edu/cgi-bin/hgTracks?clade=mammal&org=Human&db=hg19&position=NPY5R	http://www.genecards.org/cgi-bin/carddisp.pl?gene=NPY5R
60495	HPSE2	60495	HPSE2	2.182051232	0.220362214	0.000408849	0.004075008	http://www.ncbi.nlm.nih.gov/gene/60495	http://www.ncbi.nlm.nih.gov/pubmed/?term=HPSE2	http://genome.ucsc.edu/cgi-bin/hgTracks?clade=mammal&org=Human&db=hg19&position=HPSE2	http://www.genecards.org/cgi-bin/carddisp.pl?gene=HPSE2
1463	NCAN	1463	NCAN	2.408008247	0.188415787	0.000636043	0.005788576	http://www.ncbi.nlm.nih.gov/gene/1463	http://www.ncbi.nlm.nih.gov/pubmed/?term=NCAN	http://genome.ucsc.edu/cgi-bin/hgTracks?clade=mammal&org=Human&db=hg19&position=NCAN	http://www.genecards.org/cgi-bin/carddisp.pl?gene=NCAN
102723920	LINC02515	102723920	LINC02515	2.500657096	0.176696198	1.40E-06	4.90E-05	http://www.ncbi.nlm.nih.gov/gene/102723920	http://www.ncbi.nlm.nih.gov/pubmed/?term=LINC02515	http://genome.ucsc.edu/cgi-bin/hgTracks?clade=mammal&org=Human&db=hg19&position=LINC02515	http://www.genecards.org/cgi-bin/carddisp.pl?gene=LINC02515
100506085	LINC02275	100506085	LINC02275	3.098783952	0.116727472	7.00E-07	2.77E-05	http://www.ncbi.nlm.nih.gov/gene/100506085	http://www.ncbi.nlm.nih.gov/pubmed/?term=LINC02275	http://genome.ucsc.edu/cgi-bin/hgTracks?clade=mammal&org=Human&db=hg19&position=LINC02275	http://www.genecards.org/cgi-bin/carddisp.pl?gene=LINC02275
27063	ANKRD1	27063	ANKRD1	3.361586578	0.097288522	1.09E-06	3.99E-05	http://www.ncbi.nlm.nih.gov/gene/27063	http://www.ncbi.nlm.nih.gov/pubmed/?term=ANKRD1	http://genome.ucsc.edu/cgi-bin/hgTracks?clade=mammal&org=Human&db=hg19&position=ANKRD1	http://www.genecards.org/cgi-bin/carddisp.pl?gene=ANKRD1
